# Supplementary material for: Deep brain stimulation of the Tbr1-deficient mouse model of autism spectrum disorder at the basolateral amygdala alters amygdalar connectivity, whole-brain synchronization, and social behaviors
Source: PLoS Biol. 2024 Jul 16;22(7):e3002646. doi: 10.1371/journal.pbio.3002646 (PMC11280143; doi:10.1371/journal.pbio.3002646)
Supplement: S1 Data — (XLSX) [file pbio.3002646.s011.xlsx]

## Sheet: Sheet1
S1 Data. The results of oChIEF-Citrine and C-FOS signals using slice-based analyses (related to Figs 2, 3 and S8).
	Brain region	area	ROI correction(contra. brain region)	ROI correction(ipsi. brain region)	Contra. Sum of delta oChIEF(Tbr1 mut–WT)	Contra. oChIEF Kendall’s coefficient of concordance	Contra. oChIEF chi-square statistic	Contra. oChIEF degrees of freedom	Contra. oChIEF Friedman test P value	Ipsi. Sum of delta oChIEF(Tbr1 mut–WT)	Ipsi. oChIEF Kendall’s coefficient of concordance	Ipsi. oChIEF chi-square statistic	Ipsi. oChIEF degrees of freedom	Ipsi. oChIEF Friedman test P value	Contra. C-FOS Kendall’s coefficient of concordance	Contra. C-FOS chi-square statistic	Contra. C-FOS degrees of freedom	Contra. C-FOS Friedman test P value	Contra. Sum of delta C-FOS(Tbr1 mut ctrl–WT ctrl)	Contra. Sum of delta C-FOS(WT TBS–WT ctrl)	Contra. Sum of delta C-FOS(Tbr1 mut TBS–Tbr1 mut ctrl)	Contra. Sum of delta C-FOS(Tbr1 mut TBS–WT TBS)	Contra. Adjusted P value C-FOS(Tbr1 mut ctrl vs.WT ctrl))	Contra. Adjusted P value C-FOS(WT TBS vs.WT ctrl))	Contra. Adjusted P value C-FOS(Tbr1 mut TBS vs.Tbr1 mut ctrl))	Contra. Adjusted P value C-FOS(Tbr1 mut TBS vs.WT TBS))	Ipsi. C-FOS Kendall’s coefficient of concordance	Ipsi. C-FOS chi-square statistic	Ipsi. C-FOS degrees of freedom	Ipsi. C-FOS Friedman test P value	Ipsi. Sum of delta C-FOS(Tbr1 mut ctrl–WT ctrl)	Ipsi. Sum of delta C-FOS(WT TBS–WT ctrl)	Ipsi. Sum of delta C-FOS(Tbr1 mut TBS–Tbr1 mut ctrl)	Ipsi. Sum of delta C-FOS(Tbr1 mut TBS–WT TBS)	Ipsi. Adjusted P value C-FOS(Tbr1 mut ctrl vs.WT ctrl))	Ipsi. Adjusted P value C-FOS(WT TBS vs.WT ctrl))	Ipsi. Adjusted P value C-FOS(Tbr1 mut TBS vs.Tbr1 mut ctrl))	Ipsi. Adjusted P value C-FOS(Tbr1 mut TBS vs.WT TBS))
FRP	Frontal pole, cerebral cortex	Prefrontal	No	Yes	232.125	0.17193	3.26667	1	0.0707011	16416.7	0.5625	9	1	0.0026998	0.157647	8.04	3	0.0451922	4.7881	-46.6726	49.2143	100.675	1	1	0.389461	0.793792	0.0634921	2.85714	3	0.414179	11.4286	8.02976	-1.94643	1.45238	N/A	N/A	N/A	N/A
MO	Somatomotor areas	Somatomotor	No	No	-218.495	0.0123457	0.555556	1	0.456057	111224	0.830123	37.3556	1	9.84401e-10	0.471802	63.6933	3	9.54597e-14	4244.78	95.9448	-129.264	4003.82	4.9502e-05	1	1	1.68536e-06	0.276642	37.3467	3	3.88628e-08	2688.68	1188.59	-146.776	1336.31	0.000263218	0.0832029	1	0.0433311
MOp	Primary motor area	Somatomotor	No	No	287.321	0.00591716	0.230769	1	0.630954	31626.3	0.631821	24.641	1	6.90656e-07	0.344539	40.3111	3	9.15412e-09	3032.32	-45.2397	-2189.96	887.593	5.63535e-05	1	1.46286e-05	0.0253537	0.143085	16.7409	3	0.000798952	1783.15	1117.1	-481.845	184.198	0.00154566	0.0126521	1	1
MOs	Secondary motor area	Somatomotor	Yes	Yes	-661.207	0.000493827	0.0222222	1	0.881497	75932.1	0.830123	37.3556	1	9.84401e-10	0.433481	58.52	3	1.21724e-12	1053.26	589.167	-295.455	169.142	9.98164e-08	0.000216483	0.0128343	0.447095	0.329778	44.52	3	1.17022e-09	1009.92	1067.45	-753.613	-810.981	3.18609e-07	5.46222e-06	5.49765e-05	0.0033138
SSp	Primary somatosensory area	Somatomotor	No	No	N/A	N/A	N/A	N/A	N/A	N/A	N/A	N/A	N/A	N/A	0.517014	69.7969	3	4.71795e-15	9368.78	-618.151	-7241.69	2745.24	8.75224e-08	1	5.43211e-08	0.00919502	0.10084	13.6133	3	0.00348164	3880.76	3892.18	310.529	299.107	0.000744947	0.000238768	1	1
SSp-n	Primary somatosensory area, nose	Somatomotor	No	No	N/A	N/A	N/A	N/A	N/A	N/A	N/A	N/A	N/A	N/A	0.554688	26.625	3	7.05534e-06	1068.41	-534.567	-626.262	976.714	0.000183105	0.700012	0.0161133	0.00604248	0.65625	31.5	3	6.67023e-07	902.663	479.758	186.5	609.405	0.000183105	0.0201416	1	0.0309448
SSp-bfd	Primary somatosensory area, barrel field	Somatomotor	No	No	N/A	N/A	N/A	N/A	N/A	N/A	N/A	N/A	N/A	N/A	0.496688	35.7615	3	8.41021e-08	2358.68	-149.746	-2384	124.429	3.57628e-06	1	0.000173331	1	0.0770833	5.55	3	0.135678	660.031	642.667	-98.0667	-80.7024	N/A	N/A	N/A	N/A
SSp-ll	Primary somatosensory area, lower limb	Somatomotor	Yes	Yes	N/A	N/A	N/A	N/A	N/A	N/A	N/A	N/A	N/A	N/A	0.523016	31.381	3	7.06671e-07	828.961	190.306	-712.226	-73.5714	0.00221302	0.0142757	0.00085812	1	0.468947	28.1368	3	3.39958e-06	606.173	766.53	-396.554	-556.911	0.00467279	0.00100876	0.0185906	0.0142612
SSp-m	Primary somatosensory area, mouth	Somatomotor	No	No	N/A	N/A	N/A	N/A	N/A	N/A	N/A	N/A	N/A	N/A	0.384599	25.3836	3	1.28364e-05	1885.96	304.956	-1162.83	418.167	0.00182819	0.410666	4.00543e-05	0.659121	0.107438	7.09091	3	0.069056	575.206	350.159	259.476	484.524	N/A	N/A	N/A	N/A
SSp-ul	Primary somatosensory area, upper limb	Somatomotor	No	No	N/A	N/A	N/A	N/A	N/A	N/A	N/A	N/A	N/A	N/A	0.664747	55.8387	3	4.54742e-12	1961.03	-72.254	-1359.69	673.595	2.40195e-05	1	2.40195e-05	0.00405	0.22602	18.9857	3	0.000275265	774.655	997.583	-155.905	-378.833	0.0082603	0.00219375	1	0.53878
SSp-tr	Primary somatosensory area, trunk	Somatomotor	Yes	Yes	N/A	N/A	N/A	N/A	N/A	N/A	N/A	N/A	N/A	N/A	0.259172	10.1077	3	0.0176725	655.603	107.246	-594.114	-45.7571	0.027832	1	0.0146484	1	0.251044	9.7907	3	0.0204317	413.066	353.98	-280.471	-221.386	0.027832	0.102539	0.159668	0.391544
SSp-un	Primary somatosensory area, unassigned	Somatomotor	No	No	N/A	N/A	N/A	N/A	N/A	N/A	N/A	N/A	N/A	N/A	0.618904	42.7043	3	2.84367e-09	579.817	-192.992	-500.714	272.095	1.43051e-06	0.854505	4.29153e-06	0.0495729	0.373913	25.8	3	1.05027e-05	419.694	391.123	-179.69	-151.119	3.57628e-05	0.000439167	0.0606551	1
SSs	Supplemental somatosensory area	Somatomotor	No	No	N/A	N/A	N/A	N/A	N/A	N/A	N/A	N/A	N/A	N/A	0.449617	52.6052	3	2.22543e-11	3112.18	879.659	-1290.55	941.976	9.88187e-07	0.0282899	0.000820086	0.14008	0.0904743	10.5855	3	0.014192	1141.75	627.111	283.75	798.393	0.00228469	0.788964	1	1
GU	Gustatory areas	Lateral	No	No	-2142.69	1	25	1	5.73303e-07	17731.7	1	25	1	5.73303e-07	0.0144	1.08	3	0.781904	90.0278	130.64	-13.6429	-54.2548	N/A	N/A	N/A	N/A	0.0920482	6.90361	3	0.0750342	80.0754	-20.5913	4.55952	105.226	N/A	N/A	N/A	N/A
VISC	Visceral area	Lateral	Yes	Yes	-2608.35	0.715976	18.6154	1	1.59925e-05	42133.4	1	26	1	3.41417e-07	0.334202	26.0677	3	9.231e-06	135.659	145.968	84.7143	74.4048	0.00461993	0.00218042	0.0204216	0.287683	0.155385	12.12	3	0.00698319	70.4722	122.877	108.857	56.4524	0.0502038	0.261536	0.0239333	1
AUD	Auditory areas	Auditory	Yes	Yes	-1645.95	0.952381	20	1	7.74422e-06	26391.7	0.510204	10.7143	1	0.00106311	0.690245	43.4854	3	1.94103e-09	2644.83	1757.62	-1684.36	-797.143	0.00057415	5.72205e-05	0.00057415	0.00118446	0.526544	33.1722	3	2.96218e-07	1349.52	2055.88	-485.036	-1191.39	0.000143051	1.14441e-05	0.0426064	5.72205e-05
AUDd	Dorsal auditory area	Auditory	Yes	Yes	N/A	N/A	N/A	N/A	N/A	4070.92	0.510204	7.14286	1	0.00752632	0.717582	30.1385	3	1.29053e-06	809.607	545.143	-509.679	-245.214	0.00997017	0.0126315	0.00997017	0.0866711	0.376812	15.8261	3	0.00123098	449.81	461.845	-198.321	-210.357	0.0102539	0.00732422	0.0183105	0.225797
AUDp	Primary auditory area	Auditory	No	No	N/A	N/A	N/A	N/A	N/A	9036.24	0.217778	3.26667	1	0.0707011	0.505778	22.76	3	4.5312e-05	1038.77	751.702	-447.286	-160.214	0.00109863	0.00183105	0.0256348	1	0.480889	21.64	3	7.7506e-05	131.667	778.095	388.286	-258.143	0.908569	0.00256348	0.129272	0.641968
AUDpo	Posterior auditory area	Auditory	No	No	N/A	N/A	N/A	N/A	N/A	1598.64	0.64	6.4	1	0.011412	0.724	21.72	3	7.45933e-05	342.321	139.393	-85.2143	117.714	0.0117188	0.0117188	0.632812	0.292969	0.419192	12.5758	3	0.00564994	134.143	223.143	4.14286	-84.8571	0.117188	0.0234375	1	0.785156
AUDv	Ventral auditory area	Auditory	Yes	Yes	-1318.9	0.952381	20	1	7.74422e-06	11722.2	0.510204	10.7143	1	0.00106311	0.607027	38.2427	3	2.51105e-08	635.631	433.274	-347.071	-144.714	0.00057415	2.86102e-05	0.00251287	0.0849953	0.590795	37.2201	3	4.1335e-08	335.131	618.345	-192.821	-476.036	0.000967026	0.00057415	0.000400543	1.14441e-05
VIS	Visual areas	Visual	No	No	N/A	N/A	N/A	N/A	N/A	3902.07	0.316406	10.125	1	0.00146272	0.563002	52.3592	3	2.51099e-11	5809.86	247.067	-2076.14	3967.65	2.44749e-05	1	0.0881797	4.52475e-05	0.130905	12.1742	3	0.00680966	1987.75	2570	-172.762	-487.511	0.0277807	0.00661846	1	1
VISal	Anterolateral visual area	Visual	No	No	N/A	N/A	N/A	N/A	N/A	470.082	0.308642	2.77778	1	0.0955807	0.639506	17.2667	3	0.000622869	673.162	103.81	-366.805	202.548	0.046875	1	0.046875	0.0234375	0.318519	8.6	3	0.0351101	222.107	148.536	-220.69	-147.119	0.234375	0.445312	0.164062	0.0703125
VISam	Anteromedial visual area	Medial	Yes	Yes	N/A	N/A	N/A	N/A	N/A	N/A	N/A	N/A	N/A	N/A	0.319444	11.5	3	0.0093078	432.893	-69.5643	-403.857	98.6	0.00878906	1	0.0292969	1	0.322314	10.6364	3	0.0138638	325.162	358.705	-210.443	-243.986	0.146484	0.0585938	0.498047	0.0292969
VISl	Lateral visual area	Visual	No	No	N/A	N/A	N/A	N/A	N/A	-879.557	0.00346021	0.0588235	1	0.808365	0.567682	28.9518	3	2.29226e-06	684.64	98.6012	-211.042	374.998	0.00289442	1	0.139343	0.0100708	0.250177	12.759	3	0.00518777	44.7869	115.251	-208.685	-279.149	1	0.65332	0.0398003	0.0628785
VISp	Primary visual area	Visual	No	No	N/A	N/A	N/A	N/A	N/A	362.361	0.0946746	2.46154	1	0.116664	0.53344	40.008	3	1.06136e-08	3246.97	361.463	-1112.31	2163.36	2.5034e-06	0.986977	0.13145	0.000109792	0.10912	8.184	3	0.0423582	1460.88	1668.02	47.3393	1.70476	0.0121508	0.0304298	1	1
VISpl	Posterolateral visual area	Visual	No	No	N/A	N/A	N/A	N/A	N/A	N/A	N/A	N/A	N/A	N/A	N/A	N/A	N/A	N/A	N/A	N/A	N/A	N/A	N/A	N/A	N/A	N/A	N/A	N/A	N/A	N/A	N/A	N/A	N/A	N/A	N/A	N/A	N/A	N/A
VISpm	posteromedial visual area	Medial	No	No	-455.538	0.277778	5.55556	1	0.0184221	276.202	0.128947	2.57895	1	0.108294	0.0847645	4.83158	3	0.184553	169.957	-29.2167	-215.267	-16.0929	N/A	N/A	N/A	N/A	0.33518	19.1053	3	0.000260033	83.8774	342.782	291.843	32.9381	1	0.00473785	0.0101624	1
VISli	Laterointermediate area	Visual	No	No	N/A	N/A	N/A	N/A	N/A	387.019	0.269231	3.76923	1	0.0522036	0.595238	25	3	1.54405e-05	331.25	89.4405	-98.0595	143.75	0.0200001	0.302227	1	0.0515397	0.187075	7.85714	3	0.0490583	66.8214	107.555	-53.2857	-94.019	0.355032	0.225797	1	1
VISpor	Postrhinal area	Visual	No	No	N/A	N/A	N/A	N/A	N/A	428.341	0.147929	1.92308	1	0.165518	0.347222	12.5	3	0.00585266	516.815	24.3417	-83.0298	409.444	0.0146484	1	1	0.462891	0.136111	4.9	3	0.179268	212.349	83.4131	-157.075	-28.1393	N/A	N/A	N/A	N/A
ACA	Anterior cingulate area	Prefrontal	Yes	Yes	1072.76	0.45591	18.6923	1	1.53601e-05	43783.2	0.81	32.4	1	1.25486e-08	0.348323	40.7538	3	7.37443e-09	801.196	658.758	-254.276	-119.838	9.83174e-06	0.000100115	0.0794924	1	0.492453	57.617	3	1.89758e-12	1718.44	1359.62	-1614.58	-1255.75	9.16991e-06	1.51068e-06	9.62929e-07	6.01257e-06
ACAd	Anterior cingulate area, dorsal part	Prefrontal	Yes	Yes	716.737	0.330832	13.5641	1	0.000230553	32477.4	0.81	32.4	1	1.25486e-08	0.413544	48.3846	3	1.76368e-10	457.597	382.363	82.5095	150.243	9.62929e-07	8.28142e-05	1	0.29945	0.533452	62.4139	3	1.79216e-13	971.613	703.311	-817.321	-549.019	2.72495e-06	4.83649e-07	9.62263e-07	7.97242e-06
ACAv	Anterior cingulate area, ventral part	Prefrontal	Yes	Yes	N/A	N/A	N/A	N/A	N/A	11266.7	0.591716	15.3846	1	8.76994e-05	0.347337	27.0923	3	5.63077e-06	343.762	283.69	-336.429	-281.357	0.00576529	0.00023284	0.00168798	0.00576529	0.555807	43.3529	3	2.07095e-09	762.619	663	-818.714	-719.095	0.00023284	0.000118946	7.84236e-05	0.00024789
PL	Prelimbic area	Prefrontal	Yes	Yes	2344.48	0.826446	18.1818	1	2.00787e-05	52137.4	0.669421	14.7273	1	0.000124236	0.29608	19.5413	3	0.000211255	272.813	470.602	-133.704	-352.243	0.00757027	0.015029	0.000483513	0.165213	0.211635	13.9679	3	0.00294919	313.745	474.726	-207.931	-370.662	0.015029	0.00416279	0.0362121	0.00217152
ILA	Infralimbic area	Prefrontal	Yes	Yes	775.885	0.289941	3.76923	1	0.0522036	10993.7	0.444444	5.33333	1	0.0209213	0.4763	17.1468	3	0.000659274	71.4107	171.018	-83.8333	-183.44	0.124394	0.0401537	0.0305959	0.0305959	0.0947293	3.41026	3	0.332589	19.631	112.131	-52.1071	-144.607	N/A	N/A	N/A	N/A
ORB	Orbital area	Prefrontal	Yes	Yes	1450.4	0.0249307	0.473684	1	0.491297	91862.5	1	20	1	7.74422e-06	0.556787	31.7368	3	5.94625e-07	1313.26	90.4274	-1001.34	221.499	0.000114441	1	2.28882e-05	1	0.577839	32.9368	3	3.321e-07	1305.42	929.296	-888.645	-512.519	6.86646e-05	0.000320435	0.000434875	0.00579071
ORBl	Orbital area, lateral part	Prefrontal	Yes	Yes	162.159	0.00277008	0.0526316	1	0.818546	44338.1	1	20	1	7.74422e-06	0.617729	35.2105	3	1.09965e-07	858.58	97.025	-508.065	253.489	0.000160217	0.938416	2.28882e-05	0.938416	0.418283	23.8421	3	2.69496e-05	662.04	531.454	-331.548	-200.961	0.000114441	0.000160217	0.0121307	0.137924
ORBm	Orbital area, medial part	Prefrontal	Yes	Yes	1051.87	0.280277	4.76471	1	0.029049	26627	0.111111	2	1	0.157299	0.247899	12.6429	3	0.00547619	48.1619	-20.7333	-105.315	-47.4202	1	1	0.00228882	1	0.413149	21.0706	3	0.000101782	102.92	138.201	-116.144	-150.925	0.0474243	0.00393677	0.00302124	0.000915527
ORBvl	Orbital area, ventrolateral part	Prefrontal	Yes	Yes	303.633	0.0865052	1.47059	1	0.225253	28762.6	0.308642	5.55556	1	0.0184221	0.557093	28.4118	3	2.97648e-06	437.645	33.7012	-400.717	2.97738	9.15527e-05	0.956268	0.000183105	1	0.5	27	3	5.88736e-06	579.954	301.863	-461.307	-182.967	0.000869751	0.00402832	0.00196838	0.0461426
AI	Agranular insular area	Lateral	Yes	Yes	-8327.26	0.598434	31.717	1	1.78356e-08	53131	0.128515	6.81132	1	0.00905817	0.392417	62.3943	3	1.80953e-13	891.388	512.324	-543.831	-164.767	3.26541e-09	8.12544e-08	3.59662e-06	0.486981	0.403338	64.1307	3	7.69649e-14	749.517	774.138	-222.088	-246.71	1.07611e-08	4.28789e-08	0.0706862	0.0913441
AId	Agranular insular area, dorsal part	Lateral	Yes	Yes	-3106.4	0.37565	11.6452	1	0.000643698	48067.3	0.87513	27.129	1	1.90318e-07	0.475016	44.1765	3	1.38438e-09	424.047	141.514	-280.865	1.66786	1.20752e-05	0.00148611	4.83908e-05	1	0.352504	32.7829	3	3.5788e-07	180.735	194.584	41.8103	27.9615	0.000178499	0.000651532	1	1
AIp	Agranular insular area, posterior part	Lateral	Yes	Yes	-4584.4	1	28	1	1.21315e-07	-11370.8	0.0816327	2.28571	1	0.13057	0.291925	24.5217	3	1.94367e-05	177.127	213.306	-46.7143	-82.8929	0.000251924	7.78461e-05	0.443029	0.928045	0.450717	37.8602	3	3.02578e-08	196.028	220.004	-83.6429	-107.619	9.56817e-05	4.84143e-05	0.0295075	0.00988416
AIv	Agranular insular area, ventral part	Lateral	No	No	-1095.72	0.510204	14.2857	1	0.000157052	24240.3	0.583333	16.3333	1	5.31213e-05	0.0959659	7.77323	3	0.0509383	179.54	91.9325	72.1746	161.782	N/A	N/A	N/A	N/A	0.449616	36.4189	3	6.10682e-08	312.671	342.891	338.793	308.573	0.068584	0.0012529	0.0073921	0.0511199
RSP	Retrosplenial area	Medial	Yes	Yes	-943.384	0.0816327	3.42857	1	0.0640775	751.601	0.0816327	3.42857	1	0.0640775	0.140274	17.2537	3	0.00062672	1534.98	474.475	-1227.07	-105.687	0.0023633	1	0.000128041	1	0.348007	42.8049	3	2.70731e-09	1424.68	1981.43	53.619	-503.129	0.000180693	1.53155e-05	1	0.182765
RSPagl	Retrosplenial area, lateral agranular part	Medial	Yes	Yes	-504.954	0.00226757	0.0952381	1	0.757621	999.909	0.274376	11.5238	1	0.000687104	0.0753123	9.26341	3	0.0259861	567.012	106.488	-441.48	38.0774	0.012795	1	0.018016	1	0.21009	25.8411	3	1.02968e-05	480.911	795.667	-118.693	-427.449	0.171162	3.24357e-05	1	0.0012629
RSPd	Retrosplenial area, dorsal part	Medial	Yes	Yes	N/A	N/A	N/A	N/A	N/A	257.791	0.0204082	0.857143	1	0.354539	0.0919691	11.3122	3	0.0101521	599.458	225.156	-496.161	-119.275	0.00356892	1	0.00532696	1	0.173594	21.3521	3	8.89585e-05	450.298	637.127	43.8512	-142.979	0.00374339	0.000353526	1	1
RSPv	Retrosplenial area, ventral part	Medial	Yes	Yes	N/A	N/A	N/A	N/A	N/A	-481.915	0.0661224	2.31429	1	0.12819	0.108571	11.4	3	0.00974837	527.788	136.574	-385.776	2.4381	0.00353701	0.563066	0.00696488	1	0.469916	49.3412	3	1.10355e-10	653.286	674.929	35.0714	13.4286	7.85672e-06	3.27806e-06	1	1
PTLp	Posterior parietal association areas	Medial	No	No	N/A	N/A	N/A	N/A	N/A	1553.12	0.105263	2	1	0.157299	0.417693	23.8085	3	2.73882e-05	1319.34	-329.761	-1315.53	333.571	0.00213267	0.15493	0.000160217	0.244027	0.187413	10.6825	3	0.0135724	414.452	443.024	-302.054	-330.625	0.0235062	0.0741577	0.194046	0.938416
VISa	Anterior area	Medial	Yes	Yes	N/A	N/A	N/A	N/A	N/A	673.95	0.269231	3.76923	1	0.0522036	0.408333	14.7	3	0.00209182	1064.14	-330.648	-1285.79	109	0.0146484	0.205078	0.00292969	1	0.669444	24.1	3	2.38075e-05	772.76	534.855	-769.262	-531.357	0.00292969	0.0292969	0.00292969	0.0205078
VISrl	Rostrolateral visual area	Visual	No	No	N/A	N/A	N/A	N/A	N/A	789.104	0.137363	1.92308	1	0.165518	0.375776	15.7826	3	0.00125649	765.571	-2.35714	-684.643	83.2857	0.0126315	1	0.00146484	1	0.265673	11.1583	3	0.0109001	153.381	303.202	-183.179	-333	0.0996094	0.177246	0.713379	0.0512695
TEa	Temporal association areas	Lateral	Yes	Yes	-6290.5	1	26	1	3.41417e-07	66171.9	1	26	1	3.41417e-07	0.622485	48.5538	3	1.62331e-10	966.345	698.179	-594.786	-326.619	5.9427e-05	5.9427e-05	0.00152926	0.0048022	0.671598	52.3846	3	2.47989e-11	667.679	1077.26	-94.9762	-504.56	6.68164e-05	6.68164e-05	1	0.000400669
PERI	Perirhinal area	Lateral	No	No	-465.975	0.857339	23.1481	1	1.49988e-06	-8708.15	0.231824	6.25926	1	0.0123546	0.380321	30.806	3	9.33886e-07	248.827	86.8083	-66.9286	95.0905	6.97315e-05	0.157573	1	0.0173336	0.337203	27.3134	3	5.06056e-06	73.5595	172.481	131.048	32.1262	0.129163	0.000204501	0.0065097	1
ECT	Ectorhinal area	Lateral	No	No	-2709.27	0.962963	26	1	3.41417e-07	23186	0.604938	16.3333	1	5.31213e-05	0.35583	28.8222	3	2.44056e-06	200.69	-98.0524	110.333	409.076	0.0630454	0.301354	1	0.000184098	0.20749	16.8067	3	0.000774472	13.5357	162.086	164.202	15.6524	1	0.030765	0.0383667	1
TT	Taenia tecta	Olfactory areas	No	No	415.102	0.16955	2.88235	1	0.0895551	-3632.67	0.0311419	0.529412	1	0.466854	0.1391	7.09412	3	0.0689577	-253.964	-168.521	136.886	51.4429	N/A	N/A	N/A	N/A	0.108651	5.54118	3	0.136196	-102.845	-21.6429	-19.1571	-100.36	N/A	N/A	N/A	N/A
TTd	Taenia tecta, dorsal part	Olfactory areas	No	No	175.281	0.0816327	1.14286	1	0.285049	620.513	0.0204082	0.285714	1	0.59298	0.185714	7.8	3	0.0503311	-106.345	7.22619	81.7143	-31.8571	N/A	N/A	N/A	N/A	0.161224	6.77143	3	0.0795512	-13.9762	50.8095	-21.6429	-86.4286	N/A	N/A	N/A	N/A
TTv	Taenia tecta, ventral part	Olfactory areas	No	No	272.721	0.404959	4.45455	1	0.0348085	-3919.14	0.404959	4.45455	1	0.0348085	0.213223	7.03636	3	0.0707477	-136.426	-167.855	30.9143	62.3429	N/A	N/A	N/A	N/A	0.0942149	3.10909	3	0.375109	-74.35	-72.7214	-17.7786	-19.4071	N/A	N/A	N/A	N/A
DP	Dorsal peduncular area	Olfactory areas	No	No	377.327	0.669421	7.36364	1	0.00665561	6787.49	0.669421	7.36364	1	0.00665561	0.179316	5.91743	3	0.115697	-51.1595	-8.00238	37.2714	-5.88571	N/A	N/A	N/A	N/A	0.204337	6.74312	3	0.0805521	-30.9452	37.4119	-11.5286	-79.8857	N/A	N/A	N/A	N/A
PIR	Piriform area	Olfactory areas	No	No	-2254.58	0.240992	13.2545	1	0.00027192	-101724	0.0558678	3.07273	1	0.0796158	0.125021	20.6284	3	0.000125739	421.25	852.202	-541.476	-972.429	0.243034	0.0028121	0.00586367	0.00312371	0.192331	31.7345	3	5.95288e-07	10.3413	1338.32	778.905	-549.071	1	1.009e-05	0.00158045	0.346381
NLOT	Nucleus of the lateral olfactory tract	Olfactory areas	No	No	-2240.68	1	6	1	0.0143059	12006.1	1	6	1	0.0143059	0.344444	6.2	3	0.102275	-8.64087	-9.47421	31.0357	28.869	N/A	N/A	N/A	N/A	0.5	9	3	0.0292909	68.3234	16.6091	-67.1786	-14.4643	0.1875	1	0.1875	1
COA	Cortical amygdalar area	Olfactory areas	No	No	-2673.01	0.604938	21.7778	1	3.06125e-06	44930.2	0.694444	25	1	5.73303e-07	0.112117	12.1086	3	0.00702014	-121.143	-17	-142.024	-246.167	0.281277	1	0.765128	0.00706602	0.0627515	6.77716	3	0.0793501	77.1548	-97.9167	-15.6667	159.405	N/A	N/A	N/A	N/A
COAa	Cortical amygdalar area, anterior part	Olfactory areas	No	No	-2192.49	0.765625	12.25	1	0.000465258	14803	0.5625	9	1	0.0026998	0.317188	15.225	3	0.00163412	-173.821	-27.1786	84.2857	-62.3571	0.000549316	1	0.0930176	0.863159	0.257812	12.375	3	0.00620299	24.8333	-39.5952	-86.2143	-21.7857	1	1	0.0309448	1
COAp	Cortical amygdalar area, posterior part	Olfactory areas	No	No	-481.072	0.444444	10.6667	1	0.00109084	30765.1	0.694444	16.6667	1	4.45571e-05	0.207287	14.9247	3	0.00188215	54.1429	17.5714	-226.838	-190.267	1	1	0.00577569	0.00340533	0.0458508	3.30126	3	0.347468	59.5952	-50.7619	66.2095	176.567	N/A	N/A	N/A	N/A
COApl	Cortical amygdalar area, posterior part, lateral zone	Olfactory areas	No	No	N/A	N/A	N/A	N/A	N/A	19963	1	22	1	2.7265e-06	0.323967	21.3818	3	8.77014e-05	33.7619	62.9643	-82.1071	-111.31	1	0.150833	0.00127888	0.00153351	0.0625521	4.12844	3	0.247925	35.0595	61.9405	60.6548	33.7738	N/A	N/A	N/A	N/A
COApm	Cortical amygdalar area, posterior part, medial zone	Olfactory areas	No	No	-317.881	0.183673	3.85714	1	0.0495346	11721.3	0.38322	8.04762	1	0.00455635	0.154249	9.7177	3	0.0211247	20.6667	-40.2619	-146.31	-85.381	1	1	0.0480595	0.0426064	0.149692	9.43062	3	0.024081	34.9881	-105.512	1.83333	142.333	1	0.387897	1	0.210337
PAA	Piriform-amygdalar area	Olfactory areas	No	No	-556.361	0.715976	18.6154	1	1.59925e-05	12197.7	0.0946746	2.46154	1	0.116664	0.116568	9.09231	3	0.0280885	-49.1468	62.7103	69.8571	-42	0.404708	1	0.0885622	1	0.0964497	7.52308	3	0.0569685	57.1437	-16.6897	-78.2857	-4.45238	N/A	N/A	N/A	N/A
TR	Postpiriform transition area	Olfactory areas	No	No	N/A	N/A	N/A	N/A	N/A	22486.4	1	10	1	0.0015654	0.336	10.08	3	0.0178982	31.8929	-53.8214	-129.071	-43.3571	1	1	0.0117188	1	0.092	2.76	3	0.430127	128.75	29.0357	-27.7857	71.9286	N/A	N/A	N/A	N/A
HIP	Hippocampal region	Hippocampal formation	No	No	N/A	N/A	N/A	N/A	N/A	-55508.9	0.128515	6.81132	1	0.00905817	0.102932	16.3662	3	0.000953849	281.912	492.495	174.938	-35.6452	0.82167	0.0540772	0.702773	1	0.108864	17.3094	3	0.00061037	238.116	1228.07	-73.2286	-1063.18	0.642813	0.000758777	0.835739	0.00182283
CA	Ammon's horn	Hippocampal formation	No	No	N/A	N/A	N/A	N/A	N/A	-50559.6	0.758585	23.5161	1	1.23871e-06	0.0817898	7.60645	3	0.0548854	404.345	240.702	101.714	265.357	N/A	N/A	N/A	N/A	0.204092	18.9806	3	0.000275938	507.548	748.333	44.7857	-196	0.00759457	0.0106448	1	1
CA1	Field CA1	Hippocampal formation	No	No	N/A	N/A	N/A	N/A	N/A	-19365.7	0.326531	9.14286	1	0.00249691	0.157834	13.2581	3	0.0041105	449.119	131.119	56.2143	374.214	0.00283997	1	1	1	0.234184	19.6714	3	0.000198545	322.298	403.44	93.2857	12.1429	0.000681001	0.00397963	1	1
CA2	Field CA2	Hippocampal formation	No	No	N/A	N/A	N/A	N/A	N/A	-1651.79	0.228733	5.26087	1	0.0218101	0.102021	7.03947	3	0.0706502	4.60714	9.7619	-4.46429	-9.61905	N/A	N/A	N/A	N/A	0.130435	9	3	0.0292909	17.9286	28.7857	-15.5714	-26.4286	0.627174	0.244851	1	0.163545
CA3	Field CA3	Hippocampal formation	No	No	N/A	N/A	N/A	N/A	N/A	-30216.5	0.743163	21.5517	1	3.44413e-06	0.050654	4.4069	3	0.220747	-68.3095	117.786	65.7619	-120.333	N/A	N/A	N/A	N/A	0.135187	11.7612	3	0.00824743	162.667	357.214	-42.7381	-237.286	1	0.0316842	1	0.368518
DG	Dentate gyrus	Hippocampal formation	No	Yes	N/A	N/A	N/A	N/A	N/A	-4968.64	0.649733	22.0909	1	2.60038e-06	0.114784	11.3636	3	0.00991362	-131.417	281.631	77.9762	-335.071	1	0.0418492	1	0.033684	0.549784	54.4286	3	9.09095e-12	-89.1548	217.048	-138.25	-444.952	0.0269847	0.000536993	0.000237806	1.31388e-05
FC	Fasciola cinerea	Hippocampal formation	No	No	N/A	N/A	N/A	N/A	N/A	N/A	N/A	N/A	N/A	N/A	0.240442	7.93458	3	0.0473833	1.30952	6.71429	3.81429	-1.59048	1	0.399274	0.146341	1	0.124357	4.10377	3	0.250474	2.32143	2.89286	2.35714	1.78571	N/A	N/A	N/A	N/A
IG	Induseum griseum	Hippocampal formation	No	No	N/A	N/A	N/A	N/A	N/A	N/A	N/A	N/A	N/A	N/A	0.552394	38.1152	3	2.6721e-08	38.9524	14.3214	-23.9762	0.654762	0.00188241	0.00440602	0.00268336	1	0.349542	24.1184	3	2.35975e-05	27.7302	5.23016	-20.6429	1.85714	0.000766754	1	0.0324869	1
RHP	Retrohippocampal region	Hippocampal formation	No	No	N/A	N/A	N/A	N/A	N/A	-34122.2	0.331497	10.9394	1	0.00094141	0.174609	16.7625	3	0.00079084	1121.3	-439.861	-194.923	1366.24	0.0142619	1	0.160221	0.304179	0.173828	16.6875	3	0.000819409	1294.99	-35.7417	369.792	1700.52	0.088072	1	1	0.00153923
ENT	Entorhinal area	Hippocampal formation	No	No	N/A	N/A	N/A	N/A	N/A	-38948.3	0.404959	13.3636	1	0.00025655	0.267578	25.6875	3	1.10878e-05	1159.33	-252.563	-219.649	1192.24	0.000626661	1	1	0.0293401	0.281641	27.0375	3	5.78174e-06	1462.2	-141.361	363.417	1966.98	0.0075434	1	0.948106	0.00028571
ENTl	Entorhinal area, lateral part	Hippocampal formation	No	No	N/A	N/A	N/A	N/A	N/A	-45903.8	0.765625	24.5	1	7.43098e-07	0.33153	30.8323	3	9.22061e-07	1117.74	21.0429	-483.994	611.706	7.7955e-05	1	0.160782	0.00500483	0.301977	28.0839	3	3.48775e-06	894.286	327.33	352.143	917.099	0.00261301	1	0.803031	0.00500483
ENTm	Entorhinal area, medial part, dorsal zone	Hippocampal formation	No	No	N/A	N/A	N/A	N/A	N/A	7048.33	0.00591716	0.0769231	1	0.781511	0.0527778	1.9	3	0.593419	40.2048	-270.655	271.089	581.949	N/A	N/A	N/A	N/A	0.366667	13.2	3	0.00422346	572.375	-472.252	12.4702	1057.1	0.313477	0.908203	1	0.0146484
PAR	Parasubiculum	Hippocampal formation	No	No	N/A	N/A	N/A	N/A	N/A	N/A	N/A	N/A	N/A	N/A	N/A	N/A	N/A	N/A	N/A	N/A	N/A	N/A	N/A	N/A	N/A	N/A	N/A	N/A	N/A	N/A	N/A	N/A	N/A	N/A	N/A	N/A	N/A	N/A
POST	Postsubiculum	Hippocampal formation	No	No	482.292	0.47619	7.14286	1	0.00752632	5316.18	0.537778	8.06667	1	0.0045087	0.0514541	2.31544	3	0.50957	98.3155	37.9643	284.22	344.571	N/A	N/A	N/A	N/A	0.0613333	2.76	3	0.430127	-115.19	6.2881	342.845	221.367	N/A	N/A	N/A	N/A
PRE	Presubiculum	Hippocampal formation	No	No	N/A	N/A	N/A	N/A	N/A	1414.46	0.25	2	1	0.157299	0.475	11.4	3	0.00974837	-209.733	13.9738	229.238	5.53095	0.09375	1	0.046875	1	0.2125	5.1	3	0.164619	-197.269	-83.4429	139.667	25.8405	N/A	N/A	N/A	N/A
SUB	Subiculum	Hippocampal formation	No	No	N/A	N/A	N/A	N/A	N/A	2002.79	0.01	0.2	1	0.654721	0.346	20.76	3	0.000118076	-213.464	-72.4048	-226.512	-367.571	1	1	0.0253258	0.000801086	0.481	28.86	3	2.39637e-06	-103.298	152.095	-270.345	-525.738	1	0.264324	0.00100708	2.28882e-05
ProS	Prosubiculum	Hippocampal formation	No	No	N/A	N/A	N/A	N/A	N/A	-5009.94	0.015625	0.25	1	0.617075	0.172468	8.27848	3	0.0405937	73.8357	98.7881	20.6286	-4.32381	0.003479	0.954346	1	1	0.109375	5.25	3	0.15438	14.05	114.979	137.7	36.7714	N/A	N/A	N/A	N/A
HATA	Hippocampo-amygdalar transition area	Hippocampal formation	No	No	N/A	N/A	N/A	N/A	N/A	-4047.54	0.751111	11.2667	1	0.000789113	0.334886	14.0652	3	0.00281771	65.2143	-13.5286	-36.4714	41.7714	0.00732422	1	0.624023	0.126588	0.162898	6.84173	3	0.0771173	48.6905	0.819048	-59.8857	-13.5143	N/A	N/A	N/A	N/A
APr	Area prostriata	Hippocampal formation	No	Yes	N/A	N/A	N/A	N/A	N/A	481.439	0	0	1	1	0.120988	3.26667	3	0.352309	178.53	-38.1143	-134.881	81.7631	N/A	N/A	N/A	N/A	0.130864	3.53333	3	0.316465	48	14.8571	-42.5119	-9.36905	N/A	N/A	N/A	N/A
CLA	Claustrum	Cortical subplate	No	No	-2482.04	1	31	1	2.58028e-08	3436.15	0.0842872	2.6129	1	0.105998	0.155111	13.96	3	0.00296011	12.0635	-53.3841	-39.119	26.3286	1	0.238213	0.504159	1	0.257414	23.1672	3	3.72682e-05	35.3929	-21.0119	-105.786	-49.381	1	0.899572	0.00100248	0.814193
EP	Endopiriform nucleus	Cortical subplate	No	No	-7564.85	0.51739	29.4912	1	5.61704e-08	-13687.4	0.0372422	2.12281	1	0.14512	0.0547628	9.36444	3	0.0248181	196.218	27.2659	-85.3095	83.6429	0.0207432	1	0.63767	1	0.154996	26.5044	3	7.47805e-06	422.706	165.254	-397.286	-139.833	0.00369716	1	8.163e-06	0.293057
EPd	Endopiriform nucleus, dorsal part	Cortical subplate	No	No	-5316.46	0.763575	39.7059	1	2.95235e-10	-16270.3	0.0133136	0.692308	1	0.405381	0.0799244	12.4682	3	0.00593986	199.528	23.123	-51.7381	124.667	0.000265061	1	1	0.291878	0.200148	31.2231	3	7.62901e-07	401.536	132.417	-319.333	-50.2143	0.00058247	1	1.46563e-05	1
EPv	Endopiriform nucleus, ventral part	Cortical subplate	No	No	-2299.16	0.386413	14.2973	1	0.000156089	2785.49	0.0182615	0.675676	1	0.41108	0.0261505	2.9027	3	0.406871	-7.29762	1.87619	-29.5238	-38.6976	N/A	N/A	N/A	N/A	0.0420828	4.6712	3	0.197519	20.8016	31.0802	-77.3095	-87.5881	N/A	N/A	N/A	N/A
LA	Lateral amygdalar nucleus	Cortical subplate	Yes	Yes	-1293.55	0.592105	11.8421	1	0.000579063	N/A	N/A	N/A	N/A	N/A	0.235986	12.0353	3	0.00726323	31.5595	47.0119	-16.119	-31.5714	0.104553	0.00640869	1	0.237213	N/A	N/A	N/A	N/A	N/A	N/A	N/A	N/A	N/A	N/A	N/A	N/A
BLA	Basolateral amygdalar nucleus	Cortical subplate	Yes	Yes	-12555	0.617347	17.2857	1	3.21596e-05	N/A	N/A	N/A	N/A	N/A	0.169736	13.2394	3	0.00414651	68.5119	114.94	-54.4524	-98.881	0.0533812	0.116756	0.0246305	0.53291	0.156305	11.7229	3	0.00839529	250.381	162.064	-116.571	-28.2548	0.0883323	1	0.00777805	1
BLAa	Basolateral amygdalar nucleus, anterior part	Cortical subplate	Yes	Yes	-10779.6	1	21	1	4.59283e-06	N/A	N/A	N/A	N/A	N/A	0.177839	10.1368	3	0.017438	41.6905	95.131	-44.5833	-98.0238	0.524574	0.10849	0.02005	0.0170288	0.166667	9	3	0.0292909	191.424	57.9381	-155.079	-21.0929	0.109406	1	0.0050354	1
BLAp	Basolateral amygdalar nucleus, posterior part	Cortical subplate	Yes	No	-1807.68	0.33518	6.36842	1	0.0116169	N/A	N/A	N/A	N/A	N/A	0.256673	13.8603	3	0.00310156	33.6667	20.5476	-15.6667	-2.54762	0.00151062	0.142044	0.530094	1	0.40898	20.858	3	0.000112673	179.333	173.833	62.7143	68.2143	0.00805664	0.0560303	0.59024	0.341309
BLAv	Basolateral amygdalar nucleus, ventral part	Cortical subplate	No	No	N/A	N/A	N/A	N/A	N/A	N/A	N/A	N/A	N/A	N/A	0.282736	9.33028	3	0.0252072	-51.9643	-34.3214	35.3929	17.75	0.0820312	0.146484	0.0292969	1	0.107438	3.54545	3	0.314914	25.3631	-2.06548	25.0714	52.5	N/A	N/A	N/A	N/A
BMA	Basomedial amygdalar nucleus	Cortical subplate	No	No	-598.346	0.495199	13.3704	1	0.000255631	63935.9	1	27	1	2.03455e-07	0.0312543	2.5316	3	0.469608	13.681	-9.77619	-38.5571	-15.1	N/A	N/A	N/A	N/A	0.195098	15.803	3	0.00124448	165.052	58.1413	-104.854	2.05714	0.0227228	1	0.16244	1
BMAa	Basomedial amygdalar nucleus, anterior part	Cortical subplate	No	No	-395.764	0.5625	9	1	0.0026998	33897.8	1	16	1	6.33425e-05	0.139063	6.675	3	0.0830106	5.12738	-12.919	-37.3214	-19.275	N/A	N/A	N/A	N/A	0.429688	20.625	3	0.000125944	33.4532	-49.9325	-120.625	-37.2393	1	0.443481	0.0161133	1
BMAp	Basomedial amygdalar nucleus, posterior part	Cortical subplate	No	No	-202.547	0.510204	7.14286	1	0.00752632	31184.6	1	14	1	0.000182811	0.0354573	1.48921	3	0.684763	10.4405	2.5119	-1.92857	6	N/A	N/A	N/A	N/A	0.275951	11.5899	3	0.00892842	134.524	110.595	12.0714	36	0.0200001	0.3479	1	1
PA	Posterior amygdalar nucleus	Cortical subplate	No	No	-103.182	0.187135	3.55556	1	0.0593464	9507.59	0.224377	4.26316	1	0.0389475	0.204678	11.6667	3	0.00861678	-26.4643	-68.3214	-56.7238	-14.8667	0.489036	0.27086	0.0996489	1	0.125462	7.15135	3	0.067227	99.5452	35.4881	-21.7476	42.3095	N/A	N/A	N/A	N/A
CP	Caudoputamen	Cerebral nuclei	Yes	Yes	-100490	0.814396	33.3902	1	7.54013e-09	339451	0.814396	33.3902	1	7.54013e-09	0.5935	71.22	3	2.33878e-15	1240.92	975.694	-900.625	-637.399	6.8502e-07	1.3198e-06	3.55876e-06	5.6827e-05	0.463534	57.0147	3	2.55142e-12	1118.27	1129.37	-620	-631.093	3.18391e-06	5.95502e-05	6.61269e-06	0.000517397
ACB	Nucleus accumbens	Cerebral nuclei	No	No	-19124.6	0.418685	7.11765	1	0.00763288	93938.5	1	17	1	3.73798e-05	0.0906574	4.62353	3	0.201533	-26.5556	-64.3175	-250.345	-212.583	N/A	N/A	N/A	N/A	0.277509	14.1529	3	0.00270419	175.996	158.829	-400.964	-383.798	0.872589	1	0.000640869	0.0154724
FS	Fundus of striatum	Cerebral nuclei	No	No	-4293.44	1	10	1	0.0015654	7598.09	1	10	1	0.0015654	0.461616	13.8485	3	0.00311882	51.1095	-1.98571	-24.131	28.9643	0.0234375	1	0.583207	0.117188	0.18	5.4	3	0.144744	8.9881	-31.3024	-7.98095	32.3095	N/A	N/A	N/A	N/A
OT	Olfactory tubercle	Cerebral nuclei	No	No	-21429	0.5625	13.5	1	0.000238563	35535.6	0.694444	16.6667	1	4.45571e-05	0.0465278	3.35	3	0.340744	-67.7865	-151.201	23.0405	88.4548	N/A	N/A	N/A	N/A	0.174163	12.5397	3	0.00574542	45.7452	-127.221	-358.876	-210.91	1	0.362562	0.0168879	0.315845
LS	Lateral septal nucleus	Cerebral nuclei	No	No	130.767	0.111111	2.33333	1	0.12663	3965.51	0.274376	5.7619	1	0.0163773	0.0893424	5.62857	3	0.131148	-33.3651	243.278	219.464	-57.1786	N/A	N/A	N/A	N/A	0.18797	11.8421	3	0.00794408	13.3817	423.941	110.024	-300.536	1	0.0540962	0.420822	0.251328
LSc	Lateral septal nucleus, caudal (caudodorsal) part	Cerebral nuclei	No	No	N/A	N/A	N/A	N/A	N/A	111.381	0.289941	3.76923	1	0.0522036	0.332544	12.9692	3	0.00470362	-37.4849	17.1222	76.5476	21.9405	0.196289	1	0.00732422	0.878906	0.453787	17.6977	3	0.000507728	27.6063	82.4873	56.5952	1.71429	1	0.0366211	0.0366211	1
LSr	Lateral septal nucleus, rostral (rostroventral) part	Cerebral nuclei	No	No	282.766	0.0692521	1.31579	1	0.251349	3696.27	0.135734	2.57895	1	0.108294	0.0138504	0.789474	3	0.851983	41.7024	123.552	88.6548	6.80476	N/A	N/A	N/A	N/A	0.178947	10.2	3	0.0169404	0.996032	250.679	78.5595	-171.124	1	0.15493	1	0.0567169
LSv	Lateral septal nucleus, ventral part	Cerebral nuclei	No	No	-121.602	0.326531	4.57143	1	0.0325094	227.795	0.0816327	1.14286	1	0.285049	0.234694	9.85714	3	0.0198203	-38.9722	110.147	57.9524	-91.1667	1	0.0314941	0.147217	0.0314941	0.0817061	3.43165	3	0.329735	-15.4762	103.19	-27.3333	-146	N/A	N/A	N/A	N/A
SF	Septofimbrial nucleus	Cerebral nuclei	No	No	N/A	N/A	N/A	N/A	N/A	-360.493	0.00757576	0.0909091	1	0.763025	0.571212	20.5636	3	0.000129691	76.6389	82.3056	-17.0238	-22.6905	0.0231438	0.0231438	1	1	0.343939	12.3818	3	0.00618336	47.3492	67.3968	-1.09524	-22.1429	0.0868997	0.0401537	1	1
SH	Septohippocampal nucleus	Cerebral nuclei	No	No	N/A	N/A	N/A	N/A	N/A	N/A	N/A	N/A	N/A	N/A	0.648	9.72	3	0.0211025	-5.32222	0.58254	5.69048	-0.214286	0.375	1	0.375	1	0.469388	7.04082	3	0.0706081	-5.24048	3.56905	6.66667	-2.14286	N/A	N/A	N/A	N/A
AAA	Anterior amygdalar area	Cerebral nuclei	No	No	-62.3111	0.04	0.4	1	0.527089	18678.2	0.36	3.6	1	0.0577796	0.340404	10.2121	3	0.0168465	117.083	12.5111	-21	83.5714	0.0820312	1	1	0.117188	0.252	7.56	3	0.0560367	58.9873	-30.7389	-58.0357	31.6905	N/A	N/A	N/A	N/A
BA	Bed nucleus of the accessory olfactory tract	Cerebral nuclei	No	No	N/A	N/A	N/A	N/A	N/A	-213.885	0.25	1	1	0.317311	0.777778	7	3	0.0718978	3.21905	21.0357	-4.45714	-23.2738	N/A	N/A	N/A	N/A	1	9	3	0.0292909	-3.13333	10.3452	-3.62857	-16.1071	1	1	1	1
CEA	Central amygdalar nucleus	Cerebral nuclei	No	No	-540.752	0.0865052	1.47059	1	0.225253	69526.3	0.584775	9.94118	1	0.00161622	0.03391	1.72941	3	0.630415	28.7976	9.79762	-22.3857	-3.38571	N/A	N/A	N/A	N/A	0.472664	24.1059	3	2.37402e-05	341.258	-174.813	-334.457	181.614	0.000183105	0.531921	9.15527e-05	0.428467
CEAc	Central amygdalar nucleus, capsular part	Cerebral nuclei	No	No	-405.563	0.217778	3.26667	1	0.0707011	17713.3	0.537778	8.06667	1	0.0045087	0.0560123	2.35252	3	0.502535	-18.9881	-16.8274	-6.5	-8.28571	N/A	N/A	N/A	N/A	0.463265	19.4571	3	0.0002199	67.4881	-104.869	-91.7143	81.1429	0.0102539	0.0996094	0.0102539	0.0996094
CEAl	Central amygdalar nucleus, lateral part	Cerebral nuclei	No	No	-23.1646	0	0	1	1	14356.2	0.734694	10.2857	1	0.00134064	0.140816	5.91429	3	0.115856	8.96429	-9.9881	-22.9571	-4.00476	N/A	N/A	N/A	N/A	0.252312	10.5971	3	0.0141163	81.1786	-57.6786	-68.8429	70.0143	0.0183105	0.147217	0.181658	0.177246
CEAm	Central amygdalar nucleus, medial part	Cerebral nuclei	No	No	-130.862	0.16955	2.88235	1	0.0895551	39892.9	0.584775	9.94118	1	0.00161622	0.0560554	2.85882	3	0.413908	38.9056	33.6484	9.92381	15.181	N/A	N/A	N/A	N/A	0.45771	23.3432	3	3.42487e-05	201.502	-14.2833	-183.276	32.5095	9.15527e-05	1	0.000640869	1
IA	Intercalated amygdalar nucleus	Cerebral nuclei	No	No	-446.444	0.528926	11.6364	1	0.000646749	8711.33	0.404959	8.90909	1	0.00283754	0.226443	14.9452	3	0.00186408	-21.9067	-5.69841	5.43452	-10.7738	0.0115099	0.935823	1	1	0.157631	10.4037	3	0.0154288	13.5853	-3.24206	-34.1012	-17.2738	1	1	0.00757027	0.824936
MEA	Medial amygdalar nucleus	Cerebral nuclei	No	No	-184.266	0.0857143	1.8	1	0.179712	42788.9	0.818594	17.1905	1	3.38127e-05	0.102493	5.84211	3	0.11955	19.9802	159.194	70.5714	-67.9762	N/A	N/A	N/A	N/A	0.259834	14.8105	3	0.00198594	251.996	27.8532	-243.167	-18.3571	0.00313568	1	0.0143967	1
PALd	Pallidum, dorsal region	Cerebral nuclei	No	No	N/A	N/A	N/A	N/A	N/A	36918.6	1	18	1	2.20905e-05	0.262963	14.2	3	0.00264518	171.254	189.397	-142.143	-160.286	0.062439	0.0115814	0.109406	0.109406	0.240741	13	3	0.00463661	207.754	134.04	-164.071	-90.3571	0.0201874	0.0461426	0.0140076	0.359619
GPe	Globus pallidus, external segment	Cerebral nuclei	No	No	N/A	N/A	N/A	N/A	N/A	28801.6	1	18	1	2.20905e-05	0.490123	26.4667	3	7.6154e-06	217.98	162.766	-116.857	-61.6429	4.57764e-05	0.000869751	0.399216	1	0.344444	18.6	3	0.000330721	205.04	94.0397	-124.286	-13.2857	0.000137329	0.124878	0.0115814	1
GPi	Globus pallidus, internal segment	Cerebral nuclei	No	No	N/A	N/A	N/A	N/A	N/A	8308.6	1	9	1	0.0026998	0.45679	12.3333	3	0.00632431	-43.5833	31.2738	-27.6548	-102.512	1	0.773438	0.445312	0.0234375	0.180247	4.86667	3	0.181825	6.75	43.6786	-40.4762	-77.4048	N/A	N/A	N/A	N/A
PALv	Pallidum, ventral region	Cerebral nuclei	No	No	-7723.29	0.048048	1.77778	1	0.182422	71446	0.894814	33.1081	1	8.71744e-09	0.214081	23.7629	3	2.79946e-05	450.3	169.127	-239.315	41.8571	0.00358482	0.0519873	0.00300668	1	0.348538	38.6877	3	2.02127e-08	377.8	-5.24206	-372.232	10.8095	0.000559888	1	1.69411e-06	1
SI	Substantia innominata	Cerebral nuclei	No	No	-7722.6	0.048048	1.77778	1	0.182422	62901.9	0.894814	33.1081	1	8.71744e-09	0.211282	23.4523	3	3.25001e-05	332.637	142.464	-220.054	-29.881	0.00565652	0.0379295	0.00425768	1	0.33358	37.0274	3	4.54037e-08	334.76	6.78968	-358.899	-30.9286	0.000595884	1	4.34672e-06	1
MA	Magnocellular nucleus	Cerebral nuclei	No	No	3.70316	0.0681818	0.818182	1	0.365712	9338.96	1	12	1	0.000532006	0.801653	26.4545	3	7.66005e-06	120.06	19.6786	-19.0476	75.8333	0.00585938	1	1	0.00585938	0.431405	14.2364	3	0.00260045	45.3095	-19	-21.0952	44.7143	0.0292969	1	1	0.146484
PALm	Pallidum, medial region	Cerebral nuclei	No	No	1474.52	0.38322	8.04762	1	0.00455635	11509.4	0.818594	17.1905	1	3.38127e-05	0.14149	8.91388	3	0.0304581	183.535	64.004	-39.8643	79.6667	0.0332508	0.942804	1	0.420822	0.149206	9.4	3	0.0244193	154.997	19.5754	-140.124	-4.70238	0.0171432	1	0.076149	1
MSC	Medial septal complex	Cerebral nuclei	No	No	1496.44	0.36	7.2	1	0.00729036	12068.2	0.81	16.2	1	5.69941e-05	0.194724	11.6834	3	0.0085502	123.568	33.373	7.42381	97.2857	0.115402	1	1	0.115402	0.188	11.28	3	0.0103043	131.385	-12.2579	-127.095	16.2143	0.0566139	1	0.0139503	1
MS	Medial septal nucleus	Cerebral nuclei	No	No	584.967	1	11	1	0.000911119	165.324	0.0743802	0.818182	1	0.365712	0.305785	10.0909	3	0.017809	82.7024	45.9286	-37.7976	-1.02381	0.0410156	0.0820312	1	1	0.464463	15.3273	3	0.00155729	95.6825	49.4802	-69.5238	-23.3214	0.00585938	0.322266	0.0175781	1
NDB	Diagonal band nucleus	Cerebral nuclei	No	No	945.381	0.16	3.2	1	0.0736383	11923.3	0.81	16.2	1	5.69941e-05	0.164141	9.84848	3	0.019899	40.9532	-14.1706	51.0429	105.833	0.921879	1	0.632389	0.0498505	0.199	11.94	3	0.00759155	37.4405	-62.2738	-52.0952	47.2857	1	0.115402	0.41748	0.196609
TRS	Triangular nucleus of septum	Cerebral nuclei	No	No	N/A	N/A	N/A	N/A	N/A	38.7373	0.0625	0.5	1	0.4795	0.275	6.6	3	0.0858011	63.0476	37.3214	-43.6548	-17.9286	N/A	N/A	N/A	N/A	0.09375	2.25	3	0.522167	30.0476	38	-12.7905	-20.7429	N/A	N/A	N/A	N/A
PALc	Pallidum, caudal region	Cerebral nuclei	No	No	-2680.58	0.183673	2.57143	1	0.108809	29199.5	0.510204	7.14286	1	0.00752632	0.656805	25.6154	3	1.14799e-05	322.578	164.278	-229.508	-71.2083	0.00146484	0.00732422	0.00439453	0.65918	0.618366	24.1163	3	2.36219e-05	302.759	151.528	-218.558	-67.3274	0.00292969	0.00732422	0.00732422	0.0808272
BST	Bed nuclei of the stria terminalis	Cerebral nuclei	No	No	-2669.7	0.183673	2.57143	1	0.108809	29178	0.510204	7.14286	1	0.00752632	0.656805	25.6154	3	1.14799e-05	321.542	165.028	-228.58	-72.0655	0.00146484	0.00732422	0.00439453	0.65918	0.618366	24.1163	3	2.36219e-05	299.294	151.921	-214.773	-67.3988	0.00292969	0.00732422	0.00732422	0.0808272
BAC	Bed nucleus of the anterior commissure	Cerebral nuclei	No	No	10.0195	0	0	1	1	81.3309	0	0	1	1	0.4	2.4	3	0.493635	1.58095	-1.94762	-0.314286	3.21429	N/A	N/A	N/A	N/A	0.9	5.4	3	0.144744	3.7	-1.57619	-2.05	3.22619	N/A	N/A	N/A	N/A
DORsm	Thalamus, sensory-motor cortex related	Thalamus	No	No	1177.57	0.191406	6.125	1	0.0133283	24802.9	0.5625	18	1	2.20905e-05	0.327437	31.434	3	6.88734e-07	1769.39	585.282	-668.869	515.238	0.000125986	0.131912	0.0075434	0.20286	0.225803	21.6771	3	7.61408e-05	1081.51	740.512	-423.869	-82.869	0.00254329	0.000309519	0.543585	1
VENT	Ventral group of the dorsal thalamus	Thalamus	No	No	N/A	N/A	N/A	N/A	N/A	14828.6	0.734694	20.5714	1	5.74471e-06	0.251024	21.086	3	0.000101033	1391.88	253.025	-512.039	620.818	0.00309217	0.53878	0.0153017	0.293217	0.199565	16.7634	3	0.000790488	920.152	328.824	-404.464	172.864	0.00469716	0.00763378	0.513421	1
VAL	Ventral anterior-lateral complex of the thalamus	Thalamus	No	No	N/A	N/A	N/A	N/A	N/A	419.755	0.47929	6.23077	1	0.0125549	0.570662	22.2558	3	5.77052e-05	349.701	33.0198	-102.788	213.893	0.0102539	1	0.128906	0.0146484	0.54387	21.2109	3	9.51732e-05	291.305	97.869	-77.6083	115.827	0.00439453	0.00146484	0.327681	0.287109
VM	Ventral medial nucleus of the thalamus	Thalamus	No	No	N/A	N/A	N/A	N/A	N/A	5138.87	1	15	1	0.000107511	0.107556	4.84	3	0.183895	228.5	125.429	-73.7619	29.3095	N/A	N/A	N/A	N/A	0.232	10.44	3	0.0151735	234.667	174.667	-178.452	-118.452	0.0157471	0.0157471	0.0157471	0.212036
VP	Ventral posterior complex of the thalamus	Thalamus	No	No	N/A	N/A	N/A	N/A	N/A	4931.42	0.0865052	1.47059	1	0.225253	0.299654	15.2824	3	0.00159059	773.045	20.5357	-321.919	430.59	0.039917	1	0.077179	0.20874	0.0726644	3.70588	3	0.295025	360.286	-20.981	-143.295	237.971	N/A	N/A	N/A	N/A
VPL	Ventral posterolateral nucleus of the thalamus	Thalamus	No	No	N/A	N/A	N/A	N/A	N/A	3520.69	0.5625	9	1	0.0026998	0.367188	17.625	3	0.00052554	193.869	-12	-104.257	101.612	0.0309448	1	0.17395	0.346069	0.173437	8.325	3	0.0397514	120.155	-19.9167	-13.4143	126.657	0.128357	1	1	0.303955
VPLpc	Ventral posterolateral nucleus of the thalamus, parvicellular part	Thalamus	No	No	N/A	N/A	N/A	N/A	N/A	936.54	0.0204082	0.142857	1	0.705457	0.304348	6.3913	3	0.0940492	13.7619	-4.6	-5.67857	12.6833	N/A	N/A	N/A	N/A	0.314286	6.6	3	0.0858011	37.5238	6.66667	-11.2976	19.5595	N/A	N/A	N/A	N/A
VPM	Ventral posteromedial nucleus of the thalamus	Thalamus	No	No	N/A	N/A	N/A	N/A	N/A	-1219.49	0.217778	3.26667	1	0.0707011	0.378076	17.0134	3	0.000702264	619.94	44.3214	-199.952	397	0.0256348	1	0.229803	0.0615234	0.201778	9.08	3	0.0282459	237.226	2.66667	-74.3214	191.238	0.287476	1	1	1
VPMpc	Ventral posteromedial nucleus of the thalamus, parvicellular part	Thalamus	No	No	125.223	0.380952	2.66667	1	0.10247	2260.6	0.183673	1.28571	1	0.256839	0.167347	3.51429	3	0.318914	-24.2214	10.25	-25.9024	-60.3738	N/A	N/A	N/A	N/A	0.142857	3	3	0.391625	1.89286	21.2262	-51.3762	-70.7095	N/A	N/A	N/A	N/A
PoT	Posterior triangular thalamic nucleus	Thalamus	No	No	N/A	N/A	N/A	N/A	N/A	5352.1	0.669421	7.36364	1	0.00665561	0.0708924	2.33945	3	0.505006	18.7381	42.1667	-8.42857	-31.8571	N/A	N/A	N/A	N/A	0.166942	5.50909	3	0.138096	9.52381	54.0238	-4.04762	-48.5476	N/A	N/A	N/A	N/A
SPF	Subparafascicular nucleus	Thalamus	No	No	201.266	1	11	1	0.000911119	6988.76	1	11	1	0.000911119	0.0413223	1.36364	3	0.71408	-15.1357	-33.35	-20.5	-2.28571	N/A	N/A	N/A	N/A	0.123967	4.09091	3	0.251813	-56.5881	-25.3024	25.619	-5.66667	N/A	N/A	N/A	N/A
SPFm	Subparafascicular nucleus, magnocellular part	Thalamus	No	No	N/A	N/A	N/A	N/A	N/A	1856.59	1	5	1	0.0253473	0.424	6.36	3	0.0953503	-14.7262	50.0952	17.369	-47.4524	N/A	N/A	N/A	N/A	0.52	7.8	3	0.0503311	-24.85	24.3643	-2.2381	-51.4524	N/A	N/A	N/A	N/A
SPFp	Subparafascicular nucleus, parvicellular part	Thalamus	No	No	N/A	N/A	N/A	N/A	N/A	5249.67	1	7	1	0.00815097	0.346939	7.28571	3	0.0633277	8.75476	-35.4714	-21.9143	22.3119	N/A	N/A	N/A	N/A	0.2	4.2	3	0.240662	-21.6	-16.5762	35.1286	30.1048	N/A	N/A	N/A	N/A
SPA	Subparafascicular area	Thalamus	No	No	526.74	1	4	1	0.0455003	1588.65	1	4	1	0.0455003	0.625	7.5	3	0.0575585	-23.8512	14.0179	-19.7857	-47.8548	N/A	N/A	N/A	N/A	0.625	7.5	3	0.0575585	-38.2917	-8.92262	-11.9	-24.069	N/A	N/A	N/A	N/A
PP	Peripeduncular nucleus	Thalamus	Yes	Yes	N/A	N/A	N/A	N/A	N/A	3243.37	0.510204	3.57143	1	0.0587817	0.7	12.6	3	0.00558655	11.2619	3.94762	-3.42857	3.88571	0.1875	0.5625	1	0.9375	0.666667	12	3	0.00738316	9.45238	10.4643	-5.32143	-6.33333	0.375	0.1875	0.5625	0.1875
GENd	Geniculate group, dorsal thalamus	Thalamus	No	No	N/A	N/A	N/A	N/A	N/A	9.12749	0.0277778	0.666667	1	0.414216	0.350244	25.2176	3	1.39047e-05	340.226	304.679	-123.633	-88.0857	0.0018789	0.00018096	0.0288641	0.315845	0.25645	18.4644	3	0.000352744	180.25	387.369	-37.9952	-245.114	0.23689	6.29425e-05	1	0.00742793
MG	Medial geniculate complex	Thalamus	No	No	N/A	N/A	N/A	N/A	N/A	183.391	0.00444444	0.0666667	1	0.796253	0.189333	8.52	3	0.0364028	85.881	64.2024	-83.8214	-62.1429	0.812256	1	0.0402832	0.0904541	0.160889	7.24	3	0.0646291	82.131	173.81	-40.9881	-132.667	N/A	N/A	N/A	N/A
MGd	Medial geniculate complex, dorsal part	Thalamus	No	No	N/A	N/A	N/A	N/A	N/A	445.317	0.147929	1.92308	1	0.165518	0.13059	5.09302	3	0.165111	21.0857	20.3	-7.95238	-7.16667	N/A	N/A	N/A	N/A	0.289941	11.3077	3	0.0101733	10.6024	45.2452	-1.61905	-36.2619	1	0.0205078	1	0.0102539
MGv	Medial geniculate complex, ventral part	Thalamus	No	No	N/A	N/A	N/A	N/A	N/A	-760.017	0.147929	1.92308	1	0.165518	0.218935	8.53846	3	0.0361004	56.5	35.2024	-34.8357	-13.5381	0.128906	0.287109	0.481934	1	0.221302	8.63077	3	0.034625	31.4048	69.2143	4.32857	-33.481	1	0.0483398	1	1
MGm	Medial geniculate complex, medial part	Thalamus	No	No	N/A	N/A	N/A	N/A	N/A	499.512	0.0816327	1.14286	1	0.285049	0.379592	15.9429	3	0.00116499	8.79762	5.5119	-44.125	-40.8393	1	1	0.000732422	0.013916	0.316327	13.2857	3	0.00405776	43.1548	66.1905	-48.2143	-71.25	1	0.296631	0.0805664	0.000732422
LGd	Dorsal part of the lateral geniculate complex	Thalamus	No	No	N/A	N/A	N/A	N/A	N/A	-91.6032	0.0625	1	1	0.317311	0.252752	12.1321	3	0.00694415	255.833	241.429	-39.5714	-25.1667	0.0117932	0.00604248	1	1	0.220565	10.5871	3	0.0141816	96.5595	207.464	4.22619	-106.679	0.149207	0.0171936	1	0.392395
DORpm	Thalamus, polymodal association cortex related	Thalamus	No	No	6814.13	0.272269	9.52941	1	0.00202205	71061.7	0.686531	24.0286	1	9.49167e-07	0.187118	19.6474	3	0.000200833	2140.82	662.032	-405.929	1072.86	0.00515201	0.165571	0.231458	0.171863	0.169612	17.8092	3	0.000481543	1515.29	1192.22	-179.571	143.5	0.000542196	0.0114613	1	1
LAT	Lateral group of the dorsal thalamus	Thalamus	No	No	N/A	N/A	N/A	N/A	N/A	9506.09	0.2704	6.76	1	0.00932238	0.275429	20.6571	3	0.000124025	749.536	261.893	-259.357	228.286	0.00103119	0.0121508	0.0293315	1	0.351184	26.3388	3	8.09998e-06	404.155	334.012	-10.5714	59.5714	0.000512712	0.00112724	1	1
LP	Lateral posterior nucleus of the thalamus	Thalamus	No	No	N/A	N/A	N/A	N/A	N/A	2326.7	0.826446	18.1818	1	2.00787e-05	0.300505	19.8333	3	0.000183791	254.91	104.939	-195.56	-45.5893	0.00180351	0.0187966	0.000314713	0.67723	0.349065	23.0383	3	3.96479e-05	130.755	131.314	-98.3095	-98.869	0.00937087	0.026221	0.106548	0.0606562
PO	Posterior complex of the thalamus	Thalamus	No	No	N/A	N/A	N/A	N/A	N/A	2146.7	0.00591716	0.0769231	1	0.781511	0.526627	20.5385	3	0.000131261	427.548	137.762	10.2143	300	0.00292969	0.102539	1	0.00732422	0.408468	15.9302	3	0.00117195	208.274	109.131	86.2857	185.429	0.00732422	0.196289	0.763184	0.152219
POL	Posterior limiting nucleus of the thalamus	Thalamus	No	No	N/A	N/A	N/A	N/A	N/A	1402.07	0.510204	7.14286	1	0.00752632	0.104082	4.37143	3	0.224049	36.0714	22.881	-29.5714	-16.381	N/A	N/A	N/A	N/A	0.419255	17.6087	3	0.00052962	37.2857	66.119	13.8571	-14.9762	0.00732422	0.00997017	1	1
SGN	Suprageniculate nucleus	Thalamus	No	No	N/A	N/A	N/A	N/A	N/A	2674.29	0.694444	8.33333	1	0.00389242	0.112069	4.03448	3	0.257765	19.1905	18.2619	-19.8571	-18.9286	N/A	N/A	N/A	N/A	0.345652	12.4435	3	0.00600858	20.2857	37.4286	-19.7857	-36.9286	0.718334	0.161133	0.248947	0.0205078
Eth	Ethmoid nucleus of the thalamus	Thalamus	No	No	N/A	N/A	N/A	N/A	N/A	1826.1	0.36	5.4	1	0.0201368	0.153778	6.92	3	0.0744918	33.131	-16.6548	-36.8571	12.9286	N/A	N/A	N/A	N/A	0.194631	8.75839	3	0.0326818	23.9643	4.60714	2.64286	22	0.437988	1	1	1
ATN	Anterior group of the dorsal thalamus	Thalamus	No	No	N/A	N/A	N/A	N/A	N/A	1631.26	0.111111	1.66667	1	0.196706	0.159111	7.16	3	0.0669692	345.744	-58.3095	-39.9286	364.125	N/A	N/A	N/A	N/A	0.246222	11.08	3	0.0113011	346.516	185.623	-100.464	60.4286	0.00695801	0.247559	1	1
AV	Anteroventral nucleus of thalamus	Thalamus	No	No	N/A	N/A	N/A	N/A	N/A	293.257	0.604938	5.44444	1	0.0196307	0.111111	3	3	0.391625	88.2798	-49.0774	-60.9464	76.4107	N/A	N/A	N/A	N/A	0.111111	3	3	0.391625	72.9881	19.4524	-58.5714	-5.03571	N/A	N/A	N/A	N/A
AM	Anteromedial nucleus	Thalamus	No	No	N/A	N/A	N/A	N/A	N/A	702.644	0.25	2	1	0.157299	0.03125	0.75	3	0.861385	70.2794	8.39841	-17.1857	44.6952	N/A	N/A	N/A	N/A	0.23125	5.55	3	0.135678	74.0238	91.4048	-14.4762	-31.8571	N/A	N/A	N/A	N/A
AMd	Anteromedial nucleus, dorsal part	Thalamus	No	No	N/A	N/A	N/A	N/A	N/A	441.145	0	0	1	1	0.0375	0.9	3	0.825428	33.1468	-5.35317	-10.9286	16.5714	N/A	N/A	N/A	N/A	0.169304	4.06329	3	0.25471	32.4246	44.3532	-10.0714	-29.5	N/A	N/A	N/A	N/A
AMv	Anteromedial nucleus, ventral part	Thalamus	No	No	N/A	N/A	N/A	N/A	N/A	264.663	0.5625	4.5	1	0.0338949	0.01875	0.45	3	0.929731	37.7944	6.12778	2.3	33.9667	N/A	N/A	N/A	N/A	0.06875	1.65	3	0.648107	42.7976	39.0595	-2.25238	1.48571	N/A	N/A	N/A	N/A
AD	Anterodorsal nucleus	Thalamus	No	No	194.568	0.444444	2.66667	1	0.10247	390.192	1	6	1	0.0143059	0.166667	3	3	0.391625	-19.5833	-46.0119	50.8571	74.2857	N/A	N/A	N/A	N/A	0.3	5.4	3	0.144744	54.3929	21.4643	-25.7857	18.6429	N/A	N/A	N/A	N/A
IAM	Interanteromedial nucleus of the thalamus	Thalamus	No	No	N/A	N/A	N/A	N/A	N/A	N/A	N/A	N/A	N/A	N/A	0.175	2.1	3	0.551913	1.35714	1	-0.928571	-2.57143	N/A	N/A	N/A	N/A	0.339744	4.07692	3	0.253277	-5.35714	1.89286	4.57143	0.571429	N/A	N/A	N/A	N/A
IAD	Interanterodorsal nucleus of the thalamus	Thalamus	No	No	N/A	N/A	N/A	N/A	N/A	216.441	0.25	2	1	0.157299	0.349684	8.39241	3	0.0385612	-60.8841	-41.0317	10.3429	-9.50952	0.140625	0.328125	1	1	0.172468	4.13924	3	0.246816	-27.7095	-49.5238	-13.8286	7.98571	N/A	N/A	N/A	N/A
LD	Lateral dorsal nucleus of thalamus	Thalamus	No	No	N/A	N/A	N/A	N/A	N/A	-11.6636	0.0743802	0.818182	1	0.365712	0.639669	21.1091	3	9.99246e-05	256.083	47.0119	-30.2857	178.786	0.00585938	0.322266	1	0.0585938	0.609917	20.1273	3	0.000159739	168	93.1429	-6	68.8571	0.00585938	0.0820312	1	0.404297
MED	Medial group of the dorsal thalamus	Thalamus	No	No	2284.76	0.778547	13.2353	1	0.000274727	8464.57	0.280277	4.76471	1	0.029049	0.0698962	3.56471	3	0.312466	366.631	284.845	35.7143	117.5	N/A	N/A	N/A	N/A	0.0865052	4.41176	3	0.220297	308.659	465.516	55.5	-101.357	N/A	N/A	N/A	N/A
IMD	Intermediodorsal nucleus of the thalamus	Thalamus	No	No	745.067	0.715976	9.30769	1	0.00228194	1450.8	1	13	1	0.000311491	0.0339893	1.32558	3	0.723068	-6.16667	23.2619	-7.71429	-37.1429	N/A	N/A	N/A	N/A	0.304142	11.8615	3	0.00787284	-13.3571	50.1429	11.2857	-52.2143	1	0.0366211	1	0.408691
MD	Mediodorsal nucleus of thalamus	Thalamus	No	No	1154.87	0.765625	12.25	1	0.000465258	6381.38	0.140625	2.25	1	0.133614	0.0859375	4.125	3	0.248279	279.004	199.504	62	141.5	N/A	N/A	N/A	N/A	0.0765625	3.675	3	0.298764	195.817	289.675	80.7857	-13.0714	N/A	N/A	N/A	N/A
SMT	Submedial nucleus of the thalamus	Thalamus	No	No	N/A	N/A	N/A	N/A	N/A	121.25	0.0123457	0.111111	1	0.738883	0.41875	10.05	3	0.0181459	78.9881	38.631	-12.0357	3.82143	0.046875	0.046875	1	1	0.63125	15.15	3	0.00169285	86.9048	96.3333	-17.0357	-52.7143	0.09375	0.046875	1	0.046875
PR	Perireunensis nucleus	Thalamus	No	No	371.048	0.669421	7.36364	1	0.00665561	1094.77	1	11	1	0.000911119	0.28595	9.43636	3	0.0240181	22.8548	20.581	19.9881	22.2619	1	0.498047	1	0.251953	0.494215	16.3091	3	0.000979954	53.1262	37.0429	4.09524	20.1786	0.0175781	0.146484	1	1
MTN	Midline group of the dorsal thalamus	Thalamus	No	No	1675.8	0.64	12.8	1	0.000346619	4000.81	0.81	16.2	1	5.69941e-05	0.077	4.62	3	0.201833	-94.1071	-15.8929	15.0714	-63.1429	N/A	N/A	N/A	N/A	0.123	7.38	3	0.0607233	-58.6349	3.00794	-42.5	-104.143	N/A	N/A	N/A	N/A
PVT	Paraventricular nucleus of the thalamus	Thalamus	No	No	921.977	0.64	12.8	1	0.000346619	1697.34	0.81	16.2	1	5.69941e-05	0.391	23.46	3	3.23804e-05	-187.417	-35.3452	113.5	-38.5714	0.000492096	1	0.0219269	1	0.243	14.58	3	0.00221313	-135.488	-48.3452	34.7857	-52.3571	0.0219269	1	0.79636	1
PT	Parataenial nucleus	Thalamus	No	No	N/A	N/A	N/A	N/A	N/A	663.424	0.0625	0.5	1	0.4795	0.26875	6.45	3	0.0916554	-12.627	-29.9127	-55.6429	-38.3571	N/A	N/A	N/A	N/A	0.175	4.2	3	0.240662	-2.5873	-25.9444	-46.9286	-23.5714	N/A	N/A	N/A	N/A
RE	Nucleus of reuniens	Thalamus	Yes	Yes	361.052	0.778547	13.2353	1	0.000274727	1201.3	1	17	1	3.73798e-05	0.247427	11.1342	3	0.0110218	26.7865	33.3127	-5.98571	-12.5119	0.567627	0.0402832	1	0.812256	0.381333	17.16	3	0.00065516	50.8234	70.7758	-22.2857	-42.2381	0.0157471	0.00256348	0.437988	0.0256348
Xi	Xiphoid thalamic nucleus	Thalamus	No	No	274.07	1	12	1	0.000532006	327.398	1	12	1	0.000532006	0.189266	6.81356	3	0.0780838	25.4008	15.7579	-13	-3.35714	N/A	N/A	N/A	N/A	0.140756	5.06723	3	0.16694	8.91667	15.631	-8.35714	-15.0714	N/A	N/A	N/A	N/A
ILM	Intralaminar nuclei of the dorsal thalamus	Thalamus	Yes	Yes	1940.33	0.847782	27.129	1	1.90318e-07	23036.4	0.458897	14.2258	1	0.000162132	0.287378	24.1398	3	2.33564e-05	444.977	305.537	-248.179	-108.738	0.000564653	0.000420262	0.00763378	0.650454	0.523182	42.3778	3	3.3358e-09	399.56	472.286	-200.421	-275.231	0.000420262	0.000133866	0.014229	0.000165639
RH	Rhomboid nucleus	Thalamus	Yes	Yes	294.421	0.289941	3.76923	1	0.0522036	371.815	0.47929	6.23077	1	0.0125549	0.771901	25.4727	3	1.22967e-05	31.3274	36.2083	-17.1548	-22.0357	0.00585938	0.00585938	0.0117188	0.0292969	0.311093	10.2661	3	0.0164348	29.875	26.8869	-15.3452	-12.3571	0.146484	0.251953	1	0.884766
CM	Central medial nucleus of the thalamus	Thalamus	Yes	Yes	431.173	1	16	1	6.33425e-05	829.13	0.765625	12.25	1	0.000465258	0.367111	16.52	3	0.000886967	75.0135	91.1706	-41.1286	-57.2857	0.074707	0.0322266	0.108398	0.0402832	0.527111	23.72	3	2.85783e-05	89.0913	146.901	-26.9048	-84.7143	0.0157471	0.000366211	0.382324	0.0322266
PCN	Paracentral nucleus	Thalamus	Yes	Yes	N/A	N/A	N/A	N/A	N/A	2055.35	0.669421	7.36364	1	0.00665561	0.719388	21.5816	3	7.97024e-05	82.781	33.2095	-23.8214	25.75	0.0117188	0.0351562	0.0117188	0.930789	0.780808	23.4242	3	3.29413e-05	79.169	72.8298	-19.7143	-13.375	0.0117188	0.0117188	0.292969	0.292969
CL	Central lateral nucleus of the thalamus	Thalamus	Yes	Yes	N/A	N/A	N/A	N/A	N/A	2190.98	0.923077	12	1	0.000532006	0.408263	14.6975	3	0.0020943	141.298	68.5048	-40.3452	32.4476	0.0205078	0.0556641	0.125977	1	0.536111	19.3	3	0.000236998	108.22	128.202	-69.9107	-89.8929	0.0292969	0.00292969	0.0556641	0.00585938
PF	Parafascicular nucleus	Thalamus	Yes	Yes	N/A	N/A	N/A	N/A	N/A	10685.7	0.444444	2.66667	1	0.10247	0.584	8.76	3	0.032658	101.214	65.9048	-98.0095	-62.7	0.375	0.375	0.75	1	0.472	7.08	3	0.0693911	99.7857	72.3095	-74.4	-46.9238	N/A	N/A	N/A	N/A
PIL	Posterior intralaminar thalamic nucleus	Thalamus	Yes	Yes	316.788	0.909091	10	1	0.0015654	9030.03	0.206612	2.27273	1	0.131668	0.160494	4.33333	3	0.227647	39.0298	24.869	-13.3393	0.821429	N/A	N/A	N/A	N/A	0.53125	12.75	3	0.00520965	20.5655	37.5298	-4.58929	-21.5536	0.09375	0.046875	1	0.09375
RT	Reticular nucleus of the thalamus	Thalamus	No	No	653.713	0.111111	2	1	0.157299	28448.2	0.604938	10.8889	1	0.000967428	0.365922	19.7598	3	0.000190354	351.387	-120.56	-175.975	295.971	0.00230825	0.0537872	0.0955811	0.0115814	0.279012	15.0667	3	0.00176055	213.22	-44.2262	-47.5179	209.929	0.0284729	1	1	0.00402832
GENv	Geniculate group, ventral thalamus	Thalamus	No	No	N/A	N/A	N/A	N/A	N/A	197.449	0	0	1	1	0.0666667	3	3	0.391625	64.2143	12.1786	25.6786	77.7143	N/A	N/A	N/A	N/A	0.106954	4.81295	3	0.186018	88.1786	5.42857	-4.10714	78.6429	N/A	N/A	N/A	N/A
IGL	Intergeniculate leaflet of the lateral geniculate complex	Thalamus	No	No	N/A	N/A	N/A	N/A	N/A	N/A	N/A	N/A	N/A	N/A	0.115506	2.77215	3	0.428105	9.28571	23.5357	-17.1786	-31.4286	N/A	N/A	N/A	N/A	0.16875	4.05	3	0.256115	-10.6786	9.92857	3.89286	-16.7143	N/A	N/A	N/A	N/A
IntG	Intermediate geniculate nucleus	Thalamus	No	No	N/A	N/A	N/A	N/A	N/A	N/A	N/A	N/A	N/A	N/A	0.024	0.36	3	0.948376	5.3	6.61429	1.18571	-0.128571	N/A	N/A	N/A	N/A	0.584	8.76	3	0.032658	1.21429	12.6571	-7.27143	-18.7143	1	0.375	1	0.375
LGv	Ventral part of the lateral geniculate complex	Thalamus	No	No	N/A	N/A	N/A	N/A	N/A	187.346	0.0190476	0.285714	1	0.59298	0.113669	5.11511	3	0.16356	41.7738	-13.4405	33.8571	89.0714	N/A	N/A	N/A	N/A	0.128058	5.76259	3	0.12375	82.9167	-10.119	-1.07143	91.9643	N/A	N/A	N/A	N/A
SubG	Subgeniculate nucleus	Thalamus	No	No	N/A	N/A	N/A	N/A	N/A	-118.155	0.36	1.8	1	0.179712	0.392	5.88	3	0.117597	10.9048	0.47619	2.57143	13	N/A	N/A	N/A	N/A	0.795918	11.9388	3	0.00759586	15.7976	2.44048	-0.5	12.8571	0.375	1	1	0.375
EPI	Epithalamus	Thalamus	No	No	N/A	N/A	N/A	N/A	N/A	2006.77	0.25	4	1	0.0455003	0.162416	7.30872	3	0.0626823	-63.7143	25.4643	24.5	-64.9286	N/A	N/A	N/A	N/A	0.235556	10.6	3	0.0140977	-99.5595	-27.7202	-19	-95.7143	0.332153	1	1	0.074707
MH	Medial habenula	Thalamus	No	No	N/A	N/A	N/A	N/A	N/A	112.359	0.140625	2.25	1	0.133614	0.516444	23.24	3	3.59885e-05	-53.7381	12.7262	15.7143	-51	0.00183105	1	0.908569	0.00695801	0.650112	29.255	3	1.97943e-06	-59.1786	-3.55357	6	-54.5	0.000366211	1	1	0.00183105
LH	Lateral habenula	Thalamus	No	No	N/A	N/A	N/A	N/A	N/A	1935.51	0.510204	7.14286	1	0.00752632	0.044898	1.88571	3	0.596462	-12.9167	17.0119	12.6429	-17.2857	N/A	N/A	N/A	N/A	0.106122	4.45714	3	0.216145	-44.3929	-22.9643	-26.4286	-47.8571	N/A	N/A	N/A	N/A
PVZ	Periventricular zone	Hypothalamus	No	No	109.755	0.00952381	0.2	1	0.654721	4626.38	0.771429	16.2	1	5.69941e-05	0.113324	7.13942	3	0.0675842	-82.5913	-16.7698	47.0714	-18.75	N/A	N/A	N/A	N/A	0.0929265	5.85437	3	0.118915	-17.7619	-85.0476	-41.4286	25.8571	N/A	N/A	N/A	N/A
SO	Supraoptic nucleus	Hypothalamus	No	No	N/A	N/A	N/A	N/A	N/A	950.075	0.875	7	1	0.00815097	0.121835	2.92405	3	0.403484	-5.15079	-2.04365	-1.85714	-4.96429	N/A	N/A	N/A	N/A	0.0986842	2.36842	3	0.49954	-1.70635	2.61508	7.57143	3.25	N/A	N/A	N/A	N/A
ASO	Accessory supraoptic group	Hypothalamus	No	No	N/A	N/A	N/A	N/A	N/A	N/A	N/A	N/A	N/A	N/A	0.3	1.8	3	0.614935	1.52381	1.66667	-2.21429	-2.35714	N/A	N/A	N/A	N/A	0.3	1.8	3	0.614935	2.0119	-2.4881	-4	0.5	N/A	N/A	N/A	N/A
PVH	Paraventricular hypothalamic nucleus	Hypothalamus	No	No	N/A	N/A	N/A	N/A	N/A	1966.65	0.308642	2.77778	1	0.0955807	0.265918	7.17978	3	0.0663832	0.133333	27.9667	0.952381	-26.881	N/A	N/A	N/A	N/A	0.145679	3.93333	3	0.268753	45.8452	8.75	-34.2619	2.83333	N/A	N/A	N/A	N/A
PVa	Periventricular hypothalamic nucleus, anterior part	Hypothalamus	No	No	N/A	N/A	N/A	N/A	N/A	11.6549	0.25	1	1	0.317311	0.475	5.7	3	0.127154	-21.0476	-8.54762	7	-5.5	N/A	N/A	N/A	N/A	0.375	4.5	3	0.21229	4.43651	-2.70635	5.92857	13.0714	N/A	N/A	N/A	N/A
PVi	Periventricular hypothalamic nucleus, intermediate part	Hypothalamus	No	No	N/A	N/A	N/A	N/A	N/A	363.383	0.289941	3.76923	1	0.0522036	0.252071	9.83077	3	0.0200608	11.5357	27.75	12.4286	-3.78571	1	0.027832	0.56543	1	0.285207	11.1231	3	0.0110786	11.9405	-21.7738	-16.2857	17.4286	1	1	0.763184	0.128906
ARH	Arcuate hypothalamic nucleus	Hypothalamus	No	No	220.218	0	0	1	1	1776.95	0.25	3	1	0.0832645	0.161111	5.8	3	0.121757	-43.4667	-25.7762	11.9524	-5.7381	N/A	N/A	N/A	N/A	0.177171	6.37815	3	0.0945938	-32.3643	-23.9119	0.52381	-7.92857	N/A	N/A	N/A	N/A
PVR	Periventricular region	Hypothalamus	No	No	666.259	0.0449954	1.48485	1	0.223017	23228.3	0.669421	22.0909	1	2.60038e-06	0.0795225	7.87273	3	0.0487166	-167.702	-66.3571	165.583	64.2381	0.110078	1	0.234234	1	0.0616223	6.10061	3	0.106817	-134.97	-193.589	23.1548	81.7738	N/A	N/A	N/A	N/A
ADP	Anterodorsal preoptic nucleus	Hypothalamus	No	No	N/A	N/A	N/A	N/A	N/A	248.081	0.04	0.2	1	0.654721	0.072	1.08	3	0.781904	-2.95873	-6.10159	7.28571	10.4286	N/A	N/A	N/A	N/A	0.136	2.04	3	0.564146	13.4603	8.49603	-19.4167	-14.4524	N/A	N/A	N/A	N/A
AVP	Anteroventral preoptic nucleus	Hypothalamus	No	No	N/A	N/A	N/A	N/A	N/A	655.605	1	6	1	0.0143059	0.328	4.92	3	0.17775	-4.4246	-5.61508	13.5476	16.2381	N/A	N/A	N/A	N/A	0.712	10.68	3	0.0135883	-14.2698	-15.1032	-6.35714	-3.52381	0.375	0.375	1	1
AVPV	Anteroventral periventricular nucleus	Hypothalamus	No	No	200.332	0.0625	0.5	1	0.4795	1645.88	0.5625	4.5	1	0.0338949	0.39375	9.45	3	0.0238693	-27.8183	-19.6278	10.1048	-7.08571	0.328125	0.46875	1	1	0.15625	3.75	3	0.289756	-22.0627	-16.1103	4.90952	-9.04286	N/A	N/A	N/A	N/A
DMH	Dorsomedial nucleus of the hypothalamus	Hypothalamus	No	No	92.0523	0.308642	2.77778	1	0.0955807	3047.33	1	9	1	0.0026998	0.111111	3	3	0.391625	9.36071	0.928571	28.0536	36.4857	N/A	N/A	N/A	N/A	0.203283	5.48864	3	0.13932	-36.931	-63.4238	20.875	47.3679	N/A	N/A	N/A	N/A
MEPO	Median preoptic nucleus	Hypothalamus	No	No	N/A	N/A	N/A	N/A	N/A	70.7126	0.0204082	0.142857	1	0.705457	0.208163	4.37143	3	0.224049	1.06746	3.85317	-2.90476	-5.69048	N/A	N/A	N/A	N/A	0.291925	6.13043	3	0.105434	4.94048	2.86905	-6.38095	-4.30952	N/A	N/A	N/A	N/A
MPO	Medial preoptic area	Hypothalamus	No	No	261.458	1	13	1	0.000311491	13111.4	0.715976	9.30769	1	0.00228194	0.0876565	3.4186	3	0.331473	-6.54921	35.2317	-2.00476	-43.7857	N/A	N/A	N/A	N/A	0.0982249	3.83077	3	0.280327	-9.77063	7.5627	-28.5	-45.8333	N/A	N/A	N/A	N/A
OV	Vascular organ of the lamina terminalis	Hypothalamus	No	No	N/A	N/A	N/A	N/A	N/A	N/A	N/A	N/A	N/A	N/A	0.288889	2.6	3	0.45749	-0.257937	-1.23413	0.690476	1.66667	N/A	N/A	N/A	N/A	0.655172	5.89655	3	0.116753	0.595238	-0.214286	2.52381	3.33333	N/A	N/A	N/A	N/A
PD	Posterodorsal preoptic nucleus	Hypothalamus	No	No	N/A	N/A	N/A	N/A	N/A	421.75	1	3	1	0.0832645	0.9	5.4	3	0.144744	7.7381	6.77381	-3.92857	-3.21429	N/A	N/A	N/A	N/A	0.8	4.8	3	0.187042	11.4524	6.30952	-2.28571	-1.64286	N/A	N/A	N/A	N/A
PS	Parastrial nucleus	Hypothalamus	No	No	N/A	N/A	N/A	N/A	N/A	1210.68	1	6	1	0.0143059	0.495833	7.4375	3	0.0591863	7.9881	22.5595	8	-3.57143	N/A	N/A	N/A	N/A	0.296	4.44	3	0.217705	15.4683	15.4921	-11.119	-8.64286	N/A	N/A	N/A	N/A
PVp	Periventricular hypothalamic nucleus, posterior part	Hypothalamus	No	No	N/A	N/A	N/A	N/A	N/A	211.08	0.111111	0.666667	1	0.414216	0.344444	6.2	3	0.102275	-21.0119	-15.4048	-8.42857	-14.0357	N/A	N/A	N/A	N/A	0.344444	6.2	3	0.102275	-2.70238	-22.7381	-2.92857	17.1071	N/A	N/A	N/A	N/A
PVpo	Periventricular hypothalamic nucleus, preoptic part	Hypothalamus	Yes	Yes	N/A	N/A	N/A	N/A	N/A	1893.09	0.5625	4.5	1	0.0338949	0.03125	0.75	3	0.861385	-5.02857	-4.24762	3.13214	2.35119	N/A	N/A	N/A	N/A	0.11875	2.85	3	0.415335	8.76667	-13.8369	-17.7571	4.84643	N/A	N/A	N/A	N/A
SBPV	Subparaventricular zone	Hypothalamus	No	No	N/A	N/A	N/A	N/A	N/A	129.825	0.0625	0.5	1	0.4795	0.20625	4.95	3	0.175495	-22.0992	-29.1706	20.1786	27.25	N/A	N/A	N/A	N/A	0.0592949	1.42308	3	0.700134	-16.9226	-21.9226	15.7857	20.7857	N/A	N/A	N/A	N/A
SCH	Suprachiasmatic nucleus	Hypothalamus	No	No	-179.779	1	6	1	0.0143059	82.2047	0.111111	0.666667	1	0.414216	0.483051	8.69492	3	0.0336346	-57.2579	-21.9008	58.9286	23.5714	0.375	0.9375	0.354349	0.5625	0.588889	10.6	3	0.0140977	-45.2183	-38.0754	52.4286	45.2857	0.9375	1	0.1875	0.1875
SFO	Subfornical organ	Hypothalamus	No	No	N/A	N/A	N/A	N/A	N/A	N/A	N/A	N/A	N/A	N/A	0.514894	7.7234	3	0.0520877	0.75	4.67857	2.28571	-1.64286	N/A	N/A	N/A	N/A	0.142857	2.14286	3	0.543291	-1.19048	1.66667	2.85714	2.77556e-17	N/A	N/A	N/A	N/A
VMPO	Ventromedial preoptic nucleus	Hypothalamus	No	No	N/A	N/A	N/A	N/A	N/A	1187.3	1	4	1	0.0455003	0.5	6	3	0.11161	-26.0952	-21.5238	13.1429	8.57143	N/A	N/A	N/A	N/A	0.25	3	3	0.391625	-20.5476	-23.6905	9.35714	12.5	N/A	N/A	N/A	N/A
VLPO	Ventrolateral preoptic nucleus	Hypothalamus	No	No	N/A	N/A	N/A	N/A	N/A	1287.48	0.444444	2.66667	1	0.10247	0.744444	13.4	3	0.00384679	-26.3333	-44.4048	16.1905	34.2619	0.1875	0.1875	1	0.1875	0.211111	3.8	3	0.283886	-12.7738	-20.2262	5.61905	13.0714	N/A	N/A	N/A	N/A
MEZ	Hypothalamic medial zone	Hypothalamus	No	No	3140.7	0.88898	31.1143	1	2.43274e-08	43229.2	1	35	1	3.29705e-09	0.015964	1.67622	3	0.642234	161.298	8.85476	-5.89286	146.55	N/A	N/A	N/A	N/A	0.0497959	5.22857	3	0.155805	45.7857	-185.643	94.7262	326.155	N/A	N/A	N/A	N/A
AHN	Anterior hypothalamic nucleus	Hypothalamus	No	No	N/A	N/A	N/A	N/A	N/A	6724.88	1	12	1	0.000532006	0.0777778	2.8	3	0.4235	8.55952	-49.5833	3.71429	61.8571	N/A	N/A	N/A	N/A	0.147222	5.3	3	0.151102	21.8214	-63.8929	-5.57143	80.1429	N/A	N/A	N/A	N/A
MBO	Mammillary body	Hypothalamus	No	No	436.51	0.25	3	1	0.0832645	6777.53	0.694444	8.33333	1	0.00389242	0.513889	18.5	3	0.000346829	281.245	9.21667	-103.243	168.786	0.0732422	1	1	0.00292969	0.25	9	3	0.0292909	215.967	28.9381	-37.6	149.429	0.205078	1	1	0.313477
LM	Lateral mammillary nucleus	Hypothalamus	No	No	N/A	N/A	N/A	N/A	N/A	1440.72	0.111111	0.666667	1	0.414216	0.319209	5.74576	3	0.124656	25.6607	-1.32143	-24.7143	2.26786	N/A	N/A	N/A	N/A	0.0287356	0.517241	3	0.915088	2.18452	-4.2619	1.66071	8.10714	N/A	N/A	N/A	N/A
MM	Medial mammillary nucleus	Hypothalamus	No	No	154.037	0.604938	5.44444	1	0.0196307	1578.65	0.604938	5.44444	1	0.0196307	0.6	16.2	3	0.00103179	224.613	33.3452	-87.0179	104.25	0.046875	1	0.234375	0.046875	0.355805	9.60674	3	0.0222225	219.839	75.5	-42.3393	102	0.046875	0.352244	1	1
MMme	Medial mammillary nucleus, median part	Hypothalamus	No	No	N/A	N/A	N/A	N/A	N/A	N/A	N/A	N/A	N/A	N/A	0.232	3.48	3	0.323365	34.2238	-8.87619	-12.0714	31.0286	N/A	N/A	N/A	N/A	0.648	9.72	3	0.0211025	34.8762	-0.72381	12.4429	48.0429	0.75	1	0.375	0.375
MMl	Medial mammillary nucleus, lateral part	Hypothalamus	No	No	N/A	N/A	N/A	N/A	N/A	728.365	0.111111	1	1	0.317311	0.627965	16.9551	3	0.000721944	87.6667	22.7738	-30.2857	34.6071	0.046875	1	0.253892	0.234375	0.203496	5.49438	3	0.138975	81.5952	42.2024	2.53571	41.9286	N/A	N/A	N/A	N/A
MMm	Medial mammillary nucleus, medial part	Hypothalamus	No	No	N/A	N/A	N/A	N/A	N/A	480.101	0.160714	1.28571	1	0.256839	0.361842	8.68421	3	0.0337979	69.9762	7.2619	-26.4286	36.2857	0.09375	1	0.649916	0.455562	0.559211	13.4211	3	0.00380913	66.5952	13.0476	-24.2619	29.2857	0.046875	1	0.46875	1
MMp	Medial mammillary nucleus, posterior part	Hypothalamus	No	No	N/A	N/A	N/A	N/A	N/A	N/A	N/A	N/A	N/A	N/A	0.775	9.3	3	0.025557	21.2381	13.881	-9.64286	-2.28571	0.75	1	0.75	1	0.3	3.6	3	0.308022	14.5	18.4286	-4.85714	-8.78571	N/A	N/A	N/A	N/A
MMd	Medial mammillary nucleus, dorsal part	Hypothalamus	No	No	N/A	N/A	N/A	N/A	N/A	N/A	N/A	N/A	N/A	N/A	0.385281	8.09091	3	0.0441698	45.0262	8.15714	-18.3571	18.5119	0.1875	1	1	0.355032	0.192547	4.04348	3	0.256807	49.2357	12.3429	-34.1786	2.71429	N/A	N/A	N/A	N/A
SUM	Supramammillary nucleus	Hypothalamus	No	No	381.782	1	9	1	0.0026998	2535.13	1	9	1	0.0026998	0.101235	2.73333	3	0.434592	35.8452	-24.7262	-27.5	33.0714	N/A	N/A	N/A	N/A	0.111111	3	3	0.391625	-3.45238	-41.0952	-13.2857	24.3571	N/A	N/A	N/A	N/A
TM	Tuberomammillary nucleus	Hypothalamus	No	No	N/A	N/A	N/A	N/A	N/A	1469.73	0.444444	2.66667	1	0.10247	0.310345	5.58621	3	0.133572	-7.6381	-8.6381	28.0357	29.0357	N/A	N/A	N/A	N/A	0.0666667	1.2	3	0.753004	-14.2357	-19.6929	10.25	15.7071	N/A	N/A	N/A	N/A
TMd	Tuberomammillary nucleus, dorsal part	Hypothalamus	No	No	N/A	N/A	N/A	N/A	N/A	N/A	N/A	N/A	N/A	N/A	0.0961538	1.15385	3	0.764094	-2.72619	-0.702381	8.70238	6.67857	N/A	N/A	N/A	N/A	0.225	2.7	3	0.440227	-0.392857	-6.59524	6.52381	12.7262	N/A	N/A	N/A	N/A
TMv	Tuberomammillary nucleus, ventral part	Hypothalamus	No	No	N/A	N/A	N/A	N/A	N/A	1499.89	0.04	0.2	1	0.654721	0.232	3.48	3	0.323365	-4.22381	-7.19524	19.1238	22.0952	N/A	N/A	N/A	N/A	0.485714	7.28571	3	0.0633277	-14.8024	-13.231	4.57143	3	N/A	N/A	N/A	N/A
MPN	Medial preoptic nucleus	Hypothalamus	No	No	151.073	0.64	6.4	1	0.011412	9964.12	1	10	1	0.0015654	0.122222	3.66667	3	0.299781	12.2857	-22.4119	-57.1905	-22.4929	N/A	N/A	N/A	N/A	0.148	4.44	3	0.217705	16.7857	-21.3333	4.92857	43.0476	N/A	N/A	N/A	N/A
PMd	Dorsal premammillary nucleus	Hypothalamus	No	No	N/A	N/A	N/A	N/A	N/A	1356.33	1	5	1	0.0253473	0.152	2.28	3	0.516363	-8.86905	23.0238	-0.0357143	-31.9286	N/A	N/A	N/A	N/A	0.28	4.2	3	0.240662	-43.631	-28.0952	22.0714	6.53571	N/A	N/A	N/A	N/A
PMv	Ventral premammillary nucleus	Hypothalamus	No	No	N/A	N/A	N/A	N/A	N/A	1309.61	0.444444	2.66667	1	0.10247	0.322222	5.8	3	0.121757	-23.7381	-6.2381	34.9286	17.4286	N/A	N/A	N/A	N/A	0.211111	3.8	3	0.283886	-36.7381	-11.881	42.3571	17.5	N/A	N/A	N/A	N/A
PVHd	Paraventricular hypothalamic nucleus, descending division	Hypothalamus	No	No	N/A	N/A	N/A	N/A	N/A	1909.47	1	6	1	0.0143059	0.0536723	0.966102	3	0.809454	-3.61905	13.119	15.7857	-0.952381	N/A	N/A	N/A	N/A	0.311111	5.6	3	0.132778	6.2381	18.9286	10.119	-2.57143	N/A	N/A	N/A	N/A
VMH	Ventromedial hypothalamic nucleus	Hypothalamus	No	No	1843.73	1	11	1	0.000911119	10376.2	1	11	1	0.000911119	0.185988	6.13761	3	0.105104	4.54762	47.4048	13.1786	-29.6786	N/A	N/A	N/A	N/A	0.0479339	1.58182	3	0.663519	3.90476	13.2262	10.1429	0.821429	N/A	N/A	N/A	N/A
PH	Posterior hypothalamic nucleus	Hypothalamus	No	No	540.645	1	12	1	0.000532006	5957.02	0.694444	8.33333	1	0.00389242	0.256198	8.45455	3	0.0374949	-131.702	-33.4881	83.2857	-6.42857	0.251953	1	0.404297	1	0.345455	11.4	3	0.00974837	-158.429	-148.5	45.4286	39.5	0.0117188	0.0820312	1	1
LZ	Hypothalamic lateral zone	Hypothalamus	No	No	4742.57	0.800554	30.4211	1	3.47734e-08	118024	0.542936	20.6316	1	5.56702e-06	0.245429	27.9789	3	3.66918e-06	465.579	-127.611	-5.84286	587.348	0.00316906	1	1	0.000773243	0.136565	15.5684	3	0.00139003	468.218	34.1349	-357.848	76.2357	0.015342	1	0.0120505	1
LHA	Lateral hypothalamic area	Hypothalamus	No	No	1863.69	1	21	1	4.59283e-06	62664	0.818594	17.1905	1	3.38127e-05	0.0947846	5.97143	3	0.113009	138.313	26.9563	-62.0714	49.2857	N/A	N/A	N/A	N/A	0.295238	18.6	3	0.000330721	200.425	99.2103	-248.071	-146.857	0.0257092	0.716051	0.000143051	0.0540962
LPO	Lateral preoptic area	Hypothalamus	No	No	182.798	0.715976	9.30769	1	0.00228194	15961.3	1	13	1	0.000311491	0.23787	9.27692	3	0.0258269	74.6627	82.7341	24.2619	16.1905	0.00732422	1	1	1	0.0343195	1.33846	3	0.720021	39.6667	37.5	-9.59524	-7.42857	N/A	N/A	N/A	N/A
PST	Preparasubthalamic nucleus	Hypothalamus	No	No	N/A	N/A	N/A	N/A	N/A	110.149	0.111111	0.333333	1	0.563703	0.833333	7.5	3	0.0575585	-10.1667	-9.2381	6.57143	5.64286	N/A	N/A	N/A	N/A	0.37931	3.41379	3	0.332116	-10.9405	-4.79762	6.78571	0.642857	N/A	N/A	N/A	N/A
PSTN	Parasubthalamic nucleus	Hypothalamus	No	No	231.367	0.875	7	1	0.00815097	9021.36	0.5625	4.5	1	0.0338949	0.476266	11.4304	3	0.00961239	-29.2738	-30.131	-6.35714	-5.5	0.046875	0.134966	1	1	0.669304	16.0633	3	0.0011006	-27.1548	-31.2976	-37.5714	-33.4286	0.455562	0.65625	0.046875	0.046875
PeF	Perifornical nucleus	Hypothalamus	No	No	N/A	N/A	N/A	N/A	N/A	4904.47	0.64	6.4	1	0.011412	0.34321	9.26667	3	0.0259477	0.214286	-22.4286	5.64286	28.2857	1	0.164062	1	0.117188	0.308365	8.32584	3	0.0397363	12.7619	-16.3095	-28.2143	-0.142857	1	0.328125	0.328125	1
RCH	Retrochiasmatic area	Hypothalamus	No	Yes	420.17	0.833333	5	1	0.0253473	3377.56	1	9	1	0.0026998	0.52	7.8	3	0.0503311	-2.95635	-27.2421	23.0952	67.4226	N/A	N/A	N/A	N/A	0.216327	4.54286	3	0.208499	36.0159	25.5873	-20.1857	-13.0071	N/A	N/A	N/A	N/A
STN	Subthalamic nucleus	Hypothalamus	No	No	N/A	N/A	N/A	N/A	N/A	7212.69	1	8	1	0.00467773	0.54375	13.05	3	0.00452972	82.7024	23.6548	-0.261905	58.7857	0.09375	1	1	0.09375	0.460443	11.0506	3	0.0114552	79.5476	51.7976	-2.62857	25.1214	0.046875	0.09375	1	1
TU	Tuberal nucleus	Hypothalamus	No	No	1444.26	1	11	1	0.000911119	12033.2	0.669421	7.36364	1	0.00665561	0.335537	11.0727	3	0.011339	-10.9643	-32.4643	57.3095	78.8095	1	0.404297	0.322266	0.0585938	0.185988	6.13761	3	0.105104	-61.1595	-28.5167	59.9167	27.2738	N/A	N/A	N/A	N/A
ZI	Zona incerta	Hypothalamus	No	No	N/A	N/A	N/A	N/A	N/A	5133.02	0.04	1	1	0.317311	0.23392	17.544	3	0.000546125	217.833	-143.571	-60.1762	301.229	0.103874	0.608384	1	0.00172234	0.1392	10.44	3	0.0151735	191.869	-78.4762	-118.11	152.236	0.0442257	1	0.40021	0.643888
FF	Fields of Forel	Hypothalamus	No	No	N/A	N/A	N/A	N/A	N/A	1077.07	0.510204	3.57143	1	0.0587817	0.216327	4.54286	3	0.208499	20.3214	-14.25	-45.9286	-11.3571	N/A	N/A	N/A	N/A	0.077551	1.62857	3	0.652929	4.82143	0.25	-33.5714	-29	N/A	N/A	N/A	N/A
ME	Median eminence	Hypothalamus	No	No	N/A	N/A	N/A	N/A	N/A	N/A	N/A	N/A	N/A	N/A	0.0921829	3.31858	3	0.345064	-6.41905	-8.34762	3.02857	4.95714	N/A	N/A	N/A	N/A	0.318116	11.4522	3	0.009516	-10.8833	-13.419	7.85714	10.3929	1	0.220028	0.600004	0.0205078
MBsen	Midbrain, sensory related	Midbrain	No	No	-739.061	0.308642	8.33333	1	0.00389242	11711.3	0.00137174	0.037037	1	0.84739	0.363148	28.3256	3	3.10313e-06	1019.45	543.199	421.542	897.796	0.00186204	0.00526463	0.392099	0.000495359	0.164663	12.8438	3	0.00498698	422.907	409.424	670.232	683.715	0.0266826	0.0039942	0.0860381	0.014172
SCs	Superior colliculus, sensory related	Midbrain	No	No	-639.991	0.760526	15.2105	1	9.61659e-05	-1282.9	0.318421	6.36842	1	0.0116169	0.731856	41.7158	3	4.6098e-09	905.214	790.121	611.78	726.873	0.000320435	2.28882e-05	0.0121307	0.00125885	0.404986	23.0842	3	3.87833e-05	471.983	525.823	614.708	560.869	0.122475	0.0170288	0.00160217	0.0101624
SCop	Superior colliculus, optic layer	Midbrain	No	Yes	N/A	N/A	N/A	N/A	N/A	123.753	0.00250627	0.0526316	1	0.818546	0.560011	31.9206	3	5.43895e-07	141.637	123.007	178.28	196.91	0.0143967	0.0242936	0.00702667	0.0025177	0.471468	26.8737	3	6.25748e-06	191.396	162.13	49.1143	78.381	0.00846863	0.00579071	0.479256	0.0844116
SCsg	Superior colliculus, superficial gray layer	Midbrain	No	No	-406.819	0.760526	15.2105	1	9.61659e-05	-941.723	0.444737	8.89474	1	0.00285994	0.643213	36.6632	3	5.42184e-08	584.012	514.014	424.257	491.005	0.000984192	2.28882e-05	0.00702667	0.00160217	0.289751	16.5158	3	0.000888735	250.131	284.793	442.91	335.748	0.327438	0.0649567	0.00201416	0.0319748
SCzo	Superior colliculus, zonal layer	Midbrain	No	No	N/A	N/A	N/A	N/A	N/A	-178.291	0.128947	2.57895	1	0.108294	0.534626	30.4737	3	1.09707e-06	215.705	191.769	58.0536	81.9893	6.86646e-05	2.28882e-05	1	0.801727	0.339612	19.3579	3	0.00023055	114.385	191.949	59.4464	-18.1179	0.00702667	0.000572205	1	1
IC	Inferior colliculus	Midbrain	No	No	N/A	N/A	N/A	N/A	N/A	6067.66	0.64	6.4	1	0.011412	0.370787	10.0112	3	0.0184709	104.846	-247.194	-187.607	164.433	0.773438	1	1	1	0.190123	5.13333	3	0.16229	-50.1024	-141.062	46.006	136.965	N/A	N/A	N/A	N/A
ICc	Inferior colliculus, central nucleus	Midbrain	No	No	N/A	N/A	N/A	N/A	N/A	N/A	N/A	N/A	N/A	N/A	N/A	N/A	N/A	N/A	N/A	N/A	N/A	N/A	N/A	N/A	N/A	N/A	N/A	N/A	N/A	N/A	N/A	N/A	N/A	N/A	N/A	N/A	N/A	N/A
ICd	Inferior colliculus, dorsal nucleus	Midbrain	No	No	N/A	N/A	N/A	N/A	N/A	N/A	N/A	N/A	N/A	N/A	N/A	N/A	N/A	N/A	N/A	N/A	N/A	N/A	N/A	N/A	N/A	N/A	N/A	N/A	N/A	N/A	N/A	N/A	N/A	N/A	N/A	N/A	N/A	N/A
ICe	Inferior colliculus, external nucleus	Midbrain	No	No	N/A	N/A	N/A	N/A	N/A	6539.92	1	10	1	0.0015654	0.370787	10.0112	3	0.0184709	165.18	-111.361	-161.357	115.183	0.585938	1	1	1	0.190123	5.13333	3	0.16229	21.5226	-38.1036	11.881	71.5071	N/A	N/A	N/A	N/A
NB	Nucleus of the brachium of the inferior colliculus	Midbrain	No	No	N/A	N/A	N/A	N/A	N/A	2436.1	1	5	1	0.0253473	0.204167	3.0625	3	0.382089	19.4643	8.39286	-11.8571	-0.785714	N/A	N/A	N/A	N/A	0.488	7.32	3	0.0623683	-4.38095	16.0476	7.85714	-12.5714	N/A	N/A	N/A	N/A
SAG	Nucleus sagulum	Midbrain	No	Yes	N/A	N/A	N/A	N/A	N/A	2221.53	1	8	1	0.00467773	0.0351967	0.73913	3	0.863964	-0.752381	-4.82857	1.44048	5.51667	N/A	N/A	N/A	N/A	0.428571	9	3	0.0292909	3.38095	2.99762	1.53571	1.91905	0.21619	0.853279	1	1
PBG	Parabigeminal nucleus	Midbrain	No	Yes	N/A	N/A	N/A	N/A	N/A	1281.71	0.5625	4.5	1	0.0338949	0.0945378	1.98529	3	0.575465	-5.20714	-8.38095	7.61905	10.7929	N/A	N/A	N/A	N/A	N/A	N/A	N/A	N/A	N/A	N/A	N/A	N/A	N/A	N/A	N/A	N/A
MEV	Midbrain trigeminal nucleus	Midbrain	No	No	N/A	N/A	N/A	N/A	N/A	N/A	N/A	N/A	N/A	N/A	N/A	N/A	N/A	N/A	N/A	N/A	N/A	N/A	N/A	N/A	N/A	N/A	N/A	N/A	N/A	N/A	N/A	N/A	N/A	N/A	N/A	N/A	N/A	N/A
SCO	Subcommissural organ	Midbrain	No	No	N/A	N/A	N/A	N/A	N/A	N/A	N/A	N/A	N/A	N/A	0.183673	5.5102	3	0.13803	2.03571	-1.67857	-2.42857	1.28571	N/A	N/A	N/A	N/A	0.1125	3.375	3	0.33734	-0.154762	0.0595238	-3	-3.21429	N/A	N/A	N/A	N/A
MBmot	Midbrain, motor related	Midbrain	No	No	7306.57	0.743163	21.5517	1	3.44413e-06	196574	0.743163	21.5517	1	3.44413e-06	0.375	31.5	3	6.67023e-07	3110.25	1101.07	-919.232	1089.95	0.000424743	0.00553327	0.21104	0.149387	0.434184	36.4714	3	5.9525e-08	2395.1	2476.62	528.815	447.3	0.000385903	0.000513781	0.53878	1
SNr	Substantia nigra, reticular part	Midbrain	No	No	-295.754	0.0816327	1.14286	1	0.285049	33804.1	1	14	1	0.000182811	0.516327	21.6857	3	7.5828e-05	174.071	32.131	-119.417	22.5238	0.00219727	1	0.0183105	1	0.477551	20.0571	3	0.000165176	173.214	116.381	-38.7976	18.0357	0.00366211	0.00512695	0.713379	1
VTA	Ventral tegmental area	Midbrain	Yes	Yes	311.138	0.404959	4.45455	1	0.0348085	10687	1	12	1	0.000532006	0.239796	7.19388	3	0.0659684	68.9167	17.2738	-42.7857	8.35714	N/A	N/A	N/A	N/A	0.404	12.12	3	0.00698319	76.4714	71.2905	-33	-28.4857	0.0820312	0.0117188	0.785156	0.222656
PN	Paranigral nucleus	Midbrain	No	No	N/A	N/A	N/A	N/A	N/A	N/A	N/A	N/A	N/A	N/A	0.192529	3.46552	3	0.325262	0.654762	-0.916667	1.5	3.07143	N/A	N/A	N/A	N/A	0.186782	3.36207	3	0.339097	-0.630952	-2.34524	-1.14286	0.571429	N/A	N/A	N/A	N/A
RR	Midbrain reticular nucleus, retrorubral area	Midbrain	No	No	38.7581	0.444444	2.66667	1	0.10247	5061.49	1	6	1	0.0143059	0.3	5.4	3	0.144744	12.6786	-21.9643	-28.1429	6.5	N/A	N/A	N/A	N/A	0.206215	3.71186	3	0.294306	24.0476	23.119	-1.78571	-0.857143	N/A	N/A	N/A	N/A
MRN	Midbrain reticular nucleus	Midbrain	No	No	2252.67	0.96	24	1	9.63357e-07	84500.8	1	25	1	5.73303e-07	0.307639	22.15	3	6.07072e-05	722.517	-123.05	-326.643	518.924	0.0022366	1	0.0690966	0.00389886	0.273611	19.7	3	0.000195858	607.862	379.487	121.399	349.774	0.00193405	0.174788	1	0.137592
SCm	Superior colliculus, motor related	Midbrain	No	No	N/A	N/A	N/A	N/A	N/A	9460.59	0.64	12.8	1	0.000346619	0.499169	28.4526	3	2.91824e-06	1096.27	684.082	216.583	628.774	0.00125885	0.00846863	1	0.0370789	0.545706	31.1053	3	8.07753e-07	822.214	926.37	562.554	458.398	0.00125885	0.00473785	0.0844116	0.137924
SCdg	Superior colliculus, motor related, deep gray layer	Midbrain	No	Yes	N/A	N/A	N/A	N/A	N/A	2676.36	1	19	1	1.30718e-05	0.322222	17.4	3	0.00058472	201.065	100.131	-14.5238	86.4107	0.00627136	0.0394592	1	0.712234	0.475309	25.6667	3	1.11997e-05	149.924	208.231	-20.0893	-78.3964	0.0050354	0.00320435	1	0.142044
SCdw	Superior colliculus, motor related, deep white layer	Midbrain	No	No	N/A	N/A	N/A	N/A	N/A	724.991	0.49	9.8	1	0.00174512	0.0994152	5.66667	3	0.129003	65.3393	39.6476	-4.35	16.8417	N/A	N/A	N/A	N/A	0.454848	25.9263	3	9.88228e-06	74.3631	101.568	-21.0667	-54.7714	0.0101624	0.00160217	0.240784	0.0493927
SCiw	Superior colliculus, motor related, intermediate white layer	Midbrain	No	No	72.9331	0.00263158	0.0526316	1	0.818546	3147.02	0.25	5	1	0.0253473	0.468144	26.6842	3	6.85662e-06	394.307	215.719	75.4821	254.07	0.0025177	0.0567169	1	0.0844116	0.401662	22.8947	3	4.24754e-05	273.832	274.186	266.899	266.545	0.0170288	0.00846863	0.0567169	0.0567169
SCig	Superior colliculus, motor related, intermediate gray layer	Midbrain	No	No	N/A	N/A	N/A	N/A	N/A	3732.59	0.95	19	1	1.30718e-05	0.519114	29.5895	3	1.68358e-06	461.242	349.607	186.119	297.754	0.000114441	0.000572205	0.479256	0.0235062	0.591136	33.6947	3	2.29806e-07	282.707	372.386	378.065	288.387	0.00160217	0.00579071	0.00579071	0.0274658
PAG	Periaqueductal gray	Midbrain	No	No	3769.35	0.743163	21.5517	1	3.44413e-06	41791.2	0.743163	21.5517	1	3.44413e-06	0.235204	19.7571	3	0.000190593	448.873	252.04	-129.47	67.3619	0.00283997	0.0255943	0.36176	1	0.106633	8.95714	3	0.0298662	292.914	396.936	-193.161	-297.182	1	0.0141954	1	0.00966817
PRC	Precommissural nucleus	Midbrain	No	No	N/A	N/A	N/A	N/A	N/A	187.836	0.183673	1.28571	1	0.256839	0.363265	7.62857	3	0.0543453	22.7024	47.8452	6.35714	-18.7857	N/A	N/A	N/A	N/A	0.213251	4.47826	3	0.214238	1.9881	28.5595	-11.3571	-37.9286	N/A	N/A	N/A	N/A
INC	Interstitial nucleus of Cajal	Midbrain	No	No	N/A	N/A	N/A	N/A	N/A	N/A	N/A	N/A	N/A	N/A	0.178797	4.29114	3	0.231694	-6.61905	-4.8381	5.7381	3.95714	N/A	N/A	N/A	N/A	0.143987	3.4557	3	0.326554	-6.63095	-3.15952	-8.14286	-11.6143	N/A	N/A	N/A	N/A
ND	Nucleus of Darkschewitsch	Midbrain	No	No	N/A	N/A	N/A	N/A	N/A	N/A	N/A	N/A	N/A	N/A	0.41875	10.05	3	0.0181459	3.77381	-19.1738	-17.4048	5.54286	1	1	0.046875	1	0.431962	10.3671	3	0.0156902	-22.0119	-18.5833	-3	-6.42857	0.09375	0.65625	1	0.46875
Su3	Supraoculomotor periaqueductal gray	Midbrain	No	No	N/A	N/A	N/A	N/A	N/A	118.706	0.36	1.8	1	0.179712	0.191837	2.87755	3	0.410892	-5.13095	1.02381	3.60714	-2.54762	N/A	N/A	N/A	N/A	0.424	6.36	3	0.0953503	-6.70238	5.20238	3.34524	-8.55952	N/A	N/A	N/A	N/A
PRT	Pretectal region	Midbrain	No	No	N/A	N/A	N/A	N/A	N/A	966.865	0.111111	1.33333	1	0.248213	0.205556	7.4	3	0.0601843	407.012	274.571	-393.679	-261.238	N/A	N/A	N/A	N/A	0.341667	12.3	3	0.00642306	244.702	467.143	20.75	-201.69	0.65918	0.00292969	1	1
APN	Anterior pretectal nucleus	Midbrain	No	No	N/A	N/A	N/A	N/A	N/A	667.006	0.111111	1.33333	1	0.248213	0.186111	6.7	3	0.0821001	211.238	168.94	-166.107	-123.81	N/A	N/A	N/A	N/A	0.352778	12.7	3	0.0053324	157.44	302.595	84.6786	-60.4762	1	0.00292969	0.776367	1
MPT	Medial pretectal area	Midbrain	No	No	N/A	N/A	N/A	N/A	N/A	N/A	N/A	N/A	N/A	N/A	0.168	2.52	3	0.471687	24.9405	16.4524	-10.5357	-2.04762	N/A	N/A	N/A	N/A	0.392	5.88	3	0.117597	8.04762	18.3095	-14.9405	-25.2024	N/A	N/A	N/A	N/A
NOT	Nucleus of the optic tract	Midbrain	No	No	N/A	N/A	N/A	N/A	N/A	-337.648	0.5625	4.5	1	0.0338949	0.375	9	3	0.0292909	71.1786	57.1071	-63.9643	-49.8929	0.046875	0.234375	0.65625	0.890625	0.65625	15.75	3	0.00127597	34.7143	68.5238	-28.8571	-62.6667	0.140625	0.046875	0.65625	0.46875
NPC	Nucleus of the posterior commissure	Midbrain	No	No	N/A	N/A	N/A	N/A	N/A	288.102	0.510204	3.57143	1	0.0587817	0.412245	8.65714	3	0.0342144	59.1548	32.869	-82.5714	-56.2857	0.65625	0.28125	0.1875	0.9375	0.363265	7.62857	3	0.0543453	22.6786	42.3929	-26.1429	-45.8571	N/A	N/A	N/A	N/A
OP	Olivary pretectal nucleus	Midbrain	No	No	N/A	N/A	N/A	N/A	N/A	N/A	N/A	N/A	N/A	N/A	0.311111	5.6	3	0.132778	1.55952	-3.06548	-25.6286	-21.0036	N/A	N/A	N/A	N/A	0.189266	3.40678	3	0.333055	-3.15476	1.54167	-7.57143	-12.2679	N/A	N/A	N/A	N/A
PPT	Posterior pretectal nucleus	Midbrain	No	No	N/A	N/A	N/A	N/A	N/A	153.54	0.111111	0.666667	1	0.414216	0.3	5.4	3	0.144744	44	13	-43.7143	-12.7143	N/A	N/A	N/A	N/A	0.1	1.8	3	0.614935	29.5595	39.131	-17.6429	-27.2143	N/A	N/A	N/A	N/A
RPF	Retroparafascicular nucleus	Midbrain	No	No	N/A	N/A	N/A	N/A	N/A	370.444	1	5	1	0.0253473	0.296	4.44	3	0.217705	15.0833	2.27381	-26.8571	-14.0476	N/A	N/A	N/A	N/A	0.36	5.4	3	0.144744	13.2143	13.9524	5.5	4.7619	N/A	N/A	N/A	N/A
CUN	Cuneiform nucleus	Midbrain	No	No	N/A	N/A	N/A	N/A	N/A	N/A	N/A	N/A	N/A	N/A	N/A	N/A	N/A	N/A	N/A	N/A	N/A	N/A	N/A	N/A	N/A	N/A	N/A	N/A	N/A	N/A	N/A	N/A	N/A	N/A	N/A	N/A	N/A	N/A
RN	Red nucleus	Midbrain	No	No	58.1556	0.0363636	0.4	1	0.527089	1418.65	0.669421	7.36364	1	0.00665561	0.132	3.96	3	0.265816	83.7619	44.619	-33.3571	5.28571	N/A	N/A	N/A	N/A	0.172	5.16	3	0.160449	64.5238	75.6667	113.929	102.286	N/A	N/A	N/A	N/A
III	Oculomotor nucleus	Midbrain	No	No	N/A	N/A	N/A	N/A	N/A	N/A	N/A	N/A	N/A	N/A	0.0222222	0.4	3	0.940242	2.75	2	-2.57143	-1.82143	N/A	N/A	N/A	N/A	0.277778	5	3	0.171797	11.3095	11.2619	1.28571	1.33333	N/A	N/A	N/A	N/A
MA3	Medial accesory oculomotor nucleus	Midbrain	No	No	N/A	N/A	N/A	N/A	N/A	N/A	N/A	N/A	N/A	N/A	0.133333	2.4	3	0.493635	0.761905	-2.3881	-4.21429	-1.06429	N/A	N/A	N/A	N/A	0.425287	7.65517	3	0.0537026	2.03333	10.7976	2.65714	-6.10714	N/A	N/A	N/A	N/A
EW	Edinger-Westphal nucleus	Midbrain	No	No	N/A	N/A	N/A	N/A	N/A	97.2192	0.669421	7.36364	1	0.00665561	0.437374	13.1212	3	0.00438168	-24.3357	-32.5714	-3.53333	4.70238	0.632812	0.0351562	1	1	0.156122	4.68367	3	0.196481	-9.65714	7.76786	8.00238	-9.42262	N/A	N/A	N/A	N/A
IV	Trochlear nucleus	Midbrain	No	No	N/A	N/A	N/A	N/A	N/A	N/A	N/A	N/A	N/A	N/A	N/A	N/A	N/A	N/A	N/A	N/A	N/A	N/A	N/A	N/A	N/A	N/A	N/A	N/A	N/A	N/A	N/A	N/A	N/A	N/A	N/A	N/A	N/A	N/A
Pa4	Paratrochlear nucleus	Midbrain	No	No	N/A	N/A	N/A	N/A	N/A	N/A	N/A	N/A	N/A	N/A	N/A	N/A	N/A	N/A	N/A	N/A	N/A	N/A	N/A	N/A	N/A	N/A	N/A	N/A	N/A	N/A	N/A	N/A	N/A	N/A	N/A	N/A	N/A	N/A
VTN	Ventral tegmental nucleus	Midbrain	No	No	N/A	N/A	N/A	N/A	N/A	N/A	N/A	N/A	N/A	N/A	N/A	N/A	N/A	N/A	N/A	N/A	N/A	N/A	N/A	N/A	N/A	N/A	N/A	N/A	N/A	N/A	N/A	N/A	N/A	N/A	N/A	N/A	N/A	N/A
AT	Anterior tegmental nucleus	Midbrain	No	No	N/A	N/A	N/A	N/A	N/A	N/A	N/A	N/A	N/A	N/A	N/A	N/A	N/A	N/A	N/A	N/A	N/A	N/A	N/A	N/A	N/A	N/A	N/A	N/A	N/A	N/A	N/A	N/A	N/A	N/A	N/A	N/A	N/A	N/A
LT	Lateral terminal nucleus of the accessory optic tract	Midbrain	No	No	N/A	N/A	N/A	N/A	N/A	108.189	0.25	1	1	0.317311	0.638889	7.66667	3	0.0534272	7.27381	-0.797619	-2.35714	5.71429	N/A	N/A	N/A	N/A	0.814103	9.76923	3	0.0206331	2.60714	-2.64286	5.03571	10.2857	1	1	0.75	0.75
DT	Dorsal terminal nucleus of the accessory optic tract	Midbrain	No	No	N/A	N/A	N/A	N/A	N/A	117.458	1	4	1	0.0455003	0.262821	3.15385	3	0.368508	-2.2381	-2.16667	2.57143	2.5	N/A	N/A	N/A	N/A	0.225	2.7	3	0.440227	-0.0357143	2.17857	-0.714286	-2.92857	N/A	N/A	N/A	N/A
MT	Medial terminal nucleus of the accessory optic tract	Midbrain	No	No	N/A	N/A	N/A	N/A	N/A	1306.49	1	5	1	0.0253473	0.691667	10.375	3	0.0156333	13.0476	4.83333	-8.92857	0.785714	0.375	1	0.375	1	0.461224	6.91837	3	0.0745457	7	11.5714	-3.85714	-8.42857	N/A	N/A	N/A	N/A
MBsta	Midbrain, behavioral state related	Midbrain	No	No	1315.48	0.444444	10.6667	1	0.00109084	31855	0.840278	20.1667	1	7.09791e-06	0.094896	6.54783	3	0.0877953	263.476	-0.847619	-80	184.324	N/A	N/A	N/A	N/A	0.171267	11.8174	3	0.00803561	263.079	167.468	-18.5774	77.0333	0.0495729	0.212588	1	1
SNc	Substantia nigra, compact part	Midbrain	No	No	N/A	N/A	N/A	N/A	N/A	7731.99	0.715976	9.30769	1	0.00228194	0.355542	13.8661	3	0.00309314	41.5238	3.88095	-18.7143	18.9286	0.0146484	1	0.0402999	0.217802	0.129398	5.04651	3	0.168423	28.4643	17.6786	5	15.7857	N/A	N/A	N/A	N/A
PPN	Pedunculopontine nucleus	Midbrain	No	Yes	N/A	N/A	N/A	N/A	N/A	22205.5	0.64	6.4	1	0.011412	0.397531	10.7333	3	0.0132588	216.526	3.52381	-37.506	175.496	0.585938	1	1	0.0234375	0.422222	11.4	3	0.00974837	140.765	89.2714	-118.714	-67.2202	0.164062	0.328125	0.046875	0.0703125
RAmb	Midbrain raphe nuclei	Midbrain	No	No	1111.52	0.404959	8.90909	1	0.00283754	2786.71	0.826446	18.1818	1	2.00787e-05	0.00341763	0.215311	3	0.975081	23.4643	-14.119	-30.5714	-6.9881	N/A	N/A	N/A	N/A	0.0421769	2.65714	3	0.44756	74.031	42.2524	-9.25595	8.18929	N/A	N/A	N/A	N/A
IF	Interfascicular nucleus raphe	Midbrain	No	No	N/A	N/A	N/A	N/A	N/A	260.635	0.669421	7.36364	1	0.00665561	0.277731	9.16514	3	0.027174	3.22619	-18.7262	-16.0714	5.88095	1	0.0175781	0.316722	1	0.061157	2.01818	3	0.568642	6.13095	-2.58333	-5.14286	3.57143	N/A	N/A	N/A	N/A
IPN	Interpeduncular nucleus	Midbrain	No	No	N/A	N/A	N/A	N/A	N/A	17.9608	0	0	1	1	0.108	3.24	3	0.356081	-16.2262	35.9881	17.5714	-34.6429	N/A	N/A	N/A	N/A	0.136	4.08	3	0.252954	-17.4762	1.45238	26.4286	7.5	N/A	N/A	N/A	N/A
IPR	Interpeduncular nucleus, rostral	Midbrain	No	No	N/A	N/A	N/A	N/A	N/A	N/A	N/A	N/A	N/A	N/A	0.211111	3.8	3	0.283886	2.39286	-18.5357	-8.96429	11.9643	N/A	N/A	N/A	N/A	0.4	7.2	3	0.0657891	10.0714	-12.0952	-0.488095	21.6786	N/A	N/A	N/A	N/A
IPC	Interpeduncular nucleus, caudal	Midbrain	No	No	N/A	N/A	N/A	N/A	N/A	N/A	N/A	N/A	N/A	N/A	0.404082	8.48571	3	0.0369709	-6.7381	28.9762	11.4762	-24.2381	1	0.1875	0.1875	0.28125	0.183673	3.85714	3	0.277309	-9.90476	1.30952	10.9762	-0.238095	N/A	N/A	N/A	N/A
IPA	Interpeduncular nucleus, apical	Midbrain	No	No	N/A	N/A	N/A	N/A	N/A	N/A	N/A	N/A	N/A	N/A	0.147436	1.76923	3	0.621653	-0.404762	-1.2619	3.60714	3.96429	N/A	N/A	N/A	N/A	0.211538	2.53846	3	0.46838	2.19048	2.33333	3	3.60714	N/A	N/A	N/A	N/A
IPL	Interpeduncular nucleus, lateral	Midbrain	No	No	N/A	N/A	N/A	N/A	N/A	N/A	N/A	N/A	N/A	N/A	0.0766046	1.6087	3	0.65742	-19.881	11.6905	8.92857	-22.6429	N/A	N/A	N/A	N/A	0.0890269	1.86957	3	0.599915	-21.7619	4.09524	10.7857	-15.0714	N/A	N/A	N/A	N/A
IPI	Interpeduncular nucleus, intermediate	Midbrain	No	No	N/A	N/A	N/A	N/A	N/A	N/A	N/A	N/A	N/A	N/A	0.19375	4.65	3	0.199295	-5.05952	11.0833	4.85714	-11.2857	N/A	N/A	N/A	N/A	0.19375	4.65	3	0.199295	-8.80952	3.90476	3.64286	-9.07143	N/A	N/A	N/A	N/A
IPDM	Interpeduncular nucleus, dorsomedial	Midbrain	No	No	N/A	N/A	N/A	N/A	N/A	N/A	N/A	N/A	N/A	N/A	0.025	0.6	3	0.896432	-0.952381	-1.45238	0.571429	1.07143	N/A	N/A	N/A	N/A	0.123355	2.96053	3	0.397751	-2.05952	0.440476	2.83333	0.333333	N/A	N/A	N/A	N/A
IPDL	Interpeduncular nucleus, dorsolateral	Midbrain	No	No	N/A	N/A	N/A	N/A	N/A	N/A	N/A	N/A	N/A	N/A	0.0998594	2.6962	3	0.440873	-4.67857	0.792857	5.38095	-0.0904762	N/A	N/A	N/A	N/A	0.101124	2.73034	3	0.435096	-1.59048	1.56667	5.80476	2.64762	N/A	N/A	N/A	N/A
IPRL	Interpeduncular nucleus, rostrolateral	Midbrain	No	No	N/A	N/A	N/A	N/A	N/A	N/A	N/A	N/A	N/A	N/A	0.18	2.7	3	0.440227	13.4881	2.34524	-9.64286	1.5	N/A	N/A	N/A	N/A	0.165217	2.47826	3	0.479233	14.631	6.20238	-8.5	-0.0714286	N/A	N/A	N/A	N/A
RL	Rostral linear nucleus raphe	Midbrain	No	No	N/A	N/A	N/A	N/A	N/A	275.615	0.669421	7.36364	1	0.00665561	0.506173	13.6667	3	0.00339585	-6.47143	-28.9107	-17.6357	4.80357	1	0.046875	0.328125	1	0.45679	12.3333	3	0.00632431	30.5857	31.9464	1.34286	-0.0178571	0.046875	0.046875	1	1
CLI	Central linear nucleus raphe	Midbrain	No	No	N/A	N/A	N/A	N/A	N/A	497.133	1	7	1	0.00815097	0.0144928	0.304348	3	0.959209	4.03571	4.59524	-4.7619	-5.32143	N/A	N/A	N/A	N/A	0.109244	2.29412	3	0.513649	7.34524	9.52381	-6.2381	-8.41667	N/A	N/A	N/A	N/A
DR	Dorsal nucleus raphe	Midbrain	No	No	N/A	N/A	N/A	N/A	N/A	N/A	N/A	N/A	N/A	N/A	N/A	N/A	N/A	N/A	N/A	N/A	N/A	N/A	N/A	N/A	N/A	N/A	N/A	N/A	N/A	N/A	N/A	N/A	N/A	N/A	N/A	N/A	N/A	N/A
P	Pons	Hindbrain	No	No	1864.68	0.0865052	1.47059	1	0.225253	7599.95	0.778547	13.2353	1	0.000274727	0.154688	7.425	3	0.0595172	-234.524	-1142.81	787.927	1696.21	N/A	N/A	N/A	N/A	0.0953125	4.575	3	0.205697	-505.839	-284.486	1207.27	985.918	N/A	N/A	N/A	N/A
P-sen	Pons, sensory related	Hindbrain	No	No	616.561	0.111111	1.33333	1	0.248213	-8522.08	0.111111	1.33333	1	0.248213	0.186777	6.16364	3	0.103915	23.9155	-324.529	39.381	387.825	N/A	N/A	N/A	N/A	0.0578512	1.90909	3	0.591488	-16.5048	-201.686	-142.72	42.4607	N/A	N/A	N/A	N/A
NLL	Nucleus of the lateral lemniscus	Hindbrain	No	No	N/A	N/A	N/A	N/A	N/A	835.804	0.0743802	0.818182	1	0.365712	0.0677686	2.23636	3	0.524821	-18.644	-33.6202	66.8512	81.8274	N/A	N/A	N/A	N/A	0.0809008	2.66972	3	0.445397	43.0452	7.79762	-28.7857	6.4619	N/A	N/A	N/A	N/A
PSV	Principal sensory nucleus of the trigeminal	Hindbrain	No	No	N/A	N/A	N/A	N/A	N/A	N/A	N/A	N/A	N/A	N/A	N/A	N/A	N/A	N/A	N/A	N/A	N/A	N/A	N/A	N/A	N/A	N/A	N/A	N/A	N/A	N/A	N/A	N/A	N/A	N/A	N/A	N/A	N/A	N/A
PB	Parabrachial nucleus	Hindbrain	No	No	N/A	N/A	N/A	N/A	N/A	N/A	N/A	N/A	N/A	N/A	N/A	N/A	N/A	N/A	N/A	N/A	N/A	N/A	N/A	N/A	N/A	N/A	N/A	N/A	N/A	N/A	N/A	N/A	N/A	N/A	N/A	N/A	N/A	N/A
KF	Koelliker-Fuse subnucleus	Hindbrain	No	No	N/A	N/A	N/A	N/A	N/A	N/A	N/A	N/A	N/A	N/A	N/A	N/A	N/A	N/A	N/A	N/A	N/A	N/A	N/A	N/A	N/A	N/A	N/A	N/A	N/A	N/A	N/A	N/A	N/A	N/A	N/A	N/A	N/A	N/A
SOC	Superior olivary complex	Hindbrain	No	No	N/A	N/A	N/A	N/A	N/A	N/A	N/A	N/A	N/A	N/A	N/A	N/A	N/A	N/A	N/A	N/A	N/A	N/A	N/A	N/A	N/A	N/A	N/A	N/A	N/A	N/A	N/A	N/A	N/A	N/A	N/A	N/A	N/A	N/A
POR	Superior olivary complex, periolivary region	Hindbrain	No	No	N/A	N/A	N/A	N/A	N/A	N/A	N/A	N/A	N/A	N/A	N/A	N/A	N/A	N/A	N/A	N/A	N/A	N/A	N/A	N/A	N/A	N/A	N/A	N/A	N/A	N/A	N/A	N/A	N/A	N/A	N/A	N/A	N/A	N/A
SOCm	Superior olivary complex, medial part	Hindbrain	No	No	N/A	N/A	N/A	N/A	N/A	N/A	N/A	N/A	N/A	N/A	N/A	N/A	N/A	N/A	N/A	N/A	N/A	N/A	N/A	N/A	N/A	N/A	N/A	N/A	N/A	N/A	N/A	N/A	N/A	N/A	N/A	N/A	N/A	N/A
SOCl	Superior olivary complex, lateral part	Hindbrain	No	No	N/A	N/A	N/A	N/A	N/A	N/A	N/A	N/A	N/A	N/A	N/A	N/A	N/A	N/A	N/A	N/A	N/A	N/A	N/A	N/A	N/A	N/A	N/A	N/A	N/A	N/A	N/A	N/A	N/A	N/A	N/A	N/A	N/A	N/A
P-mot	Pons, motor related	Hindbrain	No	No	219.46	0	0	1	1	-1278.2	0.5625	9	1	0.0026998	0.203556	9.16	3	0.0272375	-281.744	-504.669	432.143	655.068	1	0.180908	1	0.012085	0.185778	8.36	3	0.039129	-679.57	-448.414	963.512	732.356	0.812256	0.180908	0.723267	0.00695801
B	Barrington's nucleus	Hindbrain	No	No	N/A	N/A	N/A	N/A	N/A	N/A	N/A	N/A	N/A	N/A	N/A	N/A	N/A	N/A	N/A	N/A	N/A	N/A	N/A	N/A	N/A	N/A	N/A	N/A	N/A	N/A	N/A	N/A	N/A	N/A	N/A	N/A	N/A	N/A
DTN	Dorsal tegmental nucleus	Hindbrain	No	No	N/A	N/A	N/A	N/A	N/A	N/A	N/A	N/A	N/A	N/A	N/A	N/A	N/A	N/A	N/A	N/A	N/A	N/A	N/A	N/A	N/A	N/A	N/A	N/A	N/A	N/A	N/A	N/A	N/A	N/A	N/A	N/A	N/A	N/A
PDTg	Posterodorsal tegmental nucleus	Hindbrain	No	No	N/A	N/A	N/A	N/A	N/A	N/A	N/A	N/A	N/A	N/A	N/A	N/A	N/A	N/A	N/A	N/A	N/A	N/A	N/A	N/A	N/A	N/A	N/A	N/A	N/A	N/A	N/A	N/A	N/A	N/A	N/A	N/A	N/A	N/A
PCG	Pontine central gray	Hindbrain	No	No	N/A	N/A	N/A	N/A	N/A	N/A	N/A	N/A	N/A	N/A	N/A	N/A	N/A	N/A	N/A	N/A	N/A	N/A	N/A	N/A	N/A	N/A	N/A	N/A	N/A	N/A	N/A	N/A	N/A	N/A	N/A	N/A	N/A	N/A
PG	Pontine gray	Hindbrain	No	No	-305.986	0.5625	4.5	1	0.0338949	1132.73	0.25	2	1	0.157299	0.475	11.4	3	0.00974837	-805.714	-551.69	622.071	368.048	0.09375	0.046875	0.46875	0.09375	0.7125	17.1	3	0.00067405	-1065.23	-450.929	1030	415.702	0.046875	0.09375	0.046875	0.09375
PRNc	Pontine reticular nucleus, caudal part	Hindbrain	No	No	N/A	N/A	N/A	N/A	N/A	N/A	N/A	N/A	N/A	N/A	N/A	N/A	N/A	N/A	N/A	N/A	N/A	N/A	N/A	N/A	N/A	N/A	N/A	N/A	N/A	N/A	N/A	N/A	N/A	N/A	N/A	N/A	N/A	N/A
SG	Supragenual nucleus	Hindbrain	No	No	N/A	N/A	N/A	N/A	N/A	N/A	N/A	N/A	N/A	N/A	N/A	N/A	N/A	N/A	N/A	N/A	N/A	N/A	N/A	N/A	N/A	N/A	N/A	N/A	N/A	N/A	N/A	N/A	N/A	N/A	N/A	N/A	N/A	N/A
SUT	Supratrigeminal nucleus	Hindbrain	No	No	N/A	N/A	N/A	N/A	N/A	N/A	N/A	N/A	N/A	N/A	N/A	N/A	N/A	N/A	N/A	N/A	N/A	N/A	N/A	N/A	N/A	N/A	N/A	N/A	N/A	N/A	N/A	N/A	N/A	N/A	N/A	N/A	N/A	N/A
TRN	Tegmental reticular nucleus	Hindbrain	No	No	29.6264	0.0743802	0.818182	1	0.365712	1140.95	0.404959	4.45455	1	0.0348085	0.150413	4.96364	3	0.174479	108.796	-154.315	-7.95238	255.16	N/A	N/A	N/A	N/A	0.0677686	2.23636	3	0.524821	40.2143	-71.3095	25.8929	137.417	N/A	N/A	N/A	N/A
V	Motor nucleus of trigeminal	Hindbrain	No	No	N/A	N/A	N/A	N/A	N/A	N/A	N/A	N/A	N/A	N/A	N/A	N/A	N/A	N/A	N/A	N/A	N/A	N/A	N/A	N/A	N/A	N/A	N/A	N/A	N/A	N/A	N/A	N/A	N/A	N/A	N/A	N/A	N/A	N/A
P5	Peritrigeminal zone	Hindbrain	No	No	N/A	N/A	N/A	N/A	N/A	N/A	N/A	N/A	N/A	N/A	N/A	N/A	N/A	N/A	N/A	N/A	N/A	N/A	N/A	N/A	N/A	N/A	N/A	N/A	N/A	N/A	N/A	N/A	N/A	N/A	N/A	N/A	N/A	N/A
Acs5	Accessory trigeminal nucleus	Hindbrain	No	No	N/A	N/A	N/A	N/A	N/A	N/A	N/A	N/A	N/A	N/A	N/A	N/A	N/A	N/A	N/A	N/A	N/A	N/A	N/A	N/A	N/A	N/A	N/A	N/A	N/A	N/A	N/A	N/A	N/A	N/A	N/A	N/A	N/A	N/A
PC5	Parvicellular motor 5 nucleus	Hindbrain	No	No	N/A	N/A	N/A	N/A	N/A	N/A	N/A	N/A	N/A	N/A	N/A	N/A	N/A	N/A	N/A	N/A	N/A	N/A	N/A	N/A	N/A	N/A	N/A	N/A	N/A	N/A	N/A	N/A	N/A	N/A	N/A	N/A	N/A	N/A
I5	Intertrigeminal nucleus	Hindbrain	No	No	N/A	N/A	N/A	N/A	N/A	N/A	N/A	N/A	N/A	N/A	N/A	N/A	N/A	N/A	N/A	N/A	N/A	N/A	N/A	N/A	N/A	N/A	N/A	N/A	N/A	N/A	N/A	N/A	N/A	N/A	N/A	N/A	N/A	N/A
P-sat	Pons, behavioral state related	Hindbrain	No	No	N/A	N/A	N/A	N/A	N/A	8416.71	0.734694	10.2857	1	0.00134064	0.429586	16.7538	3	0.000794085	651.323	117.146	-73.4286	460.748	0.196289	1	1	0.0146484	0.249704	9.73846	3	0.0209253	798.551	658.849	-43.9345	95.7679	0.408691	0.0483398	1	1
CS	Superior central nucleus raphe	Hindbrain	No	No	N/A	N/A	N/A	N/A	N/A	745.326	0.916667	11	1	0.000911119	0.0280992	0.927273	3	0.818842	69.6667	89.6929	37.581	17.5548	N/A	N/A	N/A	N/A	0.338843	11.1818	3	0.0107823	107.437	176.611	24.5167	-44.6571	1	0.0585938	1	1
LC	Locus ceruleus	Hindbrain	No	No	N/A	N/A	N/A	N/A	N/A	N/A	N/A	N/A	N/A	N/A	N/A	N/A	N/A	N/A	N/A	N/A	N/A	N/A	N/A	N/A	N/A	N/A	N/A	N/A	N/A	N/A	N/A	N/A	N/A	N/A	N/A	N/A	N/A	N/A
LDT	Laterodorsal tegmental nucleus	Hindbrain	No	No	N/A	N/A	N/A	N/A	N/A	N/A	N/A	N/A	N/A	N/A	N/A	N/A	N/A	N/A	N/A	N/A	N/A	N/A	N/A	N/A	N/A	N/A	N/A	N/A	N/A	N/A	N/A	N/A	N/A	N/A	N/A	N/A	N/A	N/A
NI	Nucleus incertus	Hindbrain	No	No	N/A	N/A	N/A	N/A	N/A	N/A	N/A	N/A	N/A	N/A	N/A	N/A	N/A	N/A	N/A	N/A	N/A	N/A	N/A	N/A	N/A	N/A	N/A	N/A	N/A	N/A	N/A	N/A	N/A	N/A	N/A	N/A	N/A	N/A
PRNr	Pontine reticular nucleus	Hindbrain	No	No	N/A	N/A	N/A	N/A	N/A	7758.97	0.928571	13	1	0.000311491	0.47929	18.6923	3	0.000316514	586.654	59.769	-102.458	424.426	0.0366211	1	1	0.00732422	0.233136	9.09231	3	0.0280885	719.038	531.555	-66.8929	120.59	0.102539	0.027832	1	1
RPO	Nucleus raphe pontis	Hindbrain	No	No	N/A	N/A	N/A	N/A	N/A	N/A	N/A	N/A	N/A	N/A	N/A	N/A	N/A	N/A	N/A	N/A	N/A	N/A	N/A	N/A	N/A	N/A	N/A	N/A	N/A	N/A	N/A	N/A	N/A	N/A	N/A	N/A	N/A	N/A
SLC	Subceruleus nucleus	Hindbrain	No	No	N/A	N/A	N/A	N/A	N/A	N/A	N/A	N/A	N/A	N/A	N/A	N/A	N/A	N/A	N/A	N/A	N/A	N/A	N/A	N/A	N/A	N/A	N/A	N/A	N/A	N/A	N/A	N/A	N/A	N/A	N/A	N/A	N/A	N/A
SLD	Sublaterodorsal nucleus	Hindbrain	No	No	N/A	N/A	N/A	N/A	N/A	N/A	N/A	N/A	N/A	N/A	N/A	N/A	N/A	N/A	N/A	N/A	N/A	N/A	N/A	N/A	N/A	N/A	N/A	N/A	N/A	N/A	N/A	N/A	N/A	N/A	N/A	N/A	N/A	N/A
MY	Medulla	Hindbrain	No	No	N/A	N/A	N/A	N/A	N/A	N/A	N/A	N/A	N/A	N/A	N/A	N/A	N/A	N/A	N/A	N/A	N/A	N/A	N/A	N/A	N/A	N/A	N/A	N/A	N/A	N/A	N/A	N/A	N/A	N/A	N/A	N/A	N/A	N/A
MY-sen	Medulla, sensory related	Hindbrain	No	No	N/A	N/A	N/A	N/A	N/A	N/A	N/A	N/A	N/A	N/A	N/A	N/A	N/A	N/A	N/A	N/A	N/A	N/A	N/A	N/A	N/A	N/A	N/A	N/A	N/A	N/A	N/A	N/A	N/A	N/A	N/A	N/A	N/A	N/A
AP	Area postrema	Hindbrain	No	No	N/A	N/A	N/A	N/A	N/A	N/A	N/A	N/A	N/A	N/A	N/A	N/A	N/A	N/A	N/A	N/A	N/A	N/A	N/A	N/A	N/A	N/A	N/A	N/A	N/A	N/A	N/A	N/A	N/A	N/A	N/A	N/A	N/A	N/A
CN	Cochlear nuclei	Hindbrain	No	No	N/A	N/A	N/A	N/A	N/A	N/A	N/A	N/A	N/A	N/A	N/A	N/A	N/A	N/A	N/A	N/A	N/A	N/A	N/A	N/A	N/A	N/A	N/A	N/A	N/A	N/A	N/A	N/A	N/A	N/A	N/A	N/A	N/A	N/A
DCO	Dorsal cochlear nucleus	Hindbrain	No	No	N/A	N/A	N/A	N/A	N/A	N/A	N/A	N/A	N/A	N/A	N/A	N/A	N/A	N/A	N/A	N/A	N/A	N/A	N/A	N/A	N/A	N/A	N/A	N/A	N/A	N/A	N/A	N/A	N/A	N/A	N/A	N/A	N/A	N/A
VCO	Ventral cochlear nucleus	Hindbrain	No	No	N/A	N/A	N/A	N/A	N/A	N/A	N/A	N/A	N/A	N/A	N/A	N/A	N/A	N/A	N/A	N/A	N/A	N/A	N/A	N/A	N/A	N/A	N/A	N/A	N/A	N/A	N/A	N/A	N/A	N/A	N/A	N/A	N/A	N/A
DCN	Dorsal column nuclei	Hindbrain	No	No	N/A	N/A	N/A	N/A	N/A	N/A	N/A	N/A	N/A	N/A	N/A	N/A	N/A	N/A	N/A	N/A	N/A	N/A	N/A	N/A	N/A	N/A	N/A	N/A	N/A	N/A	N/A	N/A	N/A	N/A	N/A	N/A	N/A	N/A
CU	Cuneate nucleus	Hindbrain	No	No	N/A	N/A	N/A	N/A	N/A	N/A	N/A	N/A	N/A	N/A	N/A	N/A	N/A	N/A	N/A	N/A	N/A	N/A	N/A	N/A	N/A	N/A	N/A	N/A	N/A	N/A	N/A	N/A	N/A	N/A	N/A	N/A	N/A	N/A
GR	Gracile nucleus	Hindbrain	No	No	N/A	N/A	N/A	N/A	N/A	N/A	N/A	N/A	N/A	N/A	N/A	N/A	N/A	N/A	N/A	N/A	N/A	N/A	N/A	N/A	N/A	N/A	N/A	N/A	N/A	N/A	N/A	N/A	N/A	N/A	N/A	N/A	N/A	N/A
ECU	External cuneate nucleus	Hindbrain	No	No	N/A	N/A	N/A	N/A	N/A	N/A	N/A	N/A	N/A	N/A	N/A	N/A	N/A	N/A	N/A	N/A	N/A	N/A	N/A	N/A	N/A	N/A	N/A	N/A	N/A	N/A	N/A	N/A	N/A	N/A	N/A	N/A	N/A	N/A
NTB	Nucleus of the trapezoid body	Hindbrain	No	No	N/A	N/A	N/A	N/A	N/A	N/A	N/A	N/A	N/A	N/A	N/A	N/A	N/A	N/A	N/A	N/A	N/A	N/A	N/A	N/A	N/A	N/A	N/A	N/A	N/A	N/A	N/A	N/A	N/A	N/A	N/A	N/A	N/A	N/A
NTS	Nucleus of the solitary tract	Hindbrain	No	No	N/A	N/A	N/A	N/A	N/A	N/A	N/A	N/A	N/A	N/A	N/A	N/A	N/A	N/A	N/A	N/A	N/A	N/A	N/A	N/A	N/A	N/A	N/A	N/A	N/A	N/A	N/A	N/A	N/A	N/A	N/A	N/A	N/A	N/A
SPVC	Spinal nucleus of the trigeminal, caudal part	Hindbrain	No	No	N/A	N/A	N/A	N/A	N/A	N/A	N/A	N/A	N/A	N/A	N/A	N/A	N/A	N/A	N/A	N/A	N/A	N/A	N/A	N/A	N/A	N/A	N/A	N/A	N/A	N/A	N/A	N/A	N/A	N/A	N/A	N/A	N/A	N/A
SPVI	Spinal nucleus of the trigeminal, interpolar part	Hindbrain	No	No	N/A	N/A	N/A	N/A	N/A	N/A	N/A	N/A	N/A	N/A	N/A	N/A	N/A	N/A	N/A	N/A	N/A	N/A	N/A	N/A	N/A	N/A	N/A	N/A	N/A	N/A	N/A	N/A	N/A	N/A	N/A	N/A	N/A	N/A
SPVO	Spinal nucleus of the trigeminal, oral part	Hindbrain	No	No	N/A	N/A	N/A	N/A	N/A	N/A	N/A	N/A	N/A	N/A	N/A	N/A	N/A	N/A	N/A	N/A	N/A	N/A	N/A	N/A	N/A	N/A	N/A	N/A	N/A	N/A	N/A	N/A	N/A	N/A	N/A	N/A	N/A	N/A
Pa5	Paratrigeminal nucleus	Hindbrain	No	No	N/A	N/A	N/A	N/A	N/A	N/A	N/A	N/A	N/A	N/A	N/A	N/A	N/A	N/A	N/A	N/A	N/A	N/A	N/A	N/A	N/A	N/A	N/A	N/A	N/A	N/A	N/A	N/A	N/A	N/A	N/A	N/A	N/A	N/A
MY-mot	Medulla, motor related	Hindbrain	No	No	N/A	N/A	N/A	N/A	N/A	N/A	N/A	N/A	N/A	N/A	N/A	N/A	N/A	N/A	N/A	N/A	N/A	N/A	N/A	N/A	N/A	N/A	N/A	N/A	N/A	N/A	N/A	N/A	N/A	N/A	N/A	N/A	N/A	N/A
VI	Abducens nucleus	Hindbrain	No	No	N/A	N/A	N/A	N/A	N/A	N/A	N/A	N/A	N/A	N/A	N/A	N/A	N/A	N/A	N/A	N/A	N/A	N/A	N/A	N/A	N/A	N/A	N/A	N/A	N/A	N/A	N/A	N/A	N/A	N/A	N/A	N/A	N/A	N/A
VII	Facial motor nucleus	Hindbrain	No	No	N/A	N/A	N/A	N/A	N/A	N/A	N/A	N/A	N/A	N/A	N/A	N/A	N/A	N/A	N/A	N/A	N/A	N/A	N/A	N/A	N/A	N/A	N/A	N/A	N/A	N/A	N/A	N/A	N/A	N/A	N/A	N/A	N/A	N/A
ACVII	Accessory facial motor nucleus	Hindbrain	No	No	N/A	N/A	N/A	N/A	N/A	N/A	N/A	N/A	N/A	N/A	N/A	N/A	N/A	N/A	N/A	N/A	N/A	N/A	N/A	N/A	N/A	N/A	N/A	N/A	N/A	N/A	N/A	N/A	N/A	N/A	N/A	N/A	N/A	N/A
AMB	Nucleus ambiguus	Hindbrain	No	No	N/A	N/A	N/A	N/A	N/A	N/A	N/A	N/A	N/A	N/A	N/A	N/A	N/A	N/A	N/A	N/A	N/A	N/A	N/A	N/A	N/A	N/A	N/A	N/A	N/A	N/A	N/A	N/A	N/A	N/A	N/A	N/A	N/A	N/A
AMBd	Nucleus ambiguus, dorsal division	Hindbrain	No	No	N/A	N/A	N/A	N/A	N/A	N/A	N/A	N/A	N/A	N/A	N/A	N/A	N/A	N/A	N/A	N/A	N/A	N/A	N/A	N/A	N/A	N/A	N/A	N/A	N/A	N/A	N/A	N/A	N/A	N/A	N/A	N/A	N/A	N/A
AMBv	Nucleus ambiguus, ventral division	Hindbrain	No	No	N/A	N/A	N/A	N/A	N/A	N/A	N/A	N/A	N/A	N/A	N/A	N/A	N/A	N/A	N/A	N/A	N/A	N/A	N/A	N/A	N/A	N/A	N/A	N/A	N/A	N/A	N/A	N/A	N/A	N/A	N/A	N/A	N/A	N/A
DMX	Dorsal motor nucleus of the vagus nerve	Hindbrain	No	No	N/A	N/A	N/A	N/A	N/A	N/A	N/A	N/A	N/A	N/A	N/A	N/A	N/A	N/A	N/A	N/A	N/A	N/A	N/A	N/A	N/A	N/A	N/A	N/A	N/A	N/A	N/A	N/A	N/A	N/A	N/A	N/A	N/A	N/A
GRN	Gigantocellular reticular nucleus	Hindbrain	No	No	N/A	N/A	N/A	N/A	N/A	N/A	N/A	N/A	N/A	N/A	N/A	N/A	N/A	N/A	N/A	N/A	N/A	N/A	N/A	N/A	N/A	N/A	N/A	N/A	N/A	N/A	N/A	N/A	N/A	N/A	N/A	N/A	N/A	N/A
ICB	Infracerebellar nucleus	Hindbrain	No	No	N/A	N/A	N/A	N/A	N/A	N/A	N/A	N/A	N/A	N/A	N/A	N/A	N/A	N/A	N/A	N/A	N/A	N/A	N/A	N/A	N/A	N/A	N/A	N/A	N/A	N/A	N/A	N/A	N/A	N/A	N/A	N/A	N/A	N/A
IO	Inferior olivary complex	Hindbrain	No	No	N/A	N/A	N/A	N/A	N/A	N/A	N/A	N/A	N/A	N/A	N/A	N/A	N/A	N/A	N/A	N/A	N/A	N/A	N/A	N/A	N/A	N/A	N/A	N/A	N/A	N/A	N/A	N/A	N/A	N/A	N/A	N/A	N/A	N/A
IRN	Intermediate reticular nucleus	Hindbrain	No	No	N/A	N/A	N/A	N/A	N/A	N/A	N/A	N/A	N/A	N/A	N/A	N/A	N/A	N/A	N/A	N/A	N/A	N/A	N/A	N/A	N/A	N/A	N/A	N/A	N/A	N/A	N/A	N/A	N/A	N/A	N/A	N/A	N/A	N/A
ISN	Inferior salivatory nucleus	Hindbrain	No	No	N/A	N/A	N/A	N/A	N/A	N/A	N/A	N/A	N/A	N/A	N/A	N/A	N/A	N/A	N/A	N/A	N/A	N/A	N/A	N/A	N/A	N/A	N/A	N/A	N/A	N/A	N/A	N/A	N/A	N/A	N/A	N/A	N/A	N/A
LIN	Linear nucleus of the medulla	Hindbrain	No	No	N/A	N/A	N/A	N/A	N/A	N/A	N/A	N/A	N/A	N/A	N/A	N/A	N/A	N/A	N/A	N/A	N/A	N/A	N/A	N/A	N/A	N/A	N/A	N/A	N/A	N/A	N/A	N/A	N/A	N/A	N/A	N/A	N/A	N/A
LRN	Lateral reticular nucleus	Hindbrain	No	No	N/A	N/A	N/A	N/A	N/A	N/A	N/A	N/A	N/A	N/A	N/A	N/A	N/A	N/A	N/A	N/A	N/A	N/A	N/A	N/A	N/A	N/A	N/A	N/A	N/A	N/A	N/A	N/A	N/A	N/A	N/A	N/A	N/A	N/A
LRNm	Lateral reticular nucleus, magnocellular part	Hindbrain	No	No	N/A	N/A	N/A	N/A	N/A	N/A	N/A	N/A	N/A	N/A	N/A	N/A	N/A	N/A	N/A	N/A	N/A	N/A	N/A	N/A	N/A	N/A	N/A	N/A	N/A	N/A	N/A	N/A	N/A	N/A	N/A	N/A	N/A	N/A
LRNp	Lateral reticular nucleus, parvicellular part	Hindbrain	No	No	N/A	N/A	N/A	N/A	N/A	N/A	N/A	N/A	N/A	N/A	N/A	N/A	N/A	N/A	N/A	N/A	N/A	N/A	N/A	N/A	N/A	N/A	N/A	N/A	N/A	N/A	N/A	N/A	N/A	N/A	N/A	N/A	N/A	N/A
MARN	Magnocellular reticular nucleus	Hindbrain	No	No	N/A	N/A	N/A	N/A	N/A	N/A	N/A	N/A	N/A	N/A	N/A	N/A	N/A	N/A	N/A	N/A	N/A	N/A	N/A	N/A	N/A	N/A	N/A	N/A	N/A	N/A	N/A	N/A	N/A	N/A	N/A	N/A	N/A	N/A
MDRN	Medullary reticular nucleus	Hindbrain	No	No	N/A	N/A	N/A	N/A	N/A	N/A	N/A	N/A	N/A	N/A	N/A	N/A	N/A	N/A	N/A	N/A	N/A	N/A	N/A	N/A	N/A	N/A	N/A	N/A	N/A	N/A	N/A	N/A	N/A	N/A	N/A	N/A	N/A	N/A
MDRNd	Medullary reticular nucleus, dorsal part	Hindbrain	No	No	N/A	N/A	N/A	N/A	N/A	N/A	N/A	N/A	N/A	N/A	N/A	N/A	N/A	N/A	N/A	N/A	N/A	N/A	N/A	N/A	N/A	N/A	N/A	N/A	N/A	N/A	N/A	N/A	N/A	N/A	N/A	N/A	N/A	N/A
MDRNv	Medullary reticular nucleus, ventral part	Hindbrain	No	No	N/A	N/A	N/A	N/A	N/A	N/A	N/A	N/A	N/A	N/A	N/A	N/A	N/A	N/A	N/A	N/A	N/A	N/A	N/A	N/A	N/A	N/A	N/A	N/A	N/A	N/A	N/A	N/A	N/A	N/A	N/A	N/A	N/A	N/A
PARN	Parvicellular reticular nucleus	Hindbrain	No	No	N/A	N/A	N/A	N/A	N/A	N/A	N/A	N/A	N/A	N/A	N/A	N/A	N/A	N/A	N/A	N/A	N/A	N/A	N/A	N/A	N/A	N/A	N/A	N/A	N/A	N/A	N/A	N/A	N/A	N/A	N/A	N/A	N/A	N/A
PAS	Parasolitary nucleus	Hindbrain	No	No	N/A	N/A	N/A	N/A	N/A	N/A	N/A	N/A	N/A	N/A	N/A	N/A	N/A	N/A	N/A	N/A	N/A	N/A	N/A	N/A	N/A	N/A	N/A	N/A	N/A	N/A	N/A	N/A	N/A	N/A	N/A	N/A	N/A	N/A
PGRN	Paragigantocellular reticular nucleus	Hindbrain	No	No	N/A	N/A	N/A	N/A	N/A	N/A	N/A	N/A	N/A	N/A	N/A	N/A	N/A	N/A	N/A	N/A	N/A	N/A	N/A	N/A	N/A	N/A	N/A	N/A	N/A	N/A	N/A	N/A	N/A	N/A	N/A	N/A	N/A	N/A
PGRNd	Paragigantocellular reticular nucleus, dorsal part	Hindbrain	No	No	N/A	N/A	N/A	N/A	N/A	N/A	N/A	N/A	N/A	N/A	N/A	N/A	N/A	N/A	N/A	N/A	N/A	N/A	N/A	N/A	N/A	N/A	N/A	N/A	N/A	N/A	N/A	N/A	N/A	N/A	N/A	N/A	N/A	N/A
PGRNl	Paragigantocellular reticular nucleus, lateral part	Hindbrain	No	No	N/A	N/A	N/A	N/A	N/A	N/A	N/A	N/A	N/A	N/A	N/A	N/A	N/A	N/A	N/A	N/A	N/A	N/A	N/A	N/A	N/A	N/A	N/A	N/A	N/A	N/A	N/A	N/A	N/A	N/A	N/A	N/A	N/A	N/A
PHY	Perihypoglossal nuclei	Hindbrain	No	No	N/A	N/A	N/A	N/A	N/A	N/A	N/A	N/A	N/A	N/A	N/A	N/A	N/A	N/A	N/A	N/A	N/A	N/A	N/A	N/A	N/A	N/A	N/A	N/A	N/A	N/A	N/A	N/A	N/A	N/A	N/A	N/A	N/A	N/A
NR	Nucleus of Roller	Hindbrain	No	No	N/A	N/A	N/A	N/A	N/A	N/A	N/A	N/A	N/A	N/A	N/A	N/A	N/A	N/A	N/A	N/A	N/A	N/A	N/A	N/A	N/A	N/A	N/A	N/A	N/A	N/A	N/A	N/A	N/A	N/A	N/A	N/A	N/A	N/A
PRP	Nucleus prepositus	Hindbrain	No	No	N/A	N/A	N/A	N/A	N/A	N/A	N/A	N/A	N/A	N/A	N/A	N/A	N/A	N/A	N/A	N/A	N/A	N/A	N/A	N/A	N/A	N/A	N/A	N/A	N/A	N/A	N/A	N/A	N/A	N/A	N/A	N/A	N/A	N/A
PPY	Parapyramidal nucleus	Hindbrain	No	No	N/A	N/A	N/A	N/A	N/A	N/A	N/A	N/A	N/A	N/A	N/A	N/A	N/A	N/A	N/A	N/A	N/A	N/A	N/A	N/A	N/A	N/A	N/A	N/A	N/A	N/A	N/A	N/A	N/A	N/A	N/A	N/A	N/A	N/A
VNC	Vestibular nuclei	Hindbrain	No	No	N/A	N/A	N/A	N/A	N/A	N/A	N/A	N/A	N/A	N/A	N/A	N/A	N/A	N/A	N/A	N/A	N/A	N/A	N/A	N/A	N/A	N/A	N/A	N/A	N/A	N/A	N/A	N/A	N/A	N/A	N/A	N/A	N/A	N/A
LAV	Lateral vestibular nucleus	Hindbrain	No	No	N/A	N/A	N/A	N/A	N/A	N/A	N/A	N/A	N/A	N/A	N/A	N/A	N/A	N/A	N/A	N/A	N/A	N/A	N/A	N/A	N/A	N/A	N/A	N/A	N/A	N/A	N/A	N/A	N/A	N/A	N/A	N/A	N/A	N/A
MV	Medial vestibular nucleus	Hindbrain	No	No	N/A	N/A	N/A	N/A	N/A	N/A	N/A	N/A	N/A	N/A	N/A	N/A	N/A	N/A	N/A	N/A	N/A	N/A	N/A	N/A	N/A	N/A	N/A	N/A	N/A	N/A	N/A	N/A	N/A	N/A	N/A	N/A	N/A	N/A
SPIV	Spinal vestibular nucleus	Hindbrain	No	No	N/A	N/A	N/A	N/A	N/A	N/A	N/A	N/A	N/A	N/A	N/A	N/A	N/A	N/A	N/A	N/A	N/A	N/A	N/A	N/A	N/A	N/A	N/A	N/A	N/A	N/A	N/A	N/A	N/A	N/A	N/A	N/A	N/A	N/A
SUV	Superior vestibular nucleus	Hindbrain	No	No	N/A	N/A	N/A	N/A	N/A	N/A	N/A	N/A	N/A	N/A	N/A	N/A	N/A	N/A	N/A	N/A	N/A	N/A	N/A	N/A	N/A	N/A	N/A	N/A	N/A	N/A	N/A	N/A	N/A	N/A	N/A	N/A	N/A	N/A
x	Nucleus x	Hindbrain	No	No	N/A	N/A	N/A	N/A	N/A	N/A	N/A	N/A	N/A	N/A	N/A	N/A	N/A	N/A	N/A	N/A	N/A	N/A	N/A	N/A	N/A	N/A	N/A	N/A	N/A	N/A	N/A	N/A	N/A	N/A	N/A	N/A	N/A	N/A
XII	Hypoglossal nucleus	Hindbrain	No	No	N/A	N/A	N/A	N/A	N/A	N/A	N/A	N/A	N/A	N/A	N/A	N/A	N/A	N/A	N/A	N/A	N/A	N/A	N/A	N/A	N/A	N/A	N/A	N/A	N/A	N/A	N/A	N/A	N/A	N/A	N/A	N/A	N/A	N/A
y	Nucleus y	Hindbrain	No	No	N/A	N/A	N/A	N/A	N/A	N/A	N/A	N/A	N/A	N/A	N/A	N/A	N/A	N/A	N/A	N/A	N/A	N/A	N/A	N/A	N/A	N/A	N/A	N/A	N/A	N/A	N/A	N/A	N/A	N/A	N/A	N/A	N/A	N/A
MY-sat	Medulla, behavioral state related	Hindbrain	No	No	N/A	N/A	N/A	N/A	N/A	N/A	N/A	N/A	N/A	N/A	N/A	N/A	N/A	N/A	N/A	N/A	N/A	N/A	N/A	N/A	N/A	N/A	N/A	N/A	N/A	N/A	N/A	N/A	N/A	N/A	N/A	N/A	N/A	N/A
RM	Nucleus raphe magnus	Hindbrain	No	No	N/A	N/A	N/A	N/A	N/A	N/A	N/A	N/A	N/A	N/A	N/A	N/A	N/A	N/A	N/A	N/A	N/A	N/A	N/A	N/A	N/A	N/A	N/A	N/A	N/A	N/A	N/A	N/A	N/A	N/A	N/A	N/A	N/A	N/A
RPA	Nucleus raphe pallidus	Hindbrain	No	No	N/A	N/A	N/A	N/A	N/A	N/A	N/A	N/A	N/A	N/A	N/A	N/A	N/A	N/A	N/A	N/A	N/A	N/A	N/A	N/A	N/A	N/A	N/A	N/A	N/A	N/A	N/A	N/A	N/A	N/A	N/A	N/A	N/A	N/A
RO	Nucleus raphe obscurus	Hindbrain	No	No	N/A	N/A	N/A	N/A	N/A	N/A	N/A	N/A	N/A	N/A	N/A	N/A	N/A	N/A	N/A	N/A	N/A	N/A	N/A	N/A	N/A	N/A	N/A	N/A	N/A	N/A	N/A	N/A	N/A	N/A	N/A	N/A	N/A	N/A
lotg	lateral olfactory tract, general	Fiber tracts	No	No	-26.6333	0.0025	0.1	1	0.75183	448.887	0.49	19.6	1	9.54692e-06	N/A	N/A	N/A	N/A	N/A	N/A	N/A	N/A	N/A	N/A	N/A	N/A	N/A	N/A	N/A	N/A	N/A	N/A	N/A	N/A	N/A	N/A	N/A	N/A
lot	lateral olfactory tract, body	Fiber tracts	No	No	-39.1815	0.01	0.4	1	0.527089	526.91	0.4225	16.9	1	3.94016e-05	N/A	N/A	N/A	N/A	N/A	N/A	N/A	N/A	N/A	N/A	N/A	N/A	N/A	N/A	N/A	N/A	N/A	N/A	N/A	N/A	N/A	N/A	N/A	N/A
lotd	dorsal limb	Fiber tracts	No	No	N/A	N/A	N/A	N/A	N/A	N/A	N/A	N/A	N/A	N/A	N/A	N/A	N/A	N/A	N/A	N/A	N/A	N/A	N/A	N/A	N/A	N/A	N/A	N/A	N/A	N/A	N/A	N/A	N/A	N/A	N/A	N/A	N/A	N/A
aco	anterior commissure, olfactory limb	Fiber tracts	No	No	-710.499	0.0553633	1.88235	1	0.170067	10220.9	0.346021	11.7647	1	0.000603644	N/A	N/A	N/A	N/A	N/A	N/A	N/A	N/A	N/A	N/A	N/A	N/A	N/A	N/A	N/A	N/A	N/A	N/A	N/A	N/A	N/A	N/A	N/A	N/A
IIIn	oculomotor nerve	Fiber tracts	No	No	N/A	N/A	N/A	N/A	N/A	208.73	0.26	6.76	1	0.00932238	N/A	N/A	N/A	N/A	N/A	N/A	N/A	N/A	N/A	N/A	N/A	N/A	N/A	N/A	N/A	N/A	N/A	N/A	N/A	N/A	N/A	N/A	N/A	N/A
mlf	medial longitudinal fascicle	Fiber tracts	No	No	N/A	N/A	N/A	N/A	N/A	N/A	N/A	N/A	N/A	N/A	N/A	N/A	N/A	N/A	N/A	N/A	N/A	N/A	N/A	N/A	N/A	N/A	N/A	N/A	N/A	N/A	N/A	N/A	N/A	N/A	N/A	N/A	N/A	N/A
pc	posterior commissure	Fiber tracts	No	No	N/A	N/A	N/A	N/A	N/A	N/A	N/A	N/A	N/A	N/A	N/A	N/A	N/A	N/A	N/A	N/A	N/A	N/A	N/A	N/A	N/A	N/A	N/A	N/A	N/A	N/A	N/A	N/A	N/A	N/A	N/A	N/A	N/A	N/A
IVn	trochlear nerve	Fiber tracts	No	No	N/A	N/A	N/A	N/A	N/A	N/A	N/A	N/A	N/A	N/A	N/A	N/A	N/A	N/A	N/A	N/A	N/A	N/A	N/A	N/A	N/A	N/A	N/A	N/A	N/A	N/A	N/A	N/A	N/A	N/A	N/A	N/A	N/A	N/A
Vn	trigeminal nerve	Fiber tracts	No	No	N/A	N/A	N/A	N/A	N/A	N/A	N/A	N/A	N/A	N/A	N/A	N/A	N/A	N/A	N/A	N/A	N/A	N/A	N/A	N/A	N/A	N/A	N/A	N/A	N/A	N/A	N/A	N/A	N/A	N/A	N/A	N/A	N/A	N/A
moV	motor root of the trigeminal nerve	Fiber tracts	No	No	N/A	N/A	N/A	N/A	N/A	N/A	N/A	N/A	N/A	N/A	N/A	N/A	N/A	N/A	N/A	N/A	N/A	N/A	N/A	N/A	N/A	N/A	N/A	N/A	N/A	N/A	N/A	N/A	N/A	N/A	N/A	N/A	N/A	N/A
sV	sensory root of the trigeminal nerve	Fiber tracts	No	No	N/A	N/A	N/A	N/A	N/A	N/A	N/A	N/A	N/A	N/A	N/A	N/A	N/A	N/A	N/A	N/A	N/A	N/A	N/A	N/A	N/A	N/A	N/A	N/A	N/A	N/A	N/A	N/A	N/A	N/A	N/A	N/A	N/A	N/A
sptV	spinal tract of the trigeminal nerve	Fiber tracts	No	No	N/A	N/A	N/A	N/A	N/A	N/A	N/A	N/A	N/A	N/A	N/A	N/A	N/A	N/A	N/A	N/A	N/A	N/A	N/A	N/A	N/A	N/A	N/A	N/A	N/A	N/A	N/A	N/A	N/A	N/A	N/A	N/A	N/A	N/A
VIIn	facial nerve	Fiber tracts	No	No	N/A	N/A	N/A	N/A	N/A	N/A	N/A	N/A	N/A	N/A	N/A	N/A	N/A	N/A	N/A	N/A	N/A	N/A	N/A	N/A	N/A	N/A	N/A	N/A	N/A	N/A	N/A	N/A	N/A	N/A	N/A	N/A	N/A	N/A
gVIIn	genu of the facial nerve	Fiber tracts	No	No	N/A	N/A	N/A	N/A	N/A	N/A	N/A	N/A	N/A	N/A	N/A	N/A	N/A	N/A	N/A	N/A	N/A	N/A	N/A	N/A	N/A	N/A	N/A	N/A	N/A	N/A	N/A	N/A	N/A	N/A	N/A	N/A	N/A	N/A
VIIIn	vestibulocochlear nerve	Fiber tracts	No	No	N/A	N/A	N/A	N/A	N/A	5843.19	0.510204	7.14286	1	0.00752632	N/A	N/A	N/A	N/A	N/A	N/A	N/A	N/A	N/A	N/A	N/A	N/A	N/A	N/A	N/A	N/A	N/A	N/A	N/A	N/A	N/A	N/A	N/A	N/A
vVIIIn	vestibular nerve	Fiber tracts	No	No	N/A	N/A	N/A	N/A	N/A	N/A	N/A	N/A	N/A	N/A	N/A	N/A	N/A	N/A	N/A	N/A	N/A	N/A	N/A	N/A	N/A	N/A	N/A	N/A	N/A	N/A	N/A	N/A	N/A	N/A	N/A	N/A	N/A	N/A
cVIIIn	cochlear nerve	Fiber tracts	No	No	N/A	N/A	N/A	N/A	N/A	5840.79	0.510204	7.14286	1	0.00752632	N/A	N/A	N/A	N/A	N/A	N/A	N/A	N/A	N/A	N/A	N/A	N/A	N/A	N/A	N/A	N/A	N/A	N/A	N/A	N/A	N/A	N/A	N/A	N/A
tb	trapezoid body	Fiber tracts	No	No	N/A	N/A	N/A	N/A	N/A	N/A	N/A	N/A	N/A	N/A	N/A	N/A	N/A	N/A	N/A	N/A	N/A	N/A	N/A	N/A	N/A	N/A	N/A	N/A	N/A	N/A	N/A	N/A	N/A	N/A	N/A	N/A	N/A	N/A
das	dorsal acoustic stria	Fiber tracts	No	No	N/A	N/A	N/A	N/A	N/A	N/A	N/A	N/A	N/A	N/A	N/A	N/A	N/A	N/A	N/A	N/A	N/A	N/A	N/A	N/A	N/A	N/A	N/A	N/A	N/A	N/A	N/A	N/A	N/A	N/A	N/A	N/A	N/A	N/A
ll	lateral lemniscus	Fiber tracts	No	No	N/A	N/A	N/A	N/A	N/A	3745.9	0.0532544	0.692308	1	0.405381	N/A	N/A	N/A	N/A	N/A	N/A	N/A	N/A	N/A	N/A	N/A	N/A	N/A	N/A	N/A	N/A	N/A	N/A	N/A	N/A	N/A	N/A	N/A	N/A
cic	inferior colliculus commissure	Fiber tracts	No	No	N/A	N/A	N/A	N/A	N/A	N/A	N/A	N/A	N/A	N/A	N/A	N/A	N/A	N/A	N/A	N/A	N/A	N/A	N/A	N/A	N/A	N/A	N/A	N/A	N/A	N/A	N/A	N/A	N/A	N/A	N/A	N/A	N/A	N/A
bic	brachium of the inferior colliculus	Fiber tracts	No	No	N/A	N/A	N/A	N/A	N/A	1867.29	0.510204	7.14286	1	0.00752632	N/A	N/A	N/A	N/A	N/A	N/A	N/A	N/A	N/A	N/A	N/A	N/A	N/A	N/A	N/A	N/A	N/A	N/A	N/A	N/A	N/A	N/A	N/A	N/A
Xn	vagus nerve	Fiber tracts	No	No	N/A	N/A	N/A	N/A	N/A	N/A	N/A	N/A	N/A	N/A	N/A	N/A	N/A	N/A	N/A	N/A	N/A	N/A	N/A	N/A	N/A	N/A	N/A	N/A	N/A	N/A	N/A	N/A	N/A	N/A	N/A	N/A	N/A	N/A
ts	solitary tract	Fiber tracts	No	No	N/A	N/A	N/A	N/A	N/A	N/A	N/A	N/A	N/A	N/A	N/A	N/A	N/A	N/A	N/A	N/A	N/A	N/A	N/A	N/A	N/A	N/A	N/A	N/A	N/A	N/A	N/A	N/A	N/A	N/A	N/A	N/A	N/A	N/A
drt	dorsal roots	Fiber tracts	No	No	N/A	N/A	N/A	N/A	N/A	3537.61	0.524376	15.2069	1	9.63509e-05	N/A	N/A	N/A	N/A	N/A	N/A	N/A	N/A	N/A	N/A	N/A	N/A	N/A	N/A	N/A	N/A	N/A	N/A	N/A	N/A	N/A	N/A	N/A	N/A
cett	cervicothalamic tract	Fiber tracts	No	No	N/A	N/A	N/A	N/A	N/A	3537.61	0.524376	15.2069	1	9.63509e-05	N/A	N/A	N/A	N/A	N/A	N/A	N/A	N/A	N/A	N/A	N/A	N/A	N/A	N/A	N/A	N/A	N/A	N/A	N/A	N/A	N/A	N/A	N/A	N/A
dc	dorsal column	Fiber tracts	No	No	N/A	N/A	N/A	N/A	N/A	N/A	N/A	N/A	N/A	N/A	N/A	N/A	N/A	N/A	N/A	N/A	N/A	N/A	N/A	N/A	N/A	N/A	N/A	N/A	N/A	N/A	N/A	N/A	N/A	N/A	N/A	N/A	N/A	N/A
cuf	cuneate fascicle	Fiber tracts	No	No	N/A	N/A	N/A	N/A	N/A	N/A	N/A	N/A	N/A	N/A	N/A	N/A	N/A	N/A	N/A	N/A	N/A	N/A	N/A	N/A	N/A	N/A	N/A	N/A	N/A	N/A	N/A	N/A	N/A	N/A	N/A	N/A	N/A	N/A
ml	medial lemniscus	Fiber tracts	No	No	N/A	N/A	N/A	N/A	N/A	3537.61	0.524376	15.2069	1	9.63509e-05	N/A	N/A	N/A	N/A	N/A	N/A	N/A	N/A	N/A	N/A	N/A	N/A	N/A	N/A	N/A	N/A	N/A	N/A	N/A	N/A	N/A	N/A	N/A	N/A
cbf	cerebellum related fiber tracts	Fiber tracts	No	No	N/A	N/A	N/A	N/A	N/A	2309.11	0.0625	1	1	0.317311	N/A	N/A	N/A	N/A	N/A	N/A	N/A	N/A	N/A	N/A	N/A	N/A	N/A	N/A	N/A	N/A	N/A	N/A	N/A	N/A	N/A	N/A	N/A	N/A
cbc	cerebellar commissure	Fiber tracts	No	No	N/A	N/A	N/A	N/A	N/A	N/A	N/A	N/A	N/A	N/A	N/A	N/A	N/A	N/A	N/A	N/A	N/A	N/A	N/A	N/A	N/A	N/A	N/A	N/A	N/A	N/A	N/A	N/A	N/A	N/A	N/A	N/A	N/A	N/A
cbp	cerebellar peduncles	Fiber tracts	No	No	N/A	N/A	N/A	N/A	N/A	2340.16	0.0625	1	1	0.317311	N/A	N/A	N/A	N/A	N/A	N/A	N/A	N/A	N/A	N/A	N/A	N/A	N/A	N/A	N/A	N/A	N/A	N/A	N/A	N/A	N/A	N/A	N/A	N/A
scp	superior cerebelar peduncles	Fiber tracts	No	Yes	N/A	N/A	N/A	N/A	N/A	1974.22	0.669421	7.36364	1	0.00665561	N/A	N/A	N/A	N/A	N/A	N/A	N/A	N/A	N/A	N/A	N/A	N/A	N/A	N/A	N/A	N/A	N/A	N/A	N/A	N/A	N/A	N/A	N/A	N/A
dscp	superior cerebellar peduncle decussation	Fiber tracts	No	No	N/A	N/A	N/A	N/A	N/A	N/A	N/A	N/A	N/A	N/A	N/A	N/A	N/A	N/A	N/A	N/A	N/A	N/A	N/A	N/A	N/A	N/A	N/A	N/A	N/A	N/A	N/A	N/A	N/A	N/A	N/A	N/A	N/A	N/A
uf	uncinate fascicle	Fiber tracts	No	No	N/A	N/A	N/A	N/A	N/A	N/A	N/A	N/A	N/A	N/A	N/A	N/A	N/A	N/A	N/A	N/A	N/A	N/A	N/A	N/A	N/A	N/A	N/A	N/A	N/A	N/A	N/A	N/A	N/A	N/A	N/A	N/A	N/A	N/A
sctv	ventral spinocerebellar tract	Fiber tracts	No	No	N/A	N/A	N/A	N/A	N/A	N/A	N/A	N/A	N/A	N/A	N/A	N/A	N/A	N/A	N/A	N/A	N/A	N/A	N/A	N/A	N/A	N/A	N/A	N/A	N/A	N/A	N/A	N/A	N/A	N/A	N/A	N/A	N/A	N/A
mcp	middle cerebellar peduncle	Fiber tracts	No	No	N/A	N/A	N/A	N/A	N/A	N/A	N/A	N/A	N/A	N/A	N/A	N/A	N/A	N/A	N/A	N/A	N/A	N/A	N/A	N/A	N/A	N/A	N/A	N/A	N/A	N/A	N/A	N/A	N/A	N/A	N/A	N/A	N/A	N/A
icp	inferior cerebellar peduncle	Fiber tracts	No	No	N/A	N/A	N/A	N/A	N/A	N/A	N/A	N/A	N/A	N/A	N/A	N/A	N/A	N/A	N/A	N/A	N/A	N/A	N/A	N/A	N/A	N/A	N/A	N/A	N/A	N/A	N/A	N/A	N/A	N/A	N/A	N/A	N/A	N/A
sctd	dorsal spinocerebellar tract	Fiber tracts	No	No	N/A	N/A	N/A	N/A	N/A	N/A	N/A	N/A	N/A	N/A	N/A	N/A	N/A	N/A	N/A	N/A	N/A	N/A	N/A	N/A	N/A	N/A	N/A	N/A	N/A	N/A	N/A	N/A	N/A	N/A	N/A	N/A	N/A	N/A
arb	arbor vitae	Fiber tracts	No	No	N/A	N/A	N/A	N/A	N/A	N/A	N/A	N/A	N/A	N/A	N/A	N/A	N/A	N/A	N/A	N/A	N/A	N/A	N/A	N/A	N/A	N/A	N/A	N/A	N/A	N/A	N/A	N/A	N/A	N/A	N/A	N/A	N/A	N/A
scwm	supra-callosal cerebral white matter	Fiber tracts	No	No	-1875.49	0.287943	17.8525	1	2.38711e-05	376.055	0.0665973	4.12903	1	0.0421535	N/A	N/A	N/A	N/A	N/A	N/A	N/A	N/A	N/A	N/A	N/A	N/A	N/A	N/A	N/A	N/A	N/A	N/A	N/A	N/A	N/A	N/A	N/A	N/A
lfbs	lateral forebrain bundle system	Fiber tracts	No	No	-14134.1	0.451505	31.1538	1	2.38367e-08	66035.4	0.477828	32.9701	1	9.35848e-09	N/A	N/A	N/A	N/A	N/A	N/A	N/A	N/A	N/A	N/A	N/A	N/A	N/A	N/A	N/A	N/A	N/A	N/A	N/A	N/A	N/A	N/A	N/A	N/A
cc	corpus callosum	Fiber tracts	No	No	N/A	N/A	N/A	N/A	N/A	N/A	N/A	N/A	N/A	N/A	N/A	N/A	N/A	N/A	N/A	N/A	N/A	N/A	N/A	N/A	N/A	N/A	N/A	N/A	N/A	N/A	N/A	N/A	N/A	N/A	N/A	N/A	N/A	N/A
fa	corpus callosum, anterior forceps	Fiber tracts	No	No	N/A	N/A	N/A	N/A	N/A	N/A	N/A	N/A	N/A	N/A	N/A	N/A	N/A	N/A	N/A	N/A	N/A	N/A	N/A	N/A	N/A	N/A	N/A	N/A	N/A	N/A	N/A	N/A	N/A	N/A	N/A	N/A	N/A	N/A
ec	external capsule	Fiber tracts	No	No	N/A	N/A	N/A	N/A	N/A	N/A	N/A	N/A	N/A	N/A	N/A	N/A	N/A	N/A	N/A	N/A	N/A	N/A	N/A	N/A	N/A	N/A	N/A	N/A	N/A	N/A	N/A	N/A	N/A	N/A	N/A	N/A	N/A	N/A
ee	corpus callosum, extreme capsule	Fiber tracts	No	No	N/A	N/A	N/A	N/A	N/A	N/A	N/A	N/A	N/A	N/A	N/A	N/A	N/A	N/A	N/A	N/A	N/A	N/A	N/A	N/A	N/A	N/A	N/A	N/A	N/A	N/A	N/A	N/A	N/A	N/A	N/A	N/A	N/A	N/A
ccg	genu of corpus callosum	Fiber tracts	No	No	N/A	N/A	N/A	N/A	N/A	N/A	N/A	N/A	N/A	N/A	N/A	N/A	N/A	N/A	N/A	N/A	N/A	N/A	N/A	N/A	N/A	N/A	N/A	N/A	N/A	N/A	N/A	N/A	N/A	N/A	N/A	N/A	N/A	N/A
fp	corpus callosum, posterior forceps	Fiber tracts	No	No	N/A	N/A	N/A	N/A	N/A	N/A	N/A	N/A	N/A	N/A	N/A	N/A	N/A	N/A	N/A	N/A	N/A	N/A	N/A	N/A	N/A	N/A	N/A	N/A	N/A	N/A	N/A	N/A	N/A	N/A	N/A	N/A	N/A	N/A
ccb	corpus callosum, body	Fiber tracts	No	No	N/A	N/A	N/A	N/A	N/A	N/A	N/A	N/A	N/A	N/A	N/A	N/A	N/A	N/A	N/A	N/A	N/A	N/A	N/A	N/A	N/A	N/A	N/A	N/A	N/A	N/A	N/A	N/A	N/A	N/A	N/A	N/A	N/A	N/A
ccs	corpus callosum, splenium	Fiber tracts	No	No	N/A	N/A	N/A	N/A	N/A	N/A	N/A	N/A	N/A	N/A	N/A	N/A	N/A	N/A	N/A	N/A	N/A	N/A	N/A	N/A	N/A	N/A	N/A	N/A	N/A	N/A	N/A	N/A	N/A	N/A	N/A	N/A	N/A	N/A
cst	corticospinal tract	Fiber tracts	No	No	169.45	0.0104297	0.531915	1	0.465803	53917.4	0.608643	31.0408	1	2.52659e-08	N/A	N/A	N/A	N/A	N/A	N/A	N/A	N/A	N/A	N/A	N/A	N/A	N/A	N/A	N/A	N/A	N/A	N/A	N/A	N/A	N/A	N/A	N/A	N/A
int	internal capsule	Fiber tracts	No	No	354.604	0.147929	3.84615	1	0.0498602	45445.1	1	26	1	3.41417e-07	N/A	N/A	N/A	N/A	N/A	N/A	N/A	N/A	N/A	N/A	N/A	N/A	N/A	N/A	N/A	N/A	N/A	N/A	N/A	N/A	N/A	N/A	N/A	N/A
cpd	cerebal peduncle	Fiber tracts	No	No	-188.474	0.36	5.4	1	0.0201368	8868.11	1	15	1	0.000107511	N/A	N/A	N/A	N/A	N/A	N/A	N/A	N/A	N/A	N/A	N/A	N/A	N/A	N/A	N/A	N/A	N/A	N/A	N/A	N/A	N/A	N/A	N/A	N/A
py	pyramid	Fiber tracts	No	No	N/A	N/A	N/A	N/A	N/A	N/A	N/A	N/A	N/A	N/A	N/A	N/A	N/A	N/A	N/A	N/A	N/A	N/A	N/A	N/A	N/A	N/A	N/A	N/A	N/A	N/A	N/A	N/A	N/A	N/A	N/A	N/A	N/A	N/A
pyd	pyramidal decussation	Fiber tracts	No	No	N/A	N/A	N/A	N/A	N/A	N/A	N/A	N/A	N/A	N/A	N/A	N/A	N/A	N/A	N/A	N/A	N/A	N/A	N/A	N/A	N/A	N/A	N/A	N/A	N/A	N/A	N/A	N/A	N/A	N/A	N/A	N/A	N/A	N/A
lfbst	thalamus related	Fiber tracts	No	No	-2371.15	0.578571	20.8286	1	5.0228e-06	6878.53	0.0960317	3.45714	1	0.0629791	N/A	N/A	N/A	N/A	N/A	N/A	N/A	N/A	N/A	N/A	N/A	N/A	N/A	N/A	N/A	N/A	N/A	N/A	N/A	N/A	N/A	N/A	N/A	N/A
em	external medullary lamina of the thalamus	Fiber tracts	No	No	N/A	N/A	N/A	N/A	N/A	2731.54	0.734694	10.2857	1	0.00134064	N/A	N/A	N/A	N/A	N/A	N/A	N/A	N/A	N/A	N/A	N/A	N/A	N/A	N/A	N/A	N/A	N/A	N/A	N/A	N/A	N/A	N/A	N/A	N/A
or	optic radiation	Fiber tracts	No	No	-1146.32	0.966667	29	1	7.23783e-08	3248.19	0.0931034	2.7931	1	0.0946707	N/A	N/A	N/A	N/A	N/A	N/A	N/A	N/A	N/A	N/A	N/A	N/A	N/A	N/A	N/A	N/A	N/A	N/A	N/A	N/A	N/A	N/A	N/A	N/A
ar	auditory radiation	Fiber tracts	No	No	-1270.28	0.694444	16.6667	1	4.45571e-05	968.146	0.00694444	0.166667	1	0.683091	N/A	N/A	N/A	N/A	N/A	N/A	N/A	N/A	N/A	N/A	N/A	N/A	N/A	N/A	N/A	N/A	N/A	N/A	N/A	N/A	N/A	N/A	N/A	N/A
eps	extrapyramidal fiber systems	Fiber tracts	No	No	253.902	0.683499	25.973	1	3.46231e-07	7330.37	0.709141	26.9474	1	2.09072e-07	N/A	N/A	N/A	N/A	N/A	N/A	N/A	N/A	N/A	N/A	N/A	N/A	N/A	N/A	N/A	N/A	N/A	N/A	N/A	N/A	N/A	N/A	N/A	N/A
epsc	cerebral nuclei related	Fiber tracts	No	No	N/A	N/A	N/A	N/A	N/A	4273.54	0.623269	11.8421	1	0.000579063	N/A	N/A	N/A	N/A	N/A	N/A	N/A	N/A	N/A	N/A	N/A	N/A	N/A	N/A	N/A	N/A	N/A	N/A	N/A	N/A	N/A	N/A	N/A	N/A
nst	nigrostriatal tract	Fiber tracts	No	No	N/A	N/A	N/A	N/A	N/A	4273.54	0.623269	11.8421	1	0.000579063	N/A	N/A	N/A	N/A	N/A	N/A	N/A	N/A	N/A	N/A	N/A	N/A	N/A	N/A	N/A	N/A	N/A	N/A	N/A	N/A	N/A	N/A	N/A	N/A
tsp	tectospinal pathway	Fiber tracts	No	No	N/A	N/A	N/A	N/A	N/A	692.848	0.604938	10.8889	1	0.000967428	N/A	N/A	N/A	N/A	N/A	N/A	N/A	N/A	N/A	N/A	N/A	N/A	N/A	N/A	N/A	N/A	N/A	N/A	N/A	N/A	N/A	N/A	N/A	N/A
tspd	direct tectospinal pathway	Fiber tracts	No	No	N/A	N/A	N/A	N/A	N/A	N/A	N/A	N/A	N/A	N/A	N/A	N/A	N/A	N/A	N/A	N/A	N/A	N/A	N/A	N/A	N/A	N/A	N/A	N/A	N/A	N/A	N/A	N/A	N/A	N/A	N/A	N/A	N/A	N/A
dtd	doral tegmental decussation	Fiber tracts	No	No	N/A	N/A	N/A	N/A	N/A	N/A	N/A	N/A	N/A	N/A	N/A	N/A	N/A	N/A	N/A	N/A	N/A	N/A	N/A	N/A	N/A	N/A	N/A	N/A	N/A	N/A	N/A	N/A	N/A	N/A	N/A	N/A	N/A	N/A
tspc	crossed tectospinal pathway	Fiber tracts	No	No	N/A	N/A	N/A	N/A	N/A	623.1	0.537778	8.06667	1	0.0045087	N/A	N/A	N/A	N/A	N/A	N/A	N/A	N/A	N/A	N/A	N/A	N/A	N/A	N/A	N/A	N/A	N/A	N/A	N/A	N/A	N/A	N/A	N/A	N/A
rust	rubrospinal tract	Fiber tracts	No	No	N/A	N/A	N/A	N/A	N/A	2549.49	0.800554	15.2105	1	9.61659e-05	N/A	N/A	N/A	N/A	N/A	N/A	N/A	N/A	N/A	N/A	N/A	N/A	N/A	N/A	N/A	N/A	N/A	N/A	N/A	N/A	N/A	N/A	N/A	N/A
vtd	ventral tegmental decussation	Fiber tracts	No	No	N/A	N/A	N/A	N/A	N/A	N/A	N/A	N/A	N/A	N/A	N/A	N/A	N/A	N/A	N/A	N/A	N/A	N/A	N/A	N/A	N/A	N/A	N/A	N/A	N/A	N/A	N/A	N/A	N/A	N/A	N/A	N/A	N/A	N/A
mfbs	medial forebrain bundle system	Fiber tracts	No	No	-3964.4	0.165039	10.5625	1	0.00115405	15244.3	0.430664	27.5625	1	1.52099e-07	N/A	N/A	N/A	N/A	N/A	N/A	N/A	N/A	N/A	N/A	N/A	N/A	N/A	N/A	N/A	N/A	N/A	N/A	N/A	N/A	N/A	N/A	N/A	N/A
mfbc	cerebrum related	Fiber tracts	No	No	-4551.82	0.416233	25.8065	1	3.77425e-07	9960.27	0.266389	16.5161	1	4.8238e-05	N/A	N/A	N/A	N/A	N/A	N/A	N/A	N/A	N/A	N/A	N/A	N/A	N/A	N/A	N/A	N/A	N/A	N/A	N/A	N/A	N/A	N/A	N/A	N/A
amc	amygdalar capsule	Fiber tracts	Yes	No	-774.818	0.724311	15.2105	1	9.61659e-05	-3712.45	0.444444	8	1	0.00467773	N/A	N/A	N/A	N/A	N/A	N/A	N/A	N/A	N/A	N/A	N/A	N/A	N/A	N/A	N/A	N/A	N/A	N/A	N/A	N/A	N/A	N/A	N/A	N/A
act	anterior commissure, temporal limb	Fiber tracts	Yes	No	-12295.5	1	13	1	0.000311491	7028.83	1	11	1	0.000911119	N/A	N/A	N/A	N/A	N/A	N/A	N/A	N/A	N/A	N/A	N/A	N/A	N/A	N/A	N/A	N/A	N/A	N/A	N/A	N/A	N/A	N/A	N/A	N/A
cing	cingulum bundle	Fiber tracts	No	No	N/A	N/A	N/A	N/A	N/A	1150.84	0.224377	12.7895	1	0.000348575	N/A	N/A	N/A	N/A	N/A	N/A	N/A	N/A	N/A	N/A	N/A	N/A	N/A	N/A	N/A	N/A	N/A	N/A	N/A	N/A	N/A	N/A	N/A	N/A
fxs	fornix system	Fiber tracts	No	No	-1088.1	0.751111	33.8	1	6.10789e-09	-1536.15	0.000493827	0.0222222	1	0.881497	N/A	N/A	N/A	N/A	N/A	N/A	N/A	N/A	N/A	N/A	N/A	N/A	N/A	N/A	N/A	N/A	N/A	N/A	N/A	N/A	N/A	N/A	N/A	N/A
alv	alveus	Fiber tracts	No	No	-385.596	0.867868	32.1111	1	1.45602e-08	-1095.12	0.123448	4.56757	1	0.0325828	N/A	N/A	N/A	N/A	N/A	N/A	N/A	N/A	N/A	N/A	N/A	N/A	N/A	N/A	N/A	N/A	N/A	N/A	N/A	N/A	N/A	N/A	N/A	N/A
df	dorsal fornix	Fiber tracts	No	No	N/A	N/A	N/A	N/A	N/A	N/A	N/A	N/A	N/A	N/A	N/A	N/A	N/A	N/A	N/A	N/A	N/A	N/A	N/A	N/A	N/A	N/A	N/A	N/A	N/A	N/A	N/A	N/A	N/A	N/A	N/A	N/A	N/A	N/A
fi	fimbria	Fiber tracts	No	No	-341.125	0.715976	18.6154	1	1.59925e-05	-1129.29	0.289941	7.53846	1	0.00603956	N/A	N/A	N/A	N/A	N/A	N/A	N/A	N/A	N/A	N/A	N/A	N/A	N/A	N/A	N/A	N/A	N/A	N/A	N/A	N/A	N/A	N/A	N/A	N/A
fxpo	postcommissural fornix	Fiber tracts	No	No	-294.329	0.1936	4.84	1	0.0278069	974.871	0.4624	11.56	1	0.000673859	N/A	N/A	N/A	N/A	N/A	N/A	N/A	N/A	N/A	N/A	N/A	N/A	N/A	N/A	N/A	N/A	N/A	N/A	N/A	N/A	N/A	N/A	N/A	N/A
mct	medial corticohypothalamic tract	Fiber tracts	No	No	N/A	N/A	N/A	N/A	N/A	N/A	N/A	N/A	N/A	N/A	N/A	N/A	N/A	N/A	N/A	N/A	N/A	N/A	N/A	N/A	N/A	N/A	N/A	N/A	N/A	N/A	N/A	N/A	N/A	N/A	N/A	N/A	N/A	N/A
fx	columns of the fornix	Fiber tracts	No	No	-268.397	0.1936	4.84	1	0.0278069	968.558	0.4624	11.56	1	0.000673859	N/A	N/A	N/A	N/A	N/A	N/A	N/A	N/A	N/A	N/A	N/A	N/A	N/A	N/A	N/A	N/A	N/A	N/A	N/A	N/A	N/A	N/A	N/A	N/A
hc	hippocampal commissures	Fiber tracts	No	No	N/A	N/A	N/A	N/A	N/A	-325.404	0.0322156	1.25641	1	0.262332	N/A	N/A	N/A	N/A	N/A	N/A	N/A	N/A	N/A	N/A	N/A	N/A	N/A	N/A	N/A	N/A	N/A	N/A	N/A	N/A	N/A	N/A	N/A	N/A
dhc	dorsal hippocampal commissure	Fiber tracts	No	No	N/A	N/A	N/A	N/A	N/A	-322.498	0.0311419	1.05882	1	0.303484	N/A	N/A	N/A	N/A	N/A	N/A	N/A	N/A	N/A	N/A	N/A	N/A	N/A	N/A	N/A	N/A	N/A	N/A	N/A	N/A	N/A	N/A	N/A	N/A
vhc	ventral hippocampal commissure	Fiber tracts	No	No	N/A	N/A	N/A	N/A	N/A	N/A	N/A	N/A	N/A	N/A	N/A	N/A	N/A	N/A	N/A	N/A	N/A	N/A	N/A	N/A	N/A	N/A	N/A	N/A	N/A	N/A	N/A	N/A	N/A	N/A	N/A	N/A	N/A	N/A
st	stria terminalis	Fiber tracts	No	No	N/A	N/A	N/A	N/A	N/A	7154.61	0.591716	15.3846	1	8.76994e-05	N/A	N/A	N/A	N/A	N/A	N/A	N/A	N/A	N/A	N/A	N/A	N/A	N/A	N/A	N/A	N/A	N/A	N/A	N/A	N/A	N/A	N/A	N/A	N/A
stc	commissural branch of stria terminalis	Fiber tracts	No	No	N/A	N/A	N/A	N/A	N/A	2840.11	1	11	1	0.000911119	N/A	N/A	N/A	N/A	N/A	N/A	N/A	N/A	N/A	N/A	N/A	N/A	N/A	N/A	N/A	N/A	N/A	N/A	N/A	N/A	N/A	N/A	N/A	N/A
mfsbshy	hypothalamus related	Fiber tracts	No	No	596.614	0.472222	24.0833	1	9.22553e-07	5374.83	1	51	1	9.2366e-13	N/A	N/A	N/A	N/A	N/A	N/A	N/A	N/A	N/A	N/A	N/A	N/A	N/A	N/A	N/A	N/A	N/A	N/A	N/A	N/A	N/A	N/A	N/A	N/A
mfb	medial forebrain bundle	Fiber tracts	No	No	N/A	N/A	N/A	N/A	N/A	1643.54	0.604938	10.8889	1	0.000967428	N/A	N/A	N/A	N/A	N/A	N/A	N/A	N/A	N/A	N/A	N/A	N/A	N/A	N/A	N/A	N/A	N/A	N/A	N/A	N/A	N/A	N/A	N/A	N/A
sup	supraoptic commissures	Fiber tracts	No	No	300.977	0.669421	7.36364	1	0.00665561	1052.76	1	11	1	0.000911119	N/A	N/A	N/A	N/A	N/A	N/A	N/A	N/A	N/A	N/A	N/A	N/A	N/A	N/A	N/A	N/A	N/A	N/A	N/A	N/A	N/A	N/A	N/A	N/A
mfbsma	mammillary related	Fiber tracts	No	No	N/A	N/A	N/A	N/A	N/A	1026.84	0.604938	21.7778	1	3.06125e-06	N/A	N/A	N/A	N/A	N/A	N/A	N/A	N/A	N/A	N/A	N/A	N/A	N/A	N/A	N/A	N/A	N/A	N/A	N/A	N/A	N/A	N/A	N/A	N/A
pm	principal mammillary tract	Fiber tracts	No	No	N/A	N/A	N/A	N/A	N/A	77.6143	0.5	4.5	1	0.0338949	N/A	N/A	N/A	N/A	N/A	N/A	N/A	N/A	N/A	N/A	N/A	N/A	N/A	N/A	N/A	N/A	N/A	N/A	N/A	N/A	N/A	N/A	N/A	N/A
mtt	mammillothalamic tract	Fiber tracts	No	No	N/A	N/A	N/A	N/A	N/A	295.614	0.217778	3.26667	1	0.0707011	N/A	N/A	N/A	N/A	N/A	N/A	N/A	N/A	N/A	N/A	N/A	N/A	N/A	N/A	N/A	N/A	N/A	N/A	N/A	N/A	N/A	N/A	N/A	N/A
mtg	mammillotegmental tract	Fiber tracts	No	No	N/A	N/A	N/A	N/A	N/A	434.007	1	22	1	2.7265e-06	N/A	N/A	N/A	N/A	N/A	N/A	N/A	N/A	N/A	N/A	N/A	N/A	N/A	N/A	N/A	N/A	N/A	N/A	N/A	N/A	N/A	N/A	N/A	N/A
mp	mammillary peduncle	Fiber tracts	No	No	N/A	N/A	N/A	N/A	N/A	236.275	0.510204	3.57143	1	0.0587817	N/A	N/A	N/A	N/A	N/A	N/A	N/A	N/A	N/A	N/A	N/A	N/A	N/A	N/A	N/A	N/A	N/A	N/A	N/A	N/A	N/A	N/A	N/A	N/A
mfbse	epithalamus related	Fiber tracts	No	No	N/A	N/A	N/A	N/A	N/A	2003.58	0.743163	21.5517	1	3.44413e-06	N/A	N/A	N/A	N/A	N/A	N/A	N/A	N/A	N/A	N/A	N/A	N/A	N/A	N/A	N/A	N/A	N/A	N/A	N/A	N/A	N/A	N/A	N/A	N/A
sm	stria medullaris	Fiber tracts	No	No	N/A	N/A	N/A	N/A	N/A	1031.35	0.584775	9.94118	1	0.00161622	N/A	N/A	N/A	N/A	N/A	N/A	N/A	N/A	N/A	N/A	N/A	N/A	N/A	N/A	N/A	N/A	N/A	N/A	N/A	N/A	N/A	N/A	N/A	N/A
fr	fasciculus retroflexus	Fiber tracts	No	No	N/A	N/A	N/A	N/A	N/A	978.239	0.573099	10.8889	1	0.000967428	N/A	N/A	N/A	N/A	N/A	N/A	N/A	N/A	N/A	N/A	N/A	N/A	N/A	N/A	N/A	N/A	N/A	N/A	N/A	N/A	N/A	N/A	N/A	N/A
hbc	habenular commissure	Fiber tracts	No	No	N/A	N/A	N/A	N/A	N/A	N/A	N/A	N/A	N/A	N/A	N/A	N/A	N/A	N/A	N/A	N/A	N/A	N/A	N/A	N/A	N/A	N/A	N/A	N/A	N/A	N/A	N/A	N/A	N/A	N/A	N/A	N/A	N/A	N/A
