# Supplementary material for: Deep brain stimulation of the Tbr1-deficient mouse model of autism spectrum disorder at the basolateral amygdala alters amygdalar connectivity, whole-brain synchronization, and social behaviors
Source: PLoS Biol. 2024 Jul 16;22(7):e3002646. doi: 10.1371/journal.pbio.3002646 (PMC11280143; doi:10.1371/journal.pbio.3002646)
Supplement: S2 Data — (XLSX) [file pbio.3002646.s012.xlsx]

## Sheet: contra.corr. Data
S2 Data The numerical data of correlations of BLA axonal projection patterns and C-FOS expression (related to Fig 4).
C-FOS_density (cells/mm^2)	C-FOS_number	area(pixels)	oChIEF_chance (%)	oChIEF_pixels	slice_number	sample_name	group	region
0	0	6148.5	0	0	100	053020 Tbr1 25 nost	WT_ctrl	PIR
65.3405	16.5	39751.5	0.000910258	0.361841	110	053020 Tbr1 25 nost	WT_ctrl	PIR
100.966	158.5	336530	0	0	120	053020 Tbr1 25 nost	WT_ctrl	PIR
184.515	327	413234	0.000124535	0.51462	130	053020 Tbr1 25 nost	WT_ctrl	PIR
148.515	295	436920	0	0	140	053020 Tbr1 25 nost	WT_ctrl	PIR
186.795	338.5	425988	0.000234871	1.00052	150	053020 Tbr1 25 nost	WT_ctrl	PIR
204.377	331	378729	0	0	160	053020 Tbr1 25 nost	WT_ctrl	PIR
163.902	301.5	362732	0.000966163	3.50458	170	053020 Tbr1 25 nost	WT_ctrl	PIR
173.32	329	353899	0.00197797	7	180	053020 Tbr1 25 nost	WT_ctrl	PIR
141.97	254	344821	0	0	190	053020 Tbr1 25 nost	WT_ctrl	PIR
196.032	254	332034	0.000304596	1.01136	200	053020 Tbr1 25 nost	WT_ctrl	PIR
316.653	378	324779	0.00230474	7.48533	210	053020 Tbr1 25 nost	WT_ctrl	PIR
312.935	358	319903	0.00109931	3.51672	220	053020 Tbr1 25 nost	WT_ctrl	PIR
317.318	339.333	310635	0.00021471	0.666966	230	053020 Tbr1 25 nost	WT_ctrl	PIR
282.248	312.5	299379	0	0	240	053020 Tbr1 25 nost	WT_ctrl	PIR
298.112	312	297310	0	0	250	053020 Tbr1 25 nost	WT_ctrl	PIR
0	0	15858.5	0	0	260	053020 Tbr1 25 nost	WT_ctrl	AIp
201.389	262.5	309504	0.000965325	2.98772	260	053020 Tbr1 25 nost	WT_ctrl	PIR
48.4855	7.5	47061.8	0.00970134	4.56562	270	053020 Tbr1 25 nost	WT_ctrl	AIp
254.777	316	318838	0.000947661	3.0215	270	053020 Tbr1 25 nost	WT_ctrl	PIR
19.988	5	80756	0.00990638	8	280	053020 Tbr1 25 nost	WT_ctrl	AIp
220.285	269	329740	0	0	280	053020 Tbr1 25 nost	WT_ctrl	PIR
61.8296	23	113152	0.0126759	14.3429	290	053020 Tbr1 25 nost	WT_ctrl	AIp
229.159	294	341201	0.00159734	5.45014	290	053020 Tbr1 25 nost	WT_ctrl	PIR
84.3817	33.5	127997	0.0505391	64.6886	300	053020 Tbr1 25 nost	WT_ctrl	AIp
265.703	341	356114	0.00125317	4.46272	300	053020 Tbr1 25 nost	WT_ctrl	PIR
92.5089	38	132610	0.0135737	18	310	053020 Tbr1 25 nost	WT_ctrl	AIp
210.695	312	367732	0	0	310	053020 Tbr1 25 nost	WT_ctrl	PIR
92.2388	39	136547	0.0168218	22.9697	320	053020 Tbr1 25 nost	WT_ctrl	AIp
237.861	309	381111	0.000787303	3.0005	320	053020 Tbr1 25 nost	WT_ctrl	PIR
53.6297	22.5	135187	0.0022355	3.02211	330	053020 Tbr1 25 nost	WT_ctrl	AIp
264.968	396	400862	0.012394	49.6828	330	053020 Tbr1 25 nost	WT_ctrl	PIR
77.6872	35	144580	0.0278262	40.231	340	053020 Tbr1 25 nost	WT_ctrl	AIp
172.549	283	432641	0.00292148	12.6395	340	053020 Tbr1 25 nost	WT_ctrl	PIR
87.5326	42	154901	0.052937	82	350	053020 Tbr1 25 nost	WT_ctrl	AIp
195.799	349	453416	0.000220548	1	350	053020 Tbr1 25 nost	WT_ctrl	PIR
83.891	41	157819	0.0495614	78.2172	360	053020 Tbr1 25 nost	WT_ctrl	AIp
172.334	299.5	464831	0.000108282	0.503327	360	053020 Tbr1 25 nost	WT_ctrl	PIR
83.9372	40.5	156321	0.054097	84.5648	370	053020 Tbr1 25 nost	WT_ctrl	AIp
150.399	278.5	470085	0.000319121	1.50014	370	053020 Tbr1 25 nost	WT_ctrl	PIR
84.0802	44	168940	0.00532732	9	380	053020 Tbr1 25 nost	WT_ctrl	AIp
199.405	398	466264	0.000214471	1	380	053020 Tbr1 25 nost	WT_ctrl	PIR
42.6969	22	165330	0.00421549	6.96946	390	053020 Tbr1 25 nost	WT_ctrl	AIp
218.344	388.5	457596	0.00142319	6.51245	390	053020 Tbr1 25 nost	WT_ctrl	PIR
91.1498	48.5	170945	0.0319167	54.5601	400	053020 Tbr1 25 nost	WT_ctrl	AIp
118.688	1	2720	0	0	400	053020 Tbr1 25 nost	WT_ctrl	DORsm
405.012	17	13550.5	0	0	400	053020 Tbr1 25 nost	WT_ctrl	ILM
151.401	280.5	442601	0	0	400	053020 Tbr1 25 nost	WT_ctrl	PIR
118.688	1	2720	0	0	400	053020 Tbr1 25 nost	WT_ctrl	VENT
61.5279	30	157407	0.0311295	49	410	053020 Tbr1 25 nost	WT_ctrl	AIp
118.644	18	29931	0	0	410	053020 Tbr1 25 nost	WT_ctrl	DORsm
502.38	34	21848.5	0	0	410	053020 Tbr1 25 nost	WT_ctrl	ILM
165.923	301	433882	0	0	410	053020 Tbr1 25 nost	WT_ctrl	PIR
118.644	18	29931	0	0	410	053020 Tbr1 25 nost	WT_ctrl	VENT
52.7485	26.5	162172	0.00709752	11.5102	420	053020 Tbr1 25 nost	WT_ctrl	AIp
225.835	3	4288.5	0	0	420	053020 Tbr1 25 nost	WT_ctrl	BLA
39.6127	62	116240	0.00065317	0.759248	420	053020 Tbr1 25 nost	WT_ctrl	DORsm
546.215	40	23840.5	0	0	420	053020 Tbr1 25 nost	WT_ctrl	ILM
131.281	241.5	428962	0.00011624	0.498627	420	053020 Tbr1 25 nost	WT_ctrl	PIR
39.6127	62	116240	0.00065317	0.759248	420	053020 Tbr1 25 nost	WT_ctrl	VENT
32.2922	18	180105	0.00389334	7.0121	430	053020 Tbr1 25 nost	WT_ctrl	AIp
183.55	6.5	12871.2	0.0198446	2.55425	430	053020 Tbr1 25 nost	WT_ctrl	BLA
22.5948	80.5	294316	0.000348831	1.02667	430	053020 Tbr1 25 nost	WT_ctrl	DORsm
549.103	69	41227	0	0	430	053020 Tbr1 25 nost	WT_ctrl	ILM
150.657	261.5	425412	0	0	430	053020 Tbr1 25 nost	WT_ctrl	PIR
22.5948	80.5	294316	0.000348831	1.02667	430	053020 Tbr1 25 nost	WT_ctrl	VENT
34.9964	20	184876	0.000272641	0.504046	440	053020 Tbr1 25 nost	WT_ctrl	AIp
71.6284	8.5	36613.8	0.0563291	20.6242	440	053020 Tbr1 25 nost	WT_ctrl	BLA
22.3697	112.5	458020	0.000745129	3.41284	440	053020 Tbr1 25 nost	WT_ctrl	DORsm
297.581	72.5	77253	0	0	440	053020 Tbr1 25 nost	WT_ctrl	ILM
167.113	297.5	424967	0.00223668	9.50517	440	053020 Tbr1 25 nost	WT_ctrl	PIR
22.3697	112.5	458020	0.000745129	3.41284	440	053020 Tbr1 25 nost	WT_ctrl	VENT
84.1835	48	184072	0.0363987	67	450	053020 Tbr1 25 nost	WT_ctrl	AIp
52.6752	10	61287	0.063635	39	450	053020 Tbr1 25 nost	WT_ctrl	BLA
42.2069	262	550712	0	0	450	053020 Tbr1 25 nost	WT_ctrl	DORsm
377.045	182	155830	0	0	450	053020 Tbr1 25 nost	WT_ctrl	ILM
180.379	295	425956	0.00117383	5	450	053020 Tbr1 25 nost	WT_ctrl	PIR
42.2069	262	550712	0	0	450	053020 Tbr1 25 nost	WT_ctrl	VENT
51.808	31	192438	0.0356182	68.5428	460	053020 Tbr1 25 nost	WT_ctrl	AIp
41.8722	10.5	81428.5	0.115623	94.1501	460	053020 Tbr1 25 nost	WT_ctrl	BLA
27.1174	222	582775	8.53308e-05	0.497286	460	053020 Tbr1 25 nost	WT_ctrl	DORsm
238.365	123	166739	0.000298884	0.498357	460	053020 Tbr1 25 nost	WT_ctrl	ILM
175.561	283.5	425682	0.00105703	4.49956	460	053020 Tbr1 25 nost	WT_ctrl	PIR
27.1174	222	582775	8.53308e-05	0.497286	460	053020 Tbr1 25 nost	WT_ctrl	VENT
31.8346	18.5	187900	0.00747199	14.0398	470	053020 Tbr1 25 nost	WT_ctrl	AIp
28.9586	10.5	116458	0.00505289	5.88448	470	053020 Tbr1 25 nost	WT_ctrl	BLA
45.8953	326.5	572048	0.0008725	4.99112	470	053020 Tbr1 25 nost	WT_ctrl	DORsm
127.291	68.5	174050	0.00144828	2.52074	470	053020 Tbr1 25 nost	WT_ctrl	ILM
135.675	246.5	420844	0	0	470	053020 Tbr1 25 nost	WT_ctrl	PIR
45.8953	326.5	572048	0.0008725	4.99112	470	053020 Tbr1 25 nost	WT_ctrl	VENT
24.8551	14	181839	0.0120986	22	480	053020 Tbr1 25 nost	WT_ctrl	AIp
29.4863	13	142330	0.00772849	11	480	053020 Tbr1 25 nost	WT_ctrl	BLA
68.4199	391	589796	0.00118685	7	480	053020 Tbr1 25 nost	WT_ctrl	DORsm
96.0745	50	168010	0.000595201	1	480	053020 Tbr1 25 nost	WT_ctrl	ILM
96.6601	189	417482	0.000479063	2	480	053020 Tbr1 25 nost	WT_ctrl	PIR
68.4199	391	589796	0.00118685	7	480	053020 Tbr1 25 nost	WT_ctrl	VENT
14.7436	8	175463	0.000284204	0.498673	490	053020 Tbr1 25 nost	WT_ctrl	AIp
58.4633	33	181225	0.0215671	39.085	490	053020 Tbr1 25 nost	WT_ctrl	BLA
44.0648	228	611284	0	0	490	053020 Tbr1 25 nost	WT_ctrl	DORsm
50.0154	24.5	158406	0.000966947	1.53171	490	053020 Tbr1 25 nost	WT_ctrl	ILM
155.025	285	414338	0.000120409	0.498899	490	053020 Tbr1 25 nost	WT_ctrl	PIR
44.1674	223.5	599172	0	0	490	053020 Tbr1 25 nost	WT_ctrl	VENT
2.89898	1.5	165072	0.00313121	5.16877	500	053020 Tbr1 25 nost	WT_ctrl	AIp
62.4173	18	90805.8	0	0	500	053020 Tbr1 25 nost	WT_ctrl	AUD
61.6723	43.5	227030	0.0582856	132.326	500	053020 Tbr1 25 nost	WT_ctrl	BLA
75.2151	355.5	618008	0.0006468	3.99727	500	053020 Tbr1 25 nost	WT_ctrl	DORsm
39.7214	19.5	159114	0	0	500	053020 Tbr1 25 nost	WT_ctrl	ILM
96.5646	203.5	410814	0.000121256	0.498136	500	053020 Tbr1 25 nost	WT_ctrl	PIR
78.1526	347.5	590776	0.000677648	4.00338	500	053020 Tbr1 25 nost	WT_ctrl	VENT
0	0	96457	0	0	510	053020 Tbr1 25 nost	WT_ctrl	AIp
64.5966	47	234889	0	0	510	053020 Tbr1 25 nost	WT_ctrl	AUD
52.957	41	249940	0.0428104	107	510	053020 Tbr1 25 nost	WT_ctrl	BLA
74.6807	389	631130	0.000316892	2	510	053020 Tbr1 25 nost	WT_ctrl	DORsm
35.6869	16	144739	0	0	510	053020 Tbr1 25 nost	WT_ctrl	ILM
68.9754	142	397832	0	0	510	053020 Tbr1 25 nost	WT_ctrl	PIR
78.5237	379	587908	0.000340189	2	510	053020 Tbr1 25 nost	WT_ctrl	VENT
0	0	37715.5	0	0	520	053020 Tbr1 25 nost	WT_ctrl	AIp
72.7567	86.5	380041	0	0	520	053020 Tbr1 25 nost	WT_ctrl	AUD
32.2343	25.5	255222	0.0313084	79.9062	520	053020 Tbr1 25 nost	WT_ctrl	BLA
59.5743	336	660160	7.51101e-05	0.495847	520	053020 Tbr1 25 nost	WT_ctrl	DORsm
50.2224	21.5	138425	0	0	520	053020 Tbr1 25 nost	WT_ctrl	ILM
83.594	153	381707	0	0	520	053020 Tbr1 25 nost	WT_ctrl	PIR
65.0457	323	596002	0	0	520	053020 Tbr1 25 nost	WT_ctrl	VENT
0	0	1967.5	0	0	530	053020 Tbr1 25 nost	WT_ctrl	AIp
64.2693	97.5	489223	0	0	530	053020 Tbr1 25 nost	WT_ctrl	AUD
107.69	10	21364	0	0	530	053020 Tbr1 25 nost	WT_ctrl	AUDp
36.0435	27	242459	0.0032677	7.92282	530	053020 Tbr1 25 nost	WT_ctrl	BLA
54.9553	302.5	676344	0.000221427	1.49761	530	053020 Tbr1 25 nost	WT_ctrl	DORsm
86.3594	35	130826	0	0	530	053020 Tbr1 25 nost	WT_ctrl	ILM
96.9313	159	364446	0	0	530	053020 Tbr1 25 nost	WT_ctrl	PIR
60.261	272.5	580064	0.000259363	1.50447	530	053020 Tbr1 25 nost	WT_ctrl	VENT
68.7981	112	525553	0	0	540	053020 Tbr1 25 nost	WT_ctrl	AUD
88.1685	56	95199.5	0	0	540	053020 Tbr1 25 nost	WT_ctrl	AUDp
35.8557	26	234094	0.00897076	21	540	053020 Tbr1 25 nost	WT_ctrl	BLA
31.6642	170	693290	0.00014424	1	540	053020 Tbr1 25 nost	WT_ctrl	DORsm
74.4919	28	121346	0	0	540	053020 Tbr1 25 nost	WT_ctrl	ILM
116.232	185	352738	0	0	540	053020 Tbr1 25 nost	WT_ctrl	PIR
29.5596	121	556988	0.000179537	1	540	053020 Tbr1 25 nost	WT_ctrl	VENT
74.4799	128.5	556843	8.89394e-05	0.495253	550	053020 Tbr1 25 nost	WT_ctrl	AUD
85.66	110.5	187871	0.000229052	0.430322	550	053020 Tbr1 25 nost	WT_ctrl	AUDp
27.9012	19.5	224327	0.0133452	29.937	550	053020 Tbr1 25 nost	WT_ctrl	BLA
78.9223	274.5	644833	0.000217484	1.40241	550	053020 Tbr1 25 nost	WT_ctrl	DORsm
125.167	107	274798	0	0	550	053020 Tbr1 25 nost	WT_ctrl	ILM
104.547	164	340958	0	0	550	053020 Tbr1 25 nost	WT_ctrl	PIR
50.3128	129	429614	9.9158e-05	0.425997	550	053020 Tbr1 25 nost	WT_ctrl	VENT
83.4076	154	596438	0	0	560	053020 Tbr1 25 nost	WT_ctrl	AUD
73.659	140.5	286576	0	0	560	053020 Tbr1 25 nost	WT_ctrl	AUDp
20.4511	13	204027	0.00392424	8.00651	560	053020 Tbr1 25 nost	WT_ctrl	BLA
135.934	288	553064	0	0	560	053020 Tbr1 25 nost	WT_ctrl	DORsm
122.363	92	241996	0	0	560	053020 Tbr1 25 nost	WT_ctrl	ILM
0	0.5	3788.5	0	0	560	053020 Tbr1 25 nost	WT_ctrl	MBsen
108.839	162	324998	0	0	560	053020 Tbr1 25 nost	WT_ctrl	PIR
72.1443	95.5	275111	0	0	560	053020 Tbr1 25 nost	WT_ctrl	VENT
83.7828	157.5	606871	8.30909e-05	0.504255	570	053020 Tbr1 25 nost	WT_ctrl	AUD
74.9124	166.5	331494	0.000147108	0.487653	570	053020 Tbr1 25 nost	WT_ctrl	AUDp
11.6559	6.5	177481	0.00351762	6.2431	570	053020 Tbr1 25 nost	WT_ctrl	BLA
116.451	189.5	355578	0	0	570	053020 Tbr1 25 nost	WT_ctrl	DORsm
118.82	51.5	149484	0	0	570	053020 Tbr1 25 nost	WT_ctrl	ILM
105.804	3.5	6149.5	0	0	570	053020 Tbr1 25 nost	WT_ctrl	MBsen
108.989	137	306804	0	0	570	053020 Tbr1 25 nost	WT_ctrl	PIR
42.6939	38.5	135833	0	0	570	053020 Tbr1 25 nost	WT_ctrl	VENT
45.1129	91	651202	0	0	580	053020 Tbr1 25 nost	WT_ctrl	AUD
38.4077	124	353026	0.00198286	7	580	053020 Tbr1 25 nost	WT_ctrl	AUDp
4.33187	2	149049	0	0	580	053020 Tbr1 25 nost	WT_ctrl	BLA
106.208	155	291803	0	0	580	053020 Tbr1 25 nost	WT_ctrl	DORsm
64.5532	4	5001	0	0	580	053020 Tbr1 25 nost	WT_ctrl	MBsen
62.9206	94	292454	0	0	580	053020 Tbr1 25 nost	WT_ctrl	PIR
71.9197	32	76309	0	0	580	053020 Tbr1 25 nost	WT_ctrl	VENT
70.6783	142.5	651806	0.000153423	1.00002	590	053020 Tbr1 25 nost	WT_ctrl	AUD
67.0864	155.5	364444	0.000135818	0.494979	590	053020 Tbr1 25 nost	WT_ctrl	AUDp
10.2328	3.5	108893	0	0	590	053020 Tbr1 25 nost	WT_ctrl	BLA
127.124	178	317461	0	0	590	053020 Tbr1 25 nost	WT_ctrl	DORsm
0	0	3748.5	0	0	590	053020 Tbr1 25 nost	WT_ctrl	MBsen
76.3112	110.5	279551	0	0	590	053020 Tbr1 25 nost	WT_ctrl	PIR
91.6856	45.5	96538.8	0	0	590	053020 Tbr1 25 nost	WT_ctrl	VENT
79.5965	157	635218	0	0	600	053020 Tbr1 25 nost	WT_ctrl	AUD
68.6218	162	366913	0	0	600	053020 Tbr1 25 nost	WT_ctrl	AUDp
4.80801	1.5	100458	0.000501666	0.503966	600	053020 Tbr1 25 nost	WT_ctrl	BLA
120.406	172	301596	0.00151105	4.55725	600	053020 Tbr1 25 nost	WT_ctrl	DORsm
0	0	1798.5	0	0	600	053020 Tbr1 25 nost	WT_ctrl	MBsen
71.1543	86.5	258299	0	0	600	053020 Tbr1 25 nost	WT_ctrl	PIR
116.555	38.5	62401	0.00493896	3.08196	600	053020 Tbr1 25 nost	WT_ctrl	VENT
61.1187	111	586305	0	0	610	053020 Tbr1 25 nost	WT_ctrl	AUD
54.288	159	356798	0	0	610	053020 Tbr1 25 nost	WT_ctrl	AUDp
16.5141	5	97744	0	0	610	053020 Tbr1 25 nost	WT_ctrl	BLA
118.159	219	275949	0	0	610	053020 Tbr1 25 nost	WT_ctrl	DORsm
358.342	10	9009	0	0	610	053020 Tbr1 25 nost	WT_ctrl	ILM
0	0	1560	0	0	610	053020 Tbr1 25 nost	WT_ctrl	MBsen
63.7227	64	227978	0	0	610	053020 Tbr1 25 nost	WT_ctrl	PIR
109.731	53	58840.5	0	0	610	053020 Tbr1 25 nost	WT_ctrl	VENT
78.4112	136	560955	0	0	620	053020 Tbr1 25 nost	WT_ctrl	AUD
78.7654	178.5	335766	0	0	620	053020 Tbr1 25 nost	WT_ctrl	AUDp
26.6237	7.5	91307.2	0	0	620	053020 Tbr1 25 nost	WT_ctrl	BLA
49.3253	65.5	228319	0	0	620	053020 Tbr1 25 nost	WT_ctrl	DORsm
81.4267	4.5	21906.8	0	0	620	053020 Tbr1 25 nost	WT_ctrl	ILM
0	0	1400.75	0	0	620	053020 Tbr1 25 nost	WT_ctrl	MBsen
66.2002	64	187181	0.00114251	2.13856	620	053020 Tbr1 25 nost	WT_ctrl	PIR
56.8317	16	50590	0	0	620	053020 Tbr1 25 nost	WT_ctrl	VENT
92.8316	145.5	505316	0	0	630	053020 Tbr1 25 nost	WT_ctrl	AUD
98.7154	199	293516	0	0	630	053020 Tbr1 25 nost	WT_ctrl	AUDp
14.7517	3.5	73869	0	0	630	053020 Tbr1 25 nost	WT_ctrl	BLA
38.221	51.5	190083	0.000526111	1.00005	630	053020 Tbr1 25 nost	WT_ctrl	DORsm
48.8796	8	51087	0.00106153	0.542302	630	053020 Tbr1 25 nost	WT_ctrl	ILM
217.38	30	29906.2	0	0	630	053020 Tbr1 25 nost	WT_ctrl	MBsen
25.7246	18	124686	0	0	630	053020 Tbr1 25 nost	WT_ctrl	PIR
53.7209	13.5	43112.2	0	0	630	053020 Tbr1 25 nost	WT_ctrl	VENT
69.8435	102	471464	0	0	640	053020 Tbr1 25 nost	WT_ctrl	AUD
65.14	111	247798	0	0	640	053020 Tbr1 25 nost	WT_ctrl	AUDp
5.29621	1	60955	0	0	640	053020 Tbr1 25 nost	WT_ctrl	BLA
28.571	47	192087	0	0	640	053020 Tbr1 25 nost	WT_ctrl	DORsm
55.5221	10	58144.5	0	0	640	053020 Tbr1 25 nost	WT_ctrl	ILM
155.097	77	91585	0	0	640	053020 Tbr1 25 nost	WT_ctrl	MBsen
0	0	176	0	0	640	053020 Tbr1 25 nost	WT_ctrl	PIR
24.7086	15	39196.5	0	0	640	053020 Tbr1 25 nost	WT_ctrl	VENT
111.536	159	458992	0	0	650	053020 Tbr1 25 nost	WT_ctrl	AUD
124.092	141.5	192560	0	0	650	053020 Tbr1 25 nost	WT_ctrl	AUDp
10.8273	1.5	43461.5	0	0	650	053020 Tbr1 25 nost	WT_ctrl	BLA
19.595	25.5	181436	0	0	650	053020 Tbr1 25 nost	WT_ctrl	DORsm
39.1323	6.5	50740.5	0	0	650	053020 Tbr1 25 nost	WT_ctrl	ILM
197.611	136.5	141808	0	0	650	053020 Tbr1 25 nost	WT_ctrl	MBsen
38.6492	10.5	37483.8	0	0	650	053020 Tbr1 25 nost	WT_ctrl	VENT
89.8576	104	372493	0	0	660	053020 Tbr1 25 nost	WT_ctrl	AUD
85.6271	60	100550	0	0	660	053020 Tbr1 25 nost	WT_ctrl	AUDp
14.056	1	14623.5	0	0	660	053020 Tbr1 25 nost	WT_ctrl	BLA
30.9857	33	150054	0	0	660	053020 Tbr1 25 nost	WT_ctrl	DORsm
59.1571	8	43489.2	0	0	660	053020 Tbr1 25 nost	WT_ctrl	ILM
175.8	170.5	184084	0	0	660	053020 Tbr1 25 nost	WT_ctrl	MBsen
75.3162	10	27059.2	0	0	660	053020 Tbr1 25 nost	WT_ctrl	VENT
100.371	91	292691	0	0	670	053020 Tbr1 25 nost	WT_ctrl	AUD
0	4	21307	0	0	670	053020 Tbr1 25 nost	WT_ctrl	AUDp
12.5293	12	103064	0	0	670	053020 Tbr1 25 nost	WT_ctrl	DORsm
63.461	7	35609.5	0	0	670	053020 Tbr1 25 nost	WT_ctrl	ILM
248.487	236	202672	0.00197363	4	670	053020 Tbr1 25 nost	WT_ctrl	MBsen
80.8054	52.5	212048	0	0	680	053020 Tbr1 25 nost	WT_ctrl	AUD
15.6177	12	84419.2	0	0	680	053020 Tbr1 25 nost	WT_ctrl	DORsm
29.7581	2.5	28890.8	0	0	680	053020 Tbr1 25 nost	WT_ctrl	ILM
254.026	244.5	212965	0.00213818	4.55357	680	053020 Tbr1 25 nost	WT_ctrl	MBsen
8.66287	2	40689	0	0	690	053020 Tbr1 25 nost	WT_ctrl	AUD
17.9365	8.5	61768.5	0.00085341	0.527138	690	053020 Tbr1 25 nost	WT_ctrl	DORsm
23.3521	1	13824.5	0	0	690	053020 Tbr1 25 nost	WT_ctrl	ILM
156.822	200	236200	0.000593903	1.4028	690	053020 Tbr1 25 nost	WT_ctrl	MBsen
14.2462	2.5	38521	0	0	700	053020 Tbr1 25 nost	WT_ctrl	DORsm
171.996	238	268726	0.000750882	2.01781	700	053020 Tbr1 25 nost	WT_ctrl	MBsen
0	0	256	0	0	710	053020 Tbr1 25 nost	WT_ctrl	DORsm
133.495	203	273268	0.00036594	1	710	053020 Tbr1 25 nost	WT_ctrl	MBsen
166.547	227.5	279044	0	0	720	053020 Tbr1 25 nost	WT_ctrl	MBsen
119.533	192.5	308212	0	0	730	053020 Tbr1 25 nost	WT_ctrl	MBsen
107.708	207	335694	0	0	740	053020 Tbr1 25 nost	WT_ctrl	MBsen
117.378	214.5	355524	0	0	750	053020 Tbr1 25 nost	WT_ctrl	MBsen
56.8381	136	359975	0	0	760	053020 Tbr1 25 nost	WT_ctrl	MBsen
0	4	3440	0.465116	16	100	030121 Tbr1 wt 0 nost	WT_ctrl	PIR
29.3859	40	39751.5	0.0985223	39.1641	110	030121 Tbr1 wt 0 nost	WT_ctrl	PIR
34.1805	280.5	332088	0.0588623	195.474	120	030121 Tbr1 wt 0 nost	WT_ctrl	PIR
24.5509	291.5	413234	0.0253666	104.823	130	030121 Tbr1 wt 0 nost	WT_ctrl	PIR
42.242	390	435618	0.034893	152	140	030121 Tbr1 wt 0 nost	WT_ctrl	PIR
41.5065	479	426885	0.0890574	380.172	150	030121 Tbr1 wt 0 nost	WT_ctrl	PIR
33.4722	307.5	379265	0.040524	153.693	160	030121 Tbr1 wt 0 nost	WT_ctrl	PIR
39.0166	331	362732	0.0333708	121.047	170	030121 Tbr1 wt 0 nost	WT_ctrl	PIR
23.7175	243	353899	0.00395593	14	180	030121 Tbr1 wt 0 nost	WT_ctrl	PIR
55.4416	314	345414	0.0397089	137.16	190	030121 Tbr1 wt 0 nost	WT_ctrl	PIR
87.293	385	332802	0.0850021	282.889	200	030121 Tbr1 wt 0 nost	WT_ctrl	PIR
62.639	326.5	324779	0.0195414	63.4663	210	030121 Tbr1 wt 0 nost	WT_ctrl	PIR
90.8055	375	319967	0.0271903	87	220	030121 Tbr1 wt 0 nost	WT_ctrl	PIR
44.3371	275	312910	0.029917	93.6131	230	030121 Tbr1 wt 0 nost	WT_ctrl	PIR
108.701	346.5	299908	0.0547651	164.245	240	030121 Tbr1 wt 0 nost	WT_ctrl	PIR
161.646	415	301069	0.0876221	263.803	250	030121 Tbr1 wt 0 nost	WT_ctrl	PIR
0	0	7474	0.0668986	5	260	030121 Tbr1 wt 0 nost	WT_ctrl	AIp
87.4777	295	309996	0.0493554	153	260	030121 Tbr1 wt 0 nost	WT_ctrl	PIR
21.7853	3	39108.8	0.0297957	11.6527	270	030121 Tbr1 wt 0 nost	WT_ctrl	AIp
109.421	376	316869	0.14277	452.395	270	030121 Tbr1 wt 0 nost	WT_ctrl	PIR
19.2591	5	80652.3	0.0520795	42.0033	280	030121 Tbr1 wt 0 nost	WT_ctrl	AIp
62.9891	318.667	329868	0.123209	406.426	280	030121 Tbr1 wt 0 nost	WT_ctrl	PIR
48.5785	16.5	109668	0.147456	161.711	290	030121 Tbr1 wt 0 nost	WT_ctrl	AIp
119.682	518.5	342624	0.426188	1460.22	290	030121 Tbr1 wt 0 nost	WT_ctrl	PIR
31.944	13.6667	138428	0.157103	217.474	300	030121 Tbr1 wt 0 nost	WT_ctrl	AIp
68.4286	333	355068	0.219328	778.762	300	030121 Tbr1 wt 0 nost	WT_ctrl	PIR
27.4462	11.5	135434	0.132028	178.81	310	030121 Tbr1 wt 0 nost	WT_ctrl	AIp
71.4058	388	368646	0.184291	679.379	310	030121 Tbr1 wt 0 nost	WT_ctrl	PIR
18.6778	7.5	129032	0.0228943	29.5409	320	030121 Tbr1 wt 0 nost	WT_ctrl	AIp
75.4162	398	381050	0.218841	833.892	320	030121 Tbr1 wt 0 nost	WT_ctrl	PIR
64.8409	26.5	132408	0.253374	335.488	330	030121 Tbr1 wt 0 nost	WT_ctrl	AIp
93.8224	414.5	399076	0.110872	442.462	330	030121 Tbr1 wt 0 nost	WT_ctrl	PIR
50.3007	20	129676	0.107784	139.771	340	030121 Tbr1 wt 0 nost	WT_ctrl	AIp
82.6337	392.5	428984	0.226076	969.829	340	030121 Tbr1 wt 0 nost	WT_ctrl	PIR
38.4412	17	142590	0.193679	276.167	350	030121 Tbr1 wt 0 nost	WT_ctrl	AIp
56.9998	369.5	455576	0.130533	594.676	350	030121 Tbr1 wt 0 nost	WT_ctrl	PIR
10.4601	5	154316	0.0479537	74	360	030121 Tbr1 wt 0 nost	WT_ctrl	AIp
86.5909	443	466028	0.160076	746	360	030121 Tbr1 wt 0 nost	WT_ctrl	PIR
27.7491	12.5	145504	0.119898	174.457	370	030121 Tbr1 wt 0 nost	WT_ctrl	AIp
78.9333	490.5	470345	0.0820469	385.903	370	030121 Tbr1 wt 0 nost	WT_ctrl	PIR
25.5149	12	151895	0.104407	158.589	380	030121 Tbr1 wt 0 nost	WT_ctrl	AIp
56.9358	395	465024	0.0235341	109.439	380	030121 Tbr1 wt 0 nost	WT_ctrl	PIR
33.4799	16	154280	0.23723	366	390	030121 Tbr1 wt 0 nost	WT_ctrl	AIp
103.567	517	455100	0.0294441	134	390	030121 Tbr1 wt 0 nost	WT_ctrl	PIR
26.638	13	158430	0.485424	769.055	400	030121 Tbr1 wt 0 nost	WT_ctrl	AIp
317.713	14	14225.5	0.0913852	13	400	030121 Tbr1 wt 0 nost	WT_ctrl	ILM
68.8086	460.5	443938	0.10121	449.309	400	030121 Tbr1 wt 0 nost	WT_ctrl	PIR
19.0544	9.5	162803	0.0936587	152.479	410	030121 Tbr1 wt 0 nost	WT_ctrl	AIp
4.59955	23	46829.5	0.00426049	1.99516	410	030121 Tbr1 wt 0 nost	WT_ctrl	DORsm
309.544	19.5	20110.8	0.542885	109.178	410	030121 Tbr1 wt 0 nost	WT_ctrl	ILM
57.0583	427.5	432688	0.0334978	144.941	410	030121 Tbr1 wt 0 nost	WT_ctrl	PIR
4.59955	23	46829.5	0.00426049	1.99516	410	030121 Tbr1 wt 0 nost	WT_ctrl	VENT
14.2257	7	158854	0.0654687	104	420	030121 Tbr1 wt 0 nost	WT_ctrl	AIp
0	0	4024	0.248509	10	420	030121 Tbr1 wt 0 nost	WT_ctrl	BLA
2.30357	96	140144	0.00642199	9	420	030121 Tbr1 wt 0 nost	WT_ctrl	DORsm
321.071	26	26142.5	0.0573778	15	420	030121 Tbr1 wt 0 nost	WT_ctrl	ILM
36.2202	343	427824	0.0308538	132	420	030121 Tbr1 wt 0 nost	WT_ctrl	PIR
2.30357	96	140144	0.00642199	9	420	030121 Tbr1 wt 0 nost	WT_ctrl	VENT
32.3196	17	168263	0.290822	489.346	430	030121 Tbr1 wt 0 nost	WT_ctrl	AIp
39.8804	1.5	12633.5	1.85826	234.763	430	030121 Tbr1 wt 0 nost	WT_ctrl	BLA
2.89111	115	277619	0.000803691	2.2312	430	030121 Tbr1 wt 0 nost	WT_ctrl	DORsm
341.404	47	44323.2	0.402571	178.432	430	030121 Tbr1 wt 0 nost	WT_ctrl	ILM
77.4263	429.5	425494	0.0325592	138.537	430	030121 Tbr1 wt 0 nost	WT_ctrl	PIR
2.89111	115	277619	0.000803691	2.2312	430	030121 Tbr1 wt 0 nost	WT_ctrl	VENT
64.7081	36	180183	0.566039	1019.9	440	030121 Tbr1 wt 0 nost	WT_ctrl	AIp
17.3178	2	38434	1.84241	708.113	440	030121 Tbr1 wt 0 nost	WT_ctrl	BLA
2.03944	150.5	451233	0	0	440	030121 Tbr1 wt 0 nost	WT_ctrl	DORsm
164.295	39	77580.5	0.0287888	22.3345	440	030121 Tbr1 wt 0 nost	WT_ctrl	ILM
107.096	460.5	425029	0.0280001	119.009	440	030121 Tbr1 wt 0 nost	WT_ctrl	PIR
2.03944	150.5	451233	0	0	440	030121 Tbr1 wt 0 nost	WT_ctrl	VENT
45.6484	26	183875	0.533515	981	450	030121 Tbr1 wt 0 nost	WT_ctrl	AIp
18.3035	3	52913	0.944947	500	450	030121 Tbr1 wt 0 nost	WT_ctrl	BLA
2.93103	173	550712	0.000181583	1	450	030121 Tbr1 wt 0 nost	WT_ctrl	DORsm
149.158	70	151505	0.252797	383	450	030121 Tbr1 wt 0 nost	WT_ctrl	ILM
81.8528	427	425956	0.0284067	121	450	030121 Tbr1 wt 0 nost	WT_ctrl	PIR
2.93103	173	550712	0.000181583	1	450	030121 Tbr1 wt 0 nost	WT_ctrl	VENT
37.1299	21.5	186873	0.35864	670.201	460	030121 Tbr1 wt 0 nost	WT_ctrl	AIp
19.2068	5	81429.2	0.584229	475.733	460	030121 Tbr1 wt 0 nost	WT_ctrl	BLA
2.49136	185	582775	0.00662291	38.5966	460	030121 Tbr1 wt 0 nost	WT_ctrl	DORsm
88.7758	47	170978	0.0931508	159.267	460	030121 Tbr1 wt 0 nost	WT_ctrl	ILM
79.6278	412.5	425682	0.100404	427.403	460	030121 Tbr1 wt 0 nost	WT_ctrl	PIR
2.49136	185	582775	0.00662291	38.5966	460	030121 Tbr1 wt 0 nost	WT_ctrl	VENT
14.6322	9	198695	0.136758	271.731	470	030121 Tbr1 wt 0 nost	WT_ctrl	AIp
35.1822	12.5	116460	0.974896	1135.36	470	030121 Tbr1 wt 0 nost	WT_ctrl	BLA
1.67741	224.5	572048	0.0424045	242.574	470	030121 Tbr1 wt 0 nost	WT_ctrl	DORsm
32.6346	17	167046	0.0651713	108.866	470	030121 Tbr1 wt 0 nost	WT_ctrl	ILM
84.043	405.5	420844	0.0254188	106.973	470	030121 Tbr1 wt 0 nost	WT_ctrl	PIR
1.67741	224.5	572048	0.0424045	242.574	470	030121 Tbr1 wt 0 nost	WT_ctrl	VENT
9.94669	6	194736	0.0831893	162	480	030121 Tbr1 wt 0 nost	WT_ctrl	AIp
43.0923	19	142340	1.5484	2204	480	030121 Tbr1 wt 0 nost	WT_ctrl	BLA
1.09472	232	589796	0.013564	80	480	030121 Tbr1 wt 0 nost	WT_ctrl	DORsm
18.2433	9	159262	0.0169531	27	480	030121 Tbr1 wt 0 nost	WT_ctrl	ILM
68.0487	381	417482	0.0124556	52	480	030121 Tbr1 wt 0 nost	WT_ctrl	PIR
1.09472	232	589796	0.013564	80	480	030121 Tbr1 wt 0 nost	WT_ctrl	VENT
21.9377	12	171814	0.110434	189.74	490	030121 Tbr1 wt 0 nost	WT_ctrl	AIp
65.9025	36.5	181058	2.92738	5300.25	490	030121 Tbr1 wt 0 nost	WT_ctrl	BLA
3.69222	418.5	611284	0.00998447	61.0334	490	030121 Tbr1 wt 0 nost	WT_ctrl	DORsm
14.0419	6.5	149502	0.0758849	113.449	490	030121 Tbr1 wt 0 nost	WT_ctrl	ILM
42.8172	328	414338	0.0115901	48.0223	490	030121 Tbr1 wt 0 nost	WT_ctrl	PIR
3.76982	417.5	599172	0.0101825	61.0106	490	030121 Tbr1 wt 0 nost	WT_ctrl	VENT
7.05701	3.5	156867	0.229438	359.912	500	030121 Tbr1 wt 0 nost	WT_ctrl	AIp
12.9853	6	99217.8	0.00134078	1.33029	500	030121 Tbr1 wt 0 nost	WT_ctrl	AUD
40.203	28	226834	2.03993	4627.25	500	030121 Tbr1 wt 0 nost	WT_ctrl	BLA
6.25635	393.5	618799	0.0842322	521.228	500	030121 Tbr1 wt 0 nost	WT_ctrl	DORsm
8.1273	4	158225	0.125061	197.879	500	030121 Tbr1 wt 0 nost	WT_ctrl	ILM
36.9841	264.5	410129	0.0383426	157.254	500	030121 Tbr1 wt 0 nost	WT_ctrl	PIR
6.28674	389.5	590797	0.0886181	523.553	500	030121 Tbr1 wt 0 nost	WT_ctrl	VENT
14.6258	4	88290.5	0.397551	351	510	030121 Tbr1 wt 0 nost	WT_ctrl	AIp
12.8446	10	251336	0.0107426	27	510	030121 Tbr1 wt 0 nost	WT_ctrl	AUD
38.7642	30	249842	1.27761	3192	510	030121 Tbr1 wt 0 nost	WT_ctrl	BLA
11.1713	394	635761	0.0901282	573	510	030121 Tbr1 wt 0 nost	WT_ctrl	DORsm
10.7302	5	150430	0.0797711	120	510	030121 Tbr1 wt 0 nost	WT_ctrl	ILM
29.3775	244	395606	0.0636998	252	510	030121 Tbr1 wt 0 nost	WT_ctrl	PIR
12.0338	386	590192	0.0953928	563	510	030121 Tbr1 wt 0 nost	WT_ctrl	VENT
34.7071	3.5	32602.2	0.0970613	31.6442	520	030121 Tbr1 wt 0 nost	WT_ctrl	AIp
27.5742	35	395911	0.0125441	49.6637	520	030121 Tbr1 wt 0 nost	WT_ctrl	AUD
34.2116	27	254784	0.36174	921.656	520	030121 Tbr1 wt 0 nost	WT_ctrl	BLA
5.34769	407	661181	0.0344518	227.789	520	030121 Tbr1 wt 0 nost	WT_ctrl	DORsm
7.03404	3	137819	0.0735863	101.416	520	030121 Tbr1 wt 0 nost	WT_ctrl	ILM
23.3713	221	379980	0.0264904	100.658	520	030121 Tbr1 wt 0 nost	WT_ctrl	PIR
4.89617	361.5	593964	0.036773	218.418	520	030121 Tbr1 wt 0 nost	WT_ctrl	VENT
0	0	1137	0	0	530	030121 Tbr1 wt 0 nost	WT_ctrl	AIp
25.2231	39	500071	0.0138042	69.0307	530	030121 Tbr1 wt 0 nost	WT_ctrl	AUD
13.5853	16	27450.8	0.00210409	0.577588	530	030121 Tbr1 wt 0 nost	WT_ctrl	AUDp
28.0772	21	241342	0.259559	626.423	530	030121 Tbr1 wt 0 nost	WT_ctrl	BLA
8.7853	388.5	679700	0.0347188	235.983	530	030121 Tbr1 wt 0 nost	WT_ctrl	DORsm
12.5432	5	129323	0.0178796	23.1225	530	030121 Tbr1 wt 0 nost	WT_ctrl	ILM
24.8585	197.5	363217	0.00998332	36.2611	530	030121 Tbr1 wt 0 nost	WT_ctrl	PIR
5.29086	297	578439	0.0353526	204.493	530	030121 Tbr1 wt 0 nost	WT_ctrl	VENT
16.227	28	557050	0.0231577	129	540	030121 Tbr1 wt 0 nost	WT_ctrl	AUD
9.22307	58	105008	0	0	540	030121 Tbr1 wt 0 nost	WT_ctrl	AUDp
40.2515	29	232590	0.576121	1340	540	030121 Tbr1 wt 0 nost	WT_ctrl	BLA
37.3775	379	690962	0.0280768	194	540	030121 Tbr1 wt 0 nost	WT_ctrl	DORsm
19.179	8	134660	0.0423288	57	540	030121 Tbr1 wt 0 nost	WT_ctrl	ILM
50.5056	220	351558	0.0247469	87	540	030121 Tbr1 wt 0 nost	WT_ctrl	PIR
30.5093	313	550232	0.0214455	118	540	030121 Tbr1 wt 0 nost	WT_ctrl	VENT
17.2136	32	600752	0.0212606	127.724	550	030121 Tbr1 wt 0 nost	WT_ctrl	AUD
12.4288	114.5	197534	0.0019944	3.93962	550	030121 Tbr1 wt 0 nost	WT_ctrl	AUDp
33.9166	23.5	223108	0.210416	469.457	550	030121 Tbr1 wt 0 nost	WT_ctrl	BLA
61.3161	356.5	646844	0.0747573	483.563	550	030121 Tbr1 wt 0 nost	WT_ctrl	DORsm
12.5977	10.5	269048	0.0204328	54.974	550	030121 Tbr1 wt 0 nost	WT_ctrl	ILM
28.0542	175.5	339587	0.00719614	24.4372	550	030121 Tbr1 wt 0 nost	WT_ctrl	PIR
20.2599	185	418907	0.0256676	107.524	550	030121 Tbr1 wt 0 nost	WT_ctrl	VENT
35.3655	70	638432	0.111182	709.822	560	030121 Tbr1 wt 0 nost	WT_ctrl	AUD
32.8404	249.5	294170	0.0238979	70.3004	560	030121 Tbr1 wt 0 nost	WT_ctrl	AUDp
8.77634	5.5	201946	0.0401274	81.0356	560	030121 Tbr1 wt 0 nost	WT_ctrl	BLA
75.8557	313	537554	0.220459	1185.09	560	030121 Tbr1 wt 0 nost	WT_ctrl	DORsm
41.6146	30	235418	0.0554567	130.555	560	030121 Tbr1 wt 0 nost	WT_ctrl	ILM
0	0	4641.25	0.291736	13.5402	560	030121 Tbr1 wt 0 nost	WT_ctrl	MBsen
19.523	130.5	322636	0.0217381	70.1349	560	030121 Tbr1 wt 0 nost	WT_ctrl	PIR
12.0972	70	259718	0.0396011	102.851	560	030121 Tbr1 wt 0 nost	WT_ctrl	VENT
37.7435	76	650048	0.0973773	633	570	030121 Tbr1 wt 0 nost	WT_ctrl	AUD
33.3124	307	329494	0.0179062	59	570	030121 Tbr1 wt 0 nost	WT_ctrl	AUDp
19.4556	11	182526	0.012601	23	570	030121 Tbr1 wt 0 nost	WT_ctrl	BLA
41.1494	166	329504	0.0324731	107	570	030121 Tbr1 wt 0 nost	WT_ctrl	DORsm
37.7597	19	162442	0.0110808	18	570	030121 Tbr1 wt 0 nost	WT_ctrl	ILM
0	0	6412.5	0.280702	18	570	030121 Tbr1 wt 0 nost	WT_ctrl	MBsen
29.3181	145	308316	0.00162171	5	570	030121 Tbr1 wt 0 nost	WT_ctrl	PIR
1.99418	28	161886	0.00247087	4	570	030121 Tbr1 wt 0 nost	WT_ctrl	VENT
31.6657	64	652413	0.0622973	406.436	580	030121 Tbr1 wt 0 nost	WT_ctrl	AUD
36.4548	301.5	350425	0.014471	50.7098	580	030121 Tbr1 wt 0 nost	WT_ctrl	AUDp
8.22162	4	151619	0.00317998	4.82144	580	030121 Tbr1 wt 0 nost	WT_ctrl	BLA
11.4902	190.5	291083	0.0245737	71.5299	580	030121 Tbr1 wt 0 nost	WT_ctrl	DORsm
33.4386	8	77235.5	0	0	580	030121 Tbr1 wt 0 nost	WT_ctrl	ILM
29.9583	0.5	5173.25	0.149282	7.72273	580	030121 Tbr1 wt 0 nost	WT_ctrl	MBsen
17.5434	100.5	294214	0.00222311	6.54069	580	030121 Tbr1 wt 0 nost	WT_ctrl	PIR
5.75365	38.5	82107.8	0.0141443	11.6136	580	030121 Tbr1 wt 0 nost	WT_ctrl	VENT
27.9911	58.5	678753	0.0315928	214.437	590	030121 Tbr1 wt 0 nost	WT_ctrl	AUD
32.2818	280	366018	0.00863347	31.6	590	030121 Tbr1 wt 0 nost	WT_ctrl	AUDp
6.12378	2	104971	0.00236046	2.47781	590	030121 Tbr1 wt 0 nost	WT_ctrl	BLA
17.125	179.5	313010	0.0297116	93.0001	590	030121 Tbr1 wt 0 nost	WT_ctrl	DORsm
0	1	3235.75	0	0	590	030121 Tbr1 wt 0 nost	WT_ctrl	MBsen
16.2768	130.5	276867	0.0145817	40.3718	590	030121 Tbr1 wt 0 nost	WT_ctrl	PIR
6.02812	44.5	86531.5	0.0282306	24.4283	590	030121 Tbr1 wt 0 nost	WT_ctrl	VENT
12.6595	27	688528	0.036745	253	600	030121 Tbr1 wt 0 nost	WT_ctrl	AUD
14.0128	245	368612	0.0021703	8	600	030121 Tbr1 wt 0 nost	WT_ctrl	AUDp
9.61941	3	100681	0.000993236	1	600	030121 Tbr1 wt 0 nost	WT_ctrl	BLA
32.9536	186	303692	0.108333	329	600	030121 Tbr1 wt 0 nost	WT_ctrl	DORsm
0	4	1851	0	0	600	030121 Tbr1 wt 0 nost	WT_ctrl	MBsen
7.40311	100	261644	0.0332512	87	600	030121 Tbr1 wt 0 nost	WT_ctrl	PIR
41.7519	58	61857	0.257044	159	600	030121 Tbr1 wt 0 nost	WT_ctrl	VENT
20.4545	39.5	621424	0.0323659	201.13	610	030121 Tbr1 wt 0 nost	WT_ctrl	AUD
15.7647	245.5	358295	0.011523	41.2863	610	030121 Tbr1 wt 0 nost	WT_ctrl	AUDp
1.66031	0.5	98293	0	0	610	030121 Tbr1 wt 0 nost	WT_ctrl	BLA
27.8978	151.5	279216	0.0552129	154.163	610	030121 Tbr1 wt 0 nost	WT_ctrl	DORsm
27.2419	1	11850.5	0.00843846	1	610	030121 Tbr1 wt 0 nost	WT_ctrl	ILM
103.24	0	1573.5	0	0	610	030121 Tbr1 wt 0 nost	WT_ctrl	MBsen
9.04641	64	231666	0.0333755	77.3199	610	030121 Tbr1 wt 0 nost	WT_ctrl	PIR
24.0744	39	60161.8	0.0982561	59.1126	610	030121 Tbr1 wt 0 nost	WT_ctrl	VENT
20.564	36	565062	0.014262	80.5894	620	030121 Tbr1 wt 0 nost	WT_ctrl	AUD
17.3527	238.5	327772	0.0125465	41.124	620	030121 Tbr1 wt 0 nost	WT_ctrl	AUDp
12.6791	3.5	88704.8	0.00177833	1.57746	620	030121 Tbr1 wt 0 nost	WT_ctrl	BLA
15.9273	99.5	214884	0.0462013	99.2794	620	030121 Tbr1 wt 0 nost	WT_ctrl	DORsm
54.4432	4	23378	0.106665	24.936	620	030121 Tbr1 wt 0 nost	WT_ctrl	ILM
0	0.5	1409.75	0.0328084	0.462516	620	030121 Tbr1 wt 0 nost	WT_ctrl	MBsen
10.2776	61	175316	0.0725824	127.249	620	030121 Tbr1 wt 0 nost	WT_ctrl	PIR
16.6724	23	49379.2	0.0639527	31.5794	620	030121 Tbr1 wt 0 nost	WT_ctrl	VENT
18.0535	29	518574	0.0119559	62	630	030121 Tbr1 wt 0 nost	WT_ctrl	AUD
13.1585	204	294408	0.0186815	55	630	030121 Tbr1 wt 0 nost	WT_ctrl	AUDp
26.0419	6	74379.5	0.00537783	4	630	030121 Tbr1 wt 0 nost	WT_ctrl	BLA
1.67241	58	193034	0.00155413	3	630	030121 Tbr1 wt 0 nost	WT_ctrl	DORsm
12.6989	2	50844	0.0019668	1	630	030121 Tbr1 wt 0 nost	WT_ctrl	ILM
32.5724	36	29733.5	0.0369953	11	630	030121 Tbr1 wt 0 nost	WT_ctrl	MBsen
17.9072	66	126196	0.0602238	76	630	030121 Tbr1 wt 0 nost	WT_ctrl	PIR
7.48168	15	43149.5	0.00463505	2	630	030121 Tbr1 wt 0 nost	WT_ctrl	VENT
22.3478	34	491051	0.0169323	83.1461	640	030121 Tbr1 wt 0 nost	WT_ctrl	AUD
26.0172	184	247596	0.0133053	32.9434	640	030121 Tbr1 wt 0 nost	WT_ctrl	AUDp
15.647	3	60654.2	0.00625967	3.79676	640	030121 Tbr1 wt 0 nost	WT_ctrl	BLA
7.58015	57.5	191522	0.0106826	20.4595	640	030121 Tbr1 wt 0 nost	WT_ctrl	DORsm
19.7761	3.5	57408.8	0.0122102	7.0097	640	030121 Tbr1 wt 0 nost	WT_ctrl	ILM
26.6435	102	90701	0.175417	159.105	640	030121 Tbr1 wt 0 nost	WT_ctrl	MBsen
21.7968	24	74054.5	0.0459121	34	640	030121 Tbr1 wt 0 nost	WT_ctrl	PIR
8.338	12.5	39243	0.0163789	6.42757	640	030121 Tbr1 wt 0 nost	WT_ctrl	VENT
11.304	15.5	439685	0.0136712	60.1102	650	030121 Tbr1 wt 0 nost	WT_ctrl	AUD
8.98235	71	174186	0.0121936	21.2397	650	030121 Tbr1 wt 0 nost	WT_ctrl	AUDp
12.7977	1.5	36766.2	0.00502218	1.84647	650	030121 Tbr1 wt 0 nost	WT_ctrl	BLA
13.7202	71.5	176278	0.141335	249.142	650	030121 Tbr1 wt 0 nost	WT_ctrl	DORsm
50.9554	8.5	53522	0.203821	109.089	650	030121 Tbr1 wt 0 nost	WT_ctrl	ILM
14.2783	130	156252	0.0396085	61.8889	650	030121 Tbr1 wt 0 nost	WT_ctrl	MBsen
18.5805	16.5	35915.5	0.290671	104.396	650	030121 Tbr1 wt 0 nost	WT_ctrl	VENT
7.00742	8	368558	0.00678318	25	660	030121 Tbr1 wt 0 nost	WT_ctrl	AUD
5.88691	41	109678	0.00820588	9	660	030121 Tbr1 wt 0 nost	WT_ctrl	AUDp
0	0	15745.5	0	0	660	030121 Tbr1 wt 0 nost	WT_ctrl	BLA
23.2097	67	153002	0.039215	60	660	030121 Tbr1 wt 0 nost	WT_ctrl	DORsm
28.9827	4	44555	0.0179553	8	660	030121 Tbr1 wt 0 nost	WT_ctrl	ILM
3.50608	136	184154	0.0271511	50	660	030121 Tbr1 wt 0 nost	WT_ctrl	MBsen
58.2264	10	27722	0.101003	28	660	030121 Tbr1 wt 0 nost	WT_ctrl	VENT
25.4261	23	291870	0.0321888	93.9495	670	030121 Tbr1 wt 0 nost	WT_ctrl	AUD
27.9421	16	31739.8	0.0297199	9.43302	670	030121 Tbr1 wt 0 nost	WT_ctrl	AUDp
14.6204	52.5	116258	0.0421722	49.0284	670	030121 Tbr1 wt 0 nost	WT_ctrl	DORsm
26.0834	3	36512.5	0.0263184	9.60952	670	030121 Tbr1 wt 0 nost	WT_ctrl	ILM
28.4281	234	200014	0.0710464	142.103	670	030121 Tbr1 wt 0 nost	WT_ctrl	MBsen
14.6233	9	22076.5	0.0815347	18	670	030121 Tbr1 wt 0 nost	WT_ctrl	VENT
12.1961	7	168893	0.0338392	57.1519	680	030121 Tbr1 wt 0 nost	WT_ctrl	AUD
0	29.5	78608	0.0815461	64.1018	680	030121 Tbr1 wt 0 nost	WT_ctrl	DORsm
16.7033	1.5	25790.8	0.0268474	6.92414	680	030121 Tbr1 wt 0 nost	WT_ctrl	ILM
33.7462	252.5	214983	0.206104	443.089	680	030121 Tbr1 wt 0 nost	WT_ctrl	MBsen
0	0	36056	0.122032	44	690	030121 Tbr1 wt 0 nost	WT_ctrl	AUD
5.2048	19	62025.5	0.559447	347	690	030121 Tbr1 wt 0 nost	WT_ctrl	DORsm
41.4906	270	233424	0.215059	502	690	030121 Tbr1 wt 0 nost	WT_ctrl	MBsen
12.3186	10	46654	0.0938379	43.7791	700	030121 Tbr1 wt 0 nost	WT_ctrl	DORsm
26.1834	282.5	266400	0.0947585	252.437	700	030121 Tbr1 wt 0 nost	WT_ctrl	MBsen
36.1958	5	17838	0.156968	28	710	030121 Tbr1 wt 0 nost	WT_ctrl	DORsm
45.5705	321	272730	0.21517	586.833	710	030121 Tbr1 wt 0 nost	WT_ctrl	MBsen
26.7795	240	277268	0.0699683	194	720	030121 Tbr1 wt 0 nost	WT_ctrl	MBsen
17.1107	285	301604	0.0533113	160.789	730	030121 Tbr1 wt 0 nost	WT_ctrl	MBsen
70.3177	406	337938	0.310267	1048.51	740	030121 Tbr1 wt 0 nost	WT_ctrl	MBsen
51.4989	356	357316	0.282663	1010	750	030121 Tbr1 wt 0 nost	WT_ctrl	MBsen
38.1127	295	360167	0.0628666	226.425	760	030121 Tbr1 wt 0 nost	WT_ctrl	MBsen
12.6601	159.5	356202	0.0185619	66.1176	770	030121 Tbr1 wt 0 nost	WT_ctrl	MBsen
3.59628	71	359072	0.00139248	5	780	030121 Tbr1 wt 0 nost	WT_ctrl	MBsen
7.03669	114.5	391262	0.0128372	50.2272	790	030121 Tbr1 wt 0 nost	WT_ctrl	MBsen
2.41833	138.5	465105	0.0702075	326.539	800	030121 Tbr1 wt 0 nost	WT_ctrl	MBsen
0	1	8170.5	0	0	100	030520 Tbr1 14 no st	WT_ctrl	PIR
49.9817	9.5	47703	0	0	110	030520 Tbr1 14 no st	WT_ctrl	PIR
156.8	261.5	349170	0.000312628	1.0916	120	030520 Tbr1 14 no st	WT_ctrl	PIR
110.742	255	405207	0	0	130	030520 Tbr1 14 no st	WT_ctrl	PIR
130.25	353	433015	0.00103018	4.46086	140	030520 Tbr1 14 no st	WT_ctrl	PIR
159.753	352.5	422934	0.00332801	14.0753	150	030520 Tbr1 14 no st	WT_ctrl	PIR
111.794	278	376890	0.0100389	37.8356	160	030520 Tbr1 14 no st	WT_ctrl	PIR
239.668	417	365034	0.00602684	22	170	030520 Tbr1 14 no st	WT_ctrl	PIR
178.554	345	355646	0.000699744	2.48861	180	030520 Tbr1 14 no st	WT_ctrl	PIR
209.173	352.5	344376	0.00551509	18.9926	190	030520 Tbr1 14 no st	WT_ctrl	PIR
295.273	423	331582	0.00736718	24.4282	200	030520 Tbr1 14 no st	WT_ctrl	PIR
171.377	306	325887	0.00490968	16	210	030520 Tbr1 14 no st	WT_ctrl	PIR
295.502	378	321690	0.035301	113.559	220	030520 Tbr1 14 no st	WT_ctrl	PIR
207.833	293	311710	0.0216396	67.4528	230	030520 Tbr1 14 no st	WT_ctrl	PIR
240.29	333	298859	0.0142139	42.4796	240	030520 Tbr1 14 no st	WT_ctrl	PIR
149.21	230	298576	0.000334923	1	250	030520 Tbr1 14 no st	WT_ctrl	PIR
0	0	7437.5	0.0268908	2	260	030520 Tbr1 14 no st	WT_ctrl	AIp
90.0595	197	308327	0.00436543	13.4598	260	030520 Tbr1 14 no st	WT_ctrl	PIR
14.0301	2	42939.2	0.0770276	33.0751	270	030520 Tbr1 14 no st	WT_ctrl	AIp
180.938	299	317753	0.0260125	82.6554	270	030520 Tbr1 14 no st	WT_ctrl	PIR
7.79549	2	84322.2	0.0842387	71.032	280	030520 Tbr1 14 no st	WT_ctrl	AIp
116.375	222	331141	0.0145837	48.2926	280	030520 Tbr1 14 no st	WT_ctrl	PIR
35.8547	13	117050	0.152926	179	290	030520 Tbr1 14 no st	WT_ctrl	AIp
83.8322	198	342732	0.0105038	36	290	030520 Tbr1 14 no st	WT_ctrl	PIR
37.7831	17	143926	0.0716473	103.119	300	030520 Tbr1 14 no st	WT_ctrl	AIp
100.502	230	353108	0.017274	60.9959	300	030520 Tbr1 14 no st	WT_ctrl	PIR
46.7057	22	152339	0.158553	241.538	310	030520 Tbr1 14 no st	WT_ctrl	AIp
64.1706	167.5	367871	0.00970368	35.697	310	030520 Tbr1 14 no st	WT_ctrl	PIR
64.7677	30	149516	0.427597	639.324	320	030520 Tbr1 14 no st	WT_ctrl	AIp
107.844	263.5	384180	0.0414534	159.256	320	030520 Tbr1 14 no st	WT_ctrl	PIR
59.0724	27.5	149996	0.383103	574.642	330	030520 Tbr1 14 no st	WT_ctrl	AIp
117.282	310.5	406085	0.081896	332.567	330	030520 Tbr1 14 no st	WT_ctrl	PIR
49.2539	23	150752	0.317078	478	340	030520 Tbr1 14 no st	WT_ctrl	AIp
69.8045	211	430105	0.0697504	300	340	030520 Tbr1 14 no st	WT_ctrl	PIR
36.5839	17.5	154561	0.208381	322.075	350	030520 Tbr1 14 no st	WT_ctrl	AIp
83.2995	245	450841	0.0809882	365.128	350	030520 Tbr1 14 no st	WT_ctrl	PIR
22.8455	11	155592	0.0781275	121.56	360	030520 Tbr1 14 no st	WT_ctrl	AIp
74.7085	250	465546	0.0492248	229.164	360	030520 Tbr1 14 no st	WT_ctrl	PIR
77.8743	39	161582	0.434508	702.088	370	030520 Tbr1 14 no st	WT_ctrl	AIp
78.9597	238.5	470210	0.023825	112.028	370	030520 Tbr1 14 no st	WT_ctrl	PIR
103.259	54	168827	0.438319	740	380	030520 Tbr1 14 no st	WT_ctrl	AIp
114.935	338	466264	0.015013	70	380	030520 Tbr1 14 no st	WT_ctrl	PIR
104.917	55	169435	0.350225	593.404	390	030520 Tbr1 14 no st	WT_ctrl	AIp
86.8434	269.5	457081	0.0334719	152.993	390	030520 Tbr1 14 no st	WT_ctrl	PIR
74.2912	38.5	168137	0.306953	516.102	400	030520 Tbr1 14 no st	WT_ctrl	AIp
0	1	2720	0	0	400	030520 Tbr1 14 no st	WT_ctrl	DORsm
381.301	16	13546.5	0	0	400	030520 Tbr1 14 no st	WT_ctrl	ILM
90.0145	289.5	442601	0.0207849	91.9942	400	030520 Tbr1 14 no st	WT_ctrl	PIR
0	1	2720	0	0	400	030520 Tbr1 14 no st	WT_ctrl	VENT
38.9437	21	174137	0.131644	229.241	410	030520 Tbr1 14 no st	WT_ctrl	AIp
47.6625	32.5	50059.2	0.00167051	0.836244	410	030520 Tbr1 14 no st	WT_ctrl	DORsm
460.459	23	15482.8	0.119958	18.5728	410	030520 Tbr1 14 no st	WT_ctrl	ILM
65.2646	205.5	432228	0.00474161	20.4946	410	030520 Tbr1 14 no st	WT_ctrl	PIR
47.6625	32.5	50059.2	0.00167051	0.836244	410	030520 Tbr1 14 no st	WT_ctrl	VENT
69.3695	37	172190	0.189906	327	420	030520 Tbr1 14 no st	WT_ctrl	AIp
76.8096	1	4203	0.237925	10	420	030520 Tbr1 14 no st	WT_ctrl	BLA
62.1964	133	140144	0.000713554	1	420	030520 Tbr1 14 no st	WT_ctrl	DORsm
332.854	22	21337.5	0.00468658	1	420	030520 Tbr1 14 no st	WT_ctrl	ILM
46.0298	166	427824	0.0051423	22	420	030520 Tbr1 14 no st	WT_ctrl	PIR
62.1964	133	140144	0.000713554	1	420	030520 Tbr1 14 no st	WT_ctrl	VENT
33.2825	19	184160	0.0773124	142.378	430	030520 Tbr1 14 no st	WT_ctrl	AIp
49.101	2	12583.5	2.42009	304.532	430	030520 Tbr1 14 no st	WT_ctrl	BLA
37.213	132.5	269541	0.00162264	4.3737	430	030520 Tbr1 14 no st	WT_ctrl	DORsm
483.649	60.5	40267.8	0.00725954	2.92325	430	030520 Tbr1 14 no st	WT_ctrl	ILM
67.5164	222	425675	0.00305528	13.0056	430	030520 Tbr1 14 no st	WT_ctrl	PIR
37.213	132.5	269541	0.00162264	4.3737	430	030520 Tbr1 14 no st	WT_ctrl	VENT
44.9522	25.5	182908	0.14554	266.204	440	030520 Tbr1 14 no st	WT_ctrl	AIp
13.6643	1.5	34499.2	0.766616	264.477	440	030520 Tbr1 14 no st	WT_ctrl	BLA
82.125	411.5	438482	0.00514127	22.5435	440	030520 Tbr1 14 no st	WT_ctrl	DORsm
529.742	118	73009	0.012356	9.02099	440	030520 Tbr1 14 no st	WT_ctrl	ILM
44.4457	160	424908	0.00235309	9.99848	440	030520 Tbr1 14 no st	WT_ctrl	PIR
82.125	411.5	438482	0.00514127	22.5435	440	030520 Tbr1 14 no st	WT_ctrl	VENT
21.3173	13	196466	0.13822	271.554	450	030520 Tbr1 14 no st	WT_ctrl	AIp
33.1315	6.5	63553.2	2.60819	1657.59	450	030520 Tbr1 14 no st	WT_ctrl	BLA
62.241	390.5	554785	0.00585074	32.459	450	030520 Tbr1 14 no st	WT_ctrl	DORsm
356.678	166	153131	0.0198338	30.3718	450	030520 Tbr1 14 no st	WT_ctrl	ILM
55.2697	187	426295	0.0153619	65.4872	450	030520 Tbr1 14 no st	WT_ctrl	PIR
62.241	390.5	554785	0.00585074	32.459	450	030520 Tbr1 14 no st	WT_ctrl	VENT
17.8272	11	199198	0.0572295	114	460	030520 Tbr1 14 no st	WT_ctrl	AIp
53.9026	14	83848	2.85278	2392	460	030520 Tbr1 14 no st	WT_ctrl	BLA
43.0987	402	599240	0.00650824	39	460	030520 Tbr1 14 no st	WT_ctrl	DORsm
268.827	137	164522	0.0328225	54	460	030520 Tbr1 14 no st	WT_ctrl	ILM
69.0135	215	425679	0.00963167	41	460	030520 Tbr1 14 no st	WT_ctrl	PIR
43.0987	402	599240	0.00650824	39	460	030520 Tbr1 14 no st	WT_ctrl	VENT
25.3009	15	192347	0.0600592	115.522	470	030520 Tbr1 14 no st	WT_ctrl	AIp
72.5907	25.5	110740	2.5695	2845.45	470	030520 Tbr1 14 no st	WT_ctrl	BLA
93.471	598	569263	0.0148115	84.3165	470	030520 Tbr1 14 no st	WT_ctrl	DORsm
223.193	115.5	166883	0.0853303	142.402	470	030520 Tbr1 14 no st	WT_ctrl	ILM
63.9218	208.5	421872	0.0075807	31.9809	470	030520 Tbr1 14 no st	WT_ctrl	PIR
93.471	598	569263	0.0148115	84.3165	470	030520 Tbr1 14 no st	WT_ctrl	VENT
25.5882	15	188730	0.0527088	99.4776	480	030520 Tbr1 14 no st	WT_ctrl	AIp
92.3972	41	143066	2.13955	3060.96	480	030520 Tbr1 14 no st	WT_ctrl	BLA
68.8327	536	590316	0.00687003	40.5549	480	030520 Tbr1 14 no st	WT_ctrl	DORsm
118.377	57.5	156262	0.0148148	23.1499	480	030520 Tbr1 14 no st	WT_ctrl	ILM
77.3487	248.5	417304	0.00815202	34.0187	480	030520 Tbr1 14 no st	WT_ctrl	PIR
68.9791	535.5	588608	0.0068874	40.5398	480	030520 Tbr1 14 no st	WT_ctrl	VENT
37.638	20.5	176680	0.0927566	163.882	490	030520 Tbr1 14 no st	WT_ctrl	AIp
0	0	5893.5	0	0	490	030520 Tbr1 14 no st	WT_ctrl	AUD
56.8636	35	196912	0.699781	1377.95	490	030520 Tbr1 14 no st	WT_ctrl	BLA
118.352	880	613688	0.00683794	41.9636	490	030520 Tbr1 14 no st	WT_ctrl	DORsm
173.455	82.5	154146	0.173975	268.177	490	030520 Tbr1 14 no st	WT_ctrl	ILM
55.7991	194	413721	0.00835114	34.5504	490	030520 Tbr1 14 no st	WT_ctrl	PIR
120.988	874.5	599052	0.00634448	38.0067	490	030520 Tbr1 14 no st	WT_ctrl	VENT
27.5916	14	163804	0.0897411	147	500	030520 Tbr1 14 no st	WT_ctrl	AIp
213.295	54	81731	0	0	500	030520 Tbr1 14 no st	WT_ctrl	AUD
71.8636	50	224614	0.532025	1195	500	030520 Tbr1 14 no st	WT_ctrl	BLA
148.581	966	617062	0.0115061	71	500	030520 Tbr1 14 no st	WT_ctrl	DORsm
120.723	57	152426	0.0656056	100	500	030520 Tbr1 14 no st	WT_ctrl	ILM
78.3644	228	411960	0.00970967	40	500	030520 Tbr1 14 no st	WT_ctrl	PIR
154.71	962	590532	0.012023	71	500	030520 Tbr1 14 no st	WT_ctrl	VENT
5.56573	2	108245	0.00443822	4.80416	510	030520 Tbr1 14 no st	WT_ctrl	AIp
313.443	204.5	216468	0.00980173	21.2176	510	030520 Tbr1 14 no st	WT_ctrl	AUD
65.3389	50	247180	0.594926	1470.53	510	030520 Tbr1 14 no st	WT_ctrl	BLA
85.375	583.5	634815	0.00311367	19.7661	510	030520 Tbr1 14 no st	WT_ctrl	DORsm
76.1369	36	152656	0.0330783	50.4961	510	030520 Tbr1 14 no st	WT_ctrl	ILM
72.9053	222	399899	0.00273562	10.9397	510	030520 Tbr1 14 no st	WT_ctrl	PIR
85.4493	546	593984	0.00301449	17.9056	510	030520 Tbr1 14 no st	WT_ctrl	VENT
25.6639	1.5	28105.8	0.186148	52.3184	520	030520 Tbr1 14 no st	WT_ctrl	AIp
205.415	248	406669	0.00728404	29.622	520	030520 Tbr1 14 no st	WT_ctrl	AUD
70.6272	55.5	254279	0.695922	1769.59	520	030520 Tbr1 14 no st	WT_ctrl	BLA
111.453	738.5	662863	0.0402213	266.612	520	030520 Tbr1 14 no st	WT_ctrl	DORsm
97.2212	42	139534	0.108978	152.061	520	030520 Tbr1 14 no st	WT_ctrl	ILM
72.2868	193.5	378500	0.00239672	9.0716	520	030520 Tbr1 14 no st	WT_ctrl	PIR
116.986	691	593197	0.0450491	267.23	520	030520 Tbr1 14 no st	WT_ctrl	VENT
0	0	1103	0	0	530	030520 Tbr1 14 no st	WT_ctrl	AIp
208.52	319.5	489557	0.00629848	30.8347	530	030520 Tbr1 14 no st	WT_ctrl	AUD
179.627	37	27450.8	0.0126245	3.46553	530	030520 Tbr1 14 no st	WT_ctrl	AUDp
71.1556	53	240004	0.776001	1862.44	530	030520 Tbr1 14 no st	WT_ctrl	BLA
52.5358	430	679700	0.0672742	457.262	530	030520 Tbr1 14 no st	WT_ctrl	DORsm
67.0741	27	130052	0.117539	152.862	530	030520 Tbr1 14 no st	WT_ctrl	ILM
102.259	238	363217	0.0143923	52.2753	530	030520 Tbr1 14 no st	WT_ctrl	PIR
56.0221	375.5	578439	0.0770608	445.75	530	030520 Tbr1 14 no st	WT_ctrl	VENT
237.78	393	533571	0.0116198	62	540	030520 Tbr1 14 no st	WT_ctrl	AUD
322.808	207	105008	0.00190463	2	540	030520 Tbr1 14 no st	WT_ctrl	AUDp
27.7475	20	232692	0.148265	345	540	030520 Tbr1 14 no st	WT_ctrl	BLA
72.419	560	690962	0.0180907	125	540	030520 Tbr1 14 no st	WT_ctrl	DORsm
98.1655	41	134834	0.00889983	12	540	030520 Tbr1 14 no st	WT_ctrl	ILM
51.4239	132	351558	0.000284448	1	540	030520 Tbr1 14 no st	WT_ctrl	PIR
73.9264	457	550232	0.021082	116	540	030520 Tbr1 14 no st	WT_ctrl	VENT
169.425	300.5	572667	0.0165237	94.6256	550	030520 Tbr1 14 no st	WT_ctrl	AUD
197.336	246	187871	0.000864172	1.62353	550	030520 Tbr1 14 no st	WT_ctrl	AUDp
21.6802	15	223151	0.138072	308.11	550	030520 Tbr1 14 no st	WT_ctrl	BLA
120.842	488.5	644833	0.0487929	314.633	550	030520 Tbr1 14 no st	WT_ctrl	DORsm
135.027	114	272330	0.0318304	86.6836	550	030520 Tbr1 14 no st	WT_ctrl	ILM
41.6445	116.5	340958	0.00192851	6.57542	550	030520 Tbr1 14 no st	WT_ctrl	PIR
82.6406	303.5	429614	0.0297882	127.975	550	030520 Tbr1 14 no st	WT_ctrl	VENT
189.271	354.5	604342	0.0158449	95.7572	560	030520 Tbr1 14 no st	WT_ctrl	AUD
248.833	424	286576	0.0058752	16.8369	560	030520 Tbr1 14 no st	WT_ctrl	AUDp
36.2854	23	204033	0.198361	404.721	560	030520 Tbr1 14 no st	WT_ctrl	BLA
120.814	386.5	553064	0.0362322	200.387	560	030520 Tbr1 14 no st	WT_ctrl	DORsm
130.575	97.5	244869	0.031221	76.4504	560	030520 Tbr1 14 no st	WT_ctrl	ILM
0	0	3788.5	0	0	560	030520 Tbr1 14 no st	WT_ctrl	MBsen
56.4853	148	324998	0.00334828	10.8818	560	030520 Tbr1 14 no st	WT_ctrl	PIR
46.0512	123.5	275111	0.00769588	21.1722	560	030520 Tbr1 14 no st	WT_ctrl	VENT
207.539	412.5	640035	0.0266397	170.503	570	030520 Tbr1 14 no st	WT_ctrl	AUD
264.432	473	331494	0.00357644	11.8557	570	030520 Tbr1 14 no st	WT_ctrl	AUDp
15.5152	8.5	177594	0.066775	118.588	570	030520 Tbr1 14 no st	WT_ctrl	BLA
112.56	278.5	355578	0.024145	85.8545	570	030520 Tbr1 14 no st	WT_ctrl	DORsm
210.181	93	149460	0.0249626	37.3091	570	030520 Tbr1 14 no st	WT_ctrl	ILM
0	1	6149.5	0	0	570	030520 Tbr1 14 no st	WT_ctrl	MBsen
53.0938	111.5	306804	0.000652035	2.00047	570	030520 Tbr1 14 no st	WT_ctrl	PIR
52.8464	71	135833	0.00694827	9.43804	570	030520 Tbr1 14 no st	WT_ctrl	VENT
146.596	300	660653	0.0101415	67	580	030520 Tbr1 14 no st	WT_ctrl	AUD
142.657	368	353026	0.000849797	3	580	030520 Tbr1 14 no st	WT_ctrl	AUDp
17.3137	8	149168	0.105921	158	580	030520 Tbr1 14 no st	WT_ctrl	BLA
71.9115	166	291803	0.00445506	13	580	030520 Tbr1 14 no st	WT_ctrl	DORsm
129.106	2	5001	0	0	580	030520 Tbr1 14 no st	WT_ctrl	MBsen
50.778	114	292454	0.00718063	21	580	030520 Tbr1 14 no st	WT_ctrl	PIR
80.3808	45	76309	0.0117942	9	580	030520 Tbr1 14 no st	WT_ctrl	VENT
164.098	338	663170	0.0172588	114.455	590	030520 Tbr1 14 no st	WT_ctrl	AUD
169.411	414.5	363498	0.00518611	18.8514	590	030520 Tbr1 14 no st	WT_ctrl	AUDp
17.5022	6	108870	0.0842611	91.7346	590	030520 Tbr1 14 no st	WT_ctrl	BLA
97.2731	194	318314	0.0118115	37.5979	590	030520 Tbr1 14 no st	WT_ctrl	DORsm
133.014	1.5	4052.25	0	0	590	030520 Tbr1 14 no st	WT_ctrl	MBsen
54.2609	99	281018	0.00371447	10.4383	590	030520 Tbr1 14 no st	WT_ctrl	PIR
88.6033	62.5	100187	0.0243578	24.4034	590	030520 Tbr1 14 no st	WT_ctrl	VENT
123.86	254	661339	0.0108736	71.9111	600	030520 Tbr1 14 no st	WT_ctrl	AUD
108.716	333.5	367878	0.00407665	14.9971	600	030520 Tbr1 14 no st	WT_ctrl	AUDp
9.55754	3	100970	0.00343928	3.47262	600	030520 Tbr1 14 no st	WT_ctrl	BLA
123.341	236	303513	0.0159553	48.4263	600	030520 Tbr1 14 no st	WT_ctrl	DORsm
83.2896	0	1864.75	0	0	600	030520 Tbr1 14 no st	WT_ctrl	MBsen
30.0876	55	261922	0.00545117	14.2778	600	030520 Tbr1 14 no st	WT_ctrl	PIR
170.564	58.5	63159.8	0.0647629	40.9041	600	030520 Tbr1 14 no st	WT_ctrl	VENT
209.937	398	610414	0.0119191	72.7559	610	030520 Tbr1 14 no st	WT_ctrl	AUD
194.542	480	354825	0.0160324	56.8869	610	030520 Tbr1 14 no st	WT_ctrl	AUDp
21.5255	6.5	97219.2	0.0188336	18.3099	610	030520 Tbr1 14 no st	WT_ctrl	BLA
56.0403	109	269629	0.00126819	3.41942	610	030520 Tbr1 14 no st	WT_ctrl	DORsm
43.1448	1	9237.75	0	0	610	030520 Tbr1 14 no st	WT_ctrl	ILM
104.917	1	1492.25	0.103734	1.54798	610	030520 Tbr1 14 no st	WT_ctrl	MBsen
47.9064	98.5	222732	0.00190932	4.25266	610	030520 Tbr1 14 no st	WT_ctrl	PIR
82.09	36	57917.2	0.0041027	2.37617	610	030520 Tbr1 14 no st	WT_ctrl	VENT
143.324	259	583384	0.0126846	74	620	030520 Tbr1 14 no st	WT_ctrl	AUD
153.588	426	334206	0.00867728	29	620	030520 Tbr1 14 no st	WT_ctrl	AUDp
14.2459	4	90645	0.0011032	1	620	030520 Tbr1 14 no st	WT_ctrl	BLA
38.4199	83	226872	0.00969708	22	620	030520 Tbr1 14 no st	WT_ctrl	DORsm
94.6063	7	23886.5	0.00418647	1	620	030520 Tbr1 14 no st	WT_ctrl	ILM
468.89	2	1377	0	0	620	030520 Tbr1 14 no st	WT_ctrl	MBsen
20.9359	36	185039	0.00216171	4	620	030520 Tbr1 14 no st	WT_ctrl	PIR
64.144	25	50329	0	0	620	030520 Tbr1 14 no st	WT_ctrl	VENT
104.491	180.5	554336	0.00961794	53.3157	630	030520 Tbr1 14 no st	WT_ctrl	AUD
103.026	274.5	302367	0.00538842	16.2928	630	030520 Tbr1 14 no st	WT_ctrl	AUDp
28.5641	7	76884.5	0	0	630	030520 Tbr1 14 no st	WT_ctrl	BLA
55.3073	112	192694	0.0215451	41.5161	630	030520 Tbr1 14 no st	WT_ctrl	DORsm
79.5474	11	45835.8	0.0510852	23.4153	630	030520 Tbr1 14 no st	WT_ctrl	ILM
167.534	15.5	18411.2	0.0113677	2.09293	630	030520 Tbr1 14 no st	WT_ctrl	MBsen
42.6919	35	137446	0	0	630	030520 Tbr1 14 no st	WT_ctrl	PIR
104.375	29.5	44728.2	0.0332736	14.8827	630	030520 Tbr1 14 no st	WT_ctrl	VENT
146.576	229.5	504741	0.00909594	45.9109	640	030520 Tbr1 14 no st	WT_ctrl	AUD
180.462	273.5	244751	0.00774483	18.9556	640	030520 Tbr1 14 no st	WT_ctrl	AUDp
8.0284	1.5	59031.2	0	0	640	030520 Tbr1 14 no st	WT_ctrl	BLA
31.23	59.5	191548	0.0104349	19.9879	640	030520 Tbr1 14 no st	WT_ctrl	DORsm
50.401	9	57561.5	0.056482	32.5119	640	030520 Tbr1 14 no st	WT_ctrl	ILM
138.064	73.5	93887.8	0.0135919	12.7611	640	030520 Tbr1 14 no st	WT_ctrl	MBsen
42.4767	20	60801.5	0.0016447	1	640	030520 Tbr1 14 no st	WT_ctrl	PIR
70.1597	21.5	39203	0.0254175	9.96441	640	030520 Tbr1 14 no st	WT_ctrl	VENT
138.537	202	471665	0.00866195	40.8554	650	030520 Tbr1 14 no st	WT_ctrl	AUD
155.117	190.5	170836	0.00624501	10.6687	650	030520 Tbr1 14 no st	WT_ctrl	AUDp
3.91357	0.5	35548.5	0	0	650	030520 Tbr1 14 no st	WT_ctrl	BLA
40.4071	60	175051	0.0111235	19.4717	650	030520 Tbr1 14 no st	WT_ctrl	DORsm
87.1002	14.5	53150.5	0.0327109	17.386	650	030520 Tbr1 14 no st	WT_ctrl	ILM
108.315	112.5	157463	0.00392533	6.18096	650	030520 Tbr1 14 no st	WT_ctrl	MBsen
98.8429	20.5	35648.2	0.0516579	18.4152	650	030520 Tbr1 14 no st	WT_ctrl	VENT
168.489	206	394704	0.00658721	26	660	030520 Tbr1 14 no st	WT_ctrl	AUD
194.268	134	109678	0.00455882	5	660	030520 Tbr1 14 no st	WT_ctrl	AUDp
20.4946	1	15752	0	0	660	030520 Tbr1 14 no st	WT_ctrl	BLA
25.3196	36	153002	0.0209147	32	660	030520 Tbr1 14 no st	WT_ctrl	DORsm
7.23154	1	44642	0.0627212	28	660	030520 Tbr1 14 no st	WT_ctrl	ILM
184.069	203	184154	0.0141186	26	660	030520 Tbr1 14 no st	WT_ctrl	MBsen
58.2264	15	27722	0.115432	32	660	030520 Tbr1 14 no st	WT_ctrl	VENT
164.388	164	322474	0.00969758	31.2722	670	030520 Tbr1 14 no st	WT_ctrl	AUD
160.243	29	31739.8	0.0131385	4.17013	670	030520 Tbr1 14 no st	WT_ctrl	AUDp
18.1885	28	116258	0.00350045	4.06955	670	030520 Tbr1 14 no st	WT_ctrl	DORsm
47.8042	4.5	33686.8	0.0784453	26.4257	670	030520 Tbr1 14 no st	WT_ctrl	ILM
191.385	211	200014	0.00428846	8.57751	670	030520 Tbr1 14 no st	WT_ctrl	MBsen
43.8698	6	22076.5	0.0407673	9	670	030520 Tbr1 14 no st	WT_ctrl	VENT
95.0393	62.5	190830	0.00741119	14.1428	680	030520 Tbr1 14 no st	WT_ctrl	AUD
22.7647	22	80919	0	0	680	030520 Tbr1 14 no st	WT_ctrl	DORsm
23.6807	1.5	11405.5	0.00489021	0.557753	680	030520 Tbr1 14 no st	WT_ctrl	ILM
228.709	247	213433	0.00370398	7.90553	680	030520 Tbr1 14 no st	WT_ctrl	MBsen
33.9015	5	47613	0.0210027	10	690	030520 Tbr1 14 no st	WT_ctrl	AUD
30.2514	16	59199.5	0.000896387	0.530656	690	030520 Tbr1 14 no st	WT_ctrl	DORsm
239.937	284	240750	0.0159219	38.3321	690	030520 Tbr1 14 no st	WT_ctrl	MBsen
21.71	7	44610.5	0.00224162	1	700	030520 Tbr1 14 no st	WT_ctrl	DORsm
135.744	245	268740	0.0182332	49	700	030520 Tbr1 14 no st	WT_ctrl	MBsen
0	0	26329	0	0	710	030520 Tbr1 14 no st	WT_ctrl	DORsm
158.857	269	272096	0.0047834	13.0155	710	030520 Tbr1 14 no st	WT_ctrl	MBsen
145.252	246.5	279044	0.00556407	15.5262	720	030520 Tbr1 14 no st	WT_ctrl	MBsen
172.766	277	305354	0.000664098	2.02785	730	030520 Tbr1 14 no st	WT_ctrl	MBsen
170.218	282	335694	0	0	740	030520 Tbr1 14 no st	WT_ctrl	MBsen
82.5735	230	355524	0.000989054	3.51633	750	030520 Tbr1 14 no st	WT_ctrl	MBsen
17.9766	77.5	359611	0	0	760	030520 Tbr1 14 no st	WT_ctrl	MBsen
22.6546	86	355875	0	0	770	030520 Tbr1 14 no st	WT_ctrl	MBsen
28.3533	6	11386	0	0	100	010121 Tbr1 wt 1 nost	WT_ctrl	PIR
26.014	78.5	111292	0	0	110	010121 Tbr1 wt 1 nost	WT_ctrl	PIR
75.5299	373	341936	0.0108207	37	120	010121 Tbr1 wt 1 nost	WT_ctrl	PIR
62.4739	329.5	404133	0.00405804	16.3999	130	010121 Tbr1 wt 1 nost	WT_ctrl	PIR
57.348	350.5	436669	0.00218665	9.54841	140	010121 Tbr1 wt 1 nost	WT_ctrl	PIR
64.4644	282	420663	0.0337562	142	150	010121 Tbr1 wt 1 nost	WT_ctrl	PIR
86.4135	348	381055	0.00250292	9.53749	160	010121 Tbr1 wt 1 nost	WT_ctrl	PIR
96.9861	381	362732	0.0208957	75.7953	170	010121 Tbr1 wt 1 nost	WT_ctrl	PIR
37.6427	187	351623	0.00739428	26	180	010121 Tbr1 wt 1 nost	WT_ctrl	PIR
42.3296	232	343196	0.00611894	21	190	010121 Tbr1 wt 1 nost	WT_ctrl	PIR
43.2509	201	331364	0.00319295	10.5803	200	010121 Tbr1 wt 1 nost	WT_ctrl	PIR
23.8767	100	324498	0.000924505	3	210	010121 Tbr1 wt 1 nost	WT_ctrl	PIR
31.2774	148	319967	0.00812584	26	220	010121 Tbr1 wt 1 nost	WT_ctrl	PIR
157.849	347.5	311710	0.130779	407.651	230	010121 Tbr1 wt 1 nost	WT_ctrl	PIR
94.7618	271.5	298859	0.0777265	232.293	240	010121 Tbr1 wt 1 nost	WT_ctrl	PIR
96.2297	263	298576	0.0643051	192	250	010121 Tbr1 wt 1 nost	WT_ctrl	PIR
0	0	11978	0	0	260	010121 Tbr1 wt 1 nost	WT_ctrl	AIp
65.3824	222	308728	0.0548474	169.329	260	010121 Tbr1 wt 1 nost	WT_ctrl	PIR
0	0	47197	0.00257345	1.21459	270	010121 Tbr1 wt 1 nost	WT_ctrl	AIp
42.4878	172.5	318838	0.0156015	49.7437	270	010121 Tbr1 wt 1 nost	WT_ctrl	PIR
7.97832	2	80927	0.0123568	10	280	010121 Tbr1 wt 1 nost	WT_ctrl	AIp
91.0511	291	329740	0.092497	305	280	010121 Tbr1 wt 1 nost	WT_ctrl	PIR
18.5538	6.5	113299	0.00443187	5.02126	290	010121 Tbr1 wt 1 nost	WT_ctrl	AIp
90.7364	282	341201	0.0729109	248.773	290	010121 Tbr1 wt 1 nost	WT_ctrl	PIR
12.3361	5.5	144303	0.103491	149.34	300	010121 Tbr1 wt 1 nost	WT_ctrl	AIp
33.5529	156	355662	0.117412	417.592	300	010121 Tbr1 wt 1 nost	WT_ctrl	PIR
4.24868	2	151970	0.0285904	43.4488	310	010121 Tbr1 wt 1 nost	WT_ctrl	AIp
39.1658	198	370780	0.0189445	70.2424	310	010121 Tbr1 wt 1 nost	WT_ctrl	PIR
6.51223	3	148719	0.0107585	16	320	010121 Tbr1 wt 1 nost	WT_ctrl	AIp
47.0119	252	384552	0.00936154	36	320	010121 Tbr1 wt 1 nost	WT_ctrl	PIR
10.734	5	150039	0.00199386	2.99157	330	010121 Tbr1 wt 1 nost	WT_ctrl	AIp
53.6451	244.5	400862	0.00479293	19.213	330	010121 Tbr1 wt 1 nost	WT_ctrl	PIR
12.7904	6	151798	0.0144708	21.9664	340	010121 Tbr1 wt 1 nost	WT_ctrl	AIp
87.1814	323.5	432641	0.00419107	18.1323	340	010121 Tbr1 wt 1 nost	WT_ctrl	PIR
2.0828	1	154998	0.00580651	9	350	010121 Tbr1 wt 1 nost	WT_ctrl	AIp
51.2638	250	453416	0.00374932	17	350	010121 Tbr1 wt 1 nost	WT_ctrl	PIR
10.1982	5	158062	0.00347311	5.48965	360	010121 Tbr1 wt 1 nost	WT_ctrl	AIp
54.5387	258.5	464196	0.00731113	33.9379	360	010121 Tbr1 wt 1 nost	WT_ctrl	PIR
4.91502	2.5	163271	0.00364568	5.95234	370	010121 Tbr1 wt 1 nost	WT_ctrl	AIp
75.8392	314.5	470380	0.037308	175.489	370	010121 Tbr1 wt 1 nost	WT_ctrl	PIR
1.91918	1	168212	0	0	380	010121 Tbr1 wt 1 nost	WT_ctrl	AIp
55.9632	269	467258	0.00470831	22	380	010121 Tbr1 wt 1 nost	WT_ctrl	PIR
19.4656	10.5	173974	0.038823	67.5418	390	010121 Tbr1 wt 1 nost	WT_ctrl	AIp
61.7261	267.5	457596	0.00152458	6.97639	390	010121 Tbr1 wt 1 nost	WT_ctrl	PIR
6.37787	3.5	176987	0.0227406	40.2479	400	010121 Tbr1 wt 1 nost	WT_ctrl	AIp
75.7374	1	4262.5	0.0234604	1	400	010121 Tbr1 wt 1 nost	WT_ctrl	BLA
47.7984	1	6754	0	0	400	010121 Tbr1 wt 1 nost	WT_ctrl	ILM
43.0818	192	444962	0	0	400	010121 Tbr1 wt 1 nost	WT_ctrl	PIR
14.8587	8.33333	181328	0.0217427	39.4257	410	010121 Tbr1 wt 1 nost	WT_ctrl	AIp
0	0	18971.7	0.133268	25.2832	410	010121 Tbr1 wt 1 nost	WT_ctrl	BLA
18.5996	19.6667	36516.8	0	0	410	010121 Tbr1 wt 1 nost	WT_ctrl	DORsm
204.727	12.6667	19891.2	0	0	410	010121 Tbr1 wt 1 nost	WT_ctrl	ILM
43.6592	217.667	434015	0.00205933	8.93778	410	010121 Tbr1 wt 1 nost	WT_ctrl	PIR
18.5996	19.6667	36516.8	0	0	410	010121 Tbr1 wt 1 nost	WT_ctrl	VENT
12.0894	7	186926	0.0219339	41	420	010121 Tbr1 wt 1 nost	WT_ctrl	AIp
0	0	45092	0.0221769	10	420	010121 Tbr1 wt 1 nost	WT_ctrl	BLA
32.25	122	140144	0	0	420	010121 Tbr1 wt 1 nost	WT_ctrl	DORsm
457.549	38	26811.5	0	0	420	010121 Tbr1 wt 1 nost	WT_ctrl	ILM
58.8577	282	427824	0.00654474	28	420	010121 Tbr1 wt 1 nost	WT_ctrl	PIR
32.25	122	140144	0	0	420	010121 Tbr1 wt 1 nost	WT_ctrl	VENT
5.8793	3.5	192070	0.00391275	7.51519	430	010121 Tbr1 wt 1 nost	WT_ctrl	AIp
10.4412	2	65902.8	0.317652	209.342	430	010121 Tbr1 wt 1 nost	WT_ctrl	BLA
1.49323	56	277619	0	0	430	010121 Tbr1 wt 1 nost	WT_ctrl	DORsm
412.921	55.5	43715.2	0	0	430	010121 Tbr1 wt 1 nost	WT_ctrl	ILM
37.5592	172	425494	0.000588029	2.50203	430	010121 Tbr1 wt 1 nost	WT_ctrl	PIR
1.49323	56	277619	0	0	430	010121 Tbr1 wt 1 nost	WT_ctrl	VENT
8.17952	5	197530	0.00680961	13.451	440	010121 Tbr1 wt 1 nost	WT_ctrl	AIp
29.1045	9	98636.2	1.53986	1518.86	440	010121 Tbr1 wt 1 nost	WT_ctrl	BLA
2.03944	95	451233	0.0033908	15.3004	440	010121 Tbr1 wt 1 nost	WT_ctrl	DORsm
259.287	61	75239	0.010085	7.58786	440	010121 Tbr1 wt 1 nost	WT_ctrl	ILM
37.2196	176	425029	0.00447271	19.0103	440	010121 Tbr1 wt 1 nost	WT_ctrl	PIR
2.03944	95	451233	0.0033908	15.3004	440	010121 Tbr1 wt 1 nost	WT_ctrl	VENT
6.63041	4	194758	0.00205384	4	450	010121 Tbr1 wt 1 nost	WT_ctrl	AIp
33.4458	13	125480	0.301242	378	450	010121 Tbr1 wt 1 nost	WT_ctrl	BLA
3.51724	173	550712	0	0	450	010121 Tbr1 wt 1 nost	WT_ctrl	DORsm
237.088	110	149782	0.00133528	2	450	010121 Tbr1 wt 1 nost	WT_ctrl	ILM
37.8948	242	425956	0	0	450	010121 Tbr1 wt 1 nost	WT_ctrl	PIR
3.51724	173	550712	0	0	450	010121 Tbr1 wt 1 nost	WT_ctrl	VENT
7.06416	4.5	205151	0.0085869	17.6161	460	010121 Tbr1 wt 1 nost	WT_ctrl	AIp
49.2876	24	153302	0.287995	441.502	460	010121 Tbr1 wt 1 nost	WT_ctrl	BLA
3.86873	178	582775	0.000257865	1.50277	460	010121 Tbr1 wt 1 nost	WT_ctrl	DORsm
145.297	76	168962	0.0076882	12.9902	460	010121 Tbr1 wt 1 nost	WT_ctrl	ILM
28.0629	156.5	425682	0	0	460	010121 Tbr1 wt 1 nost	WT_ctrl	PIR
3.86873	178	582775	0.000257865	1.50277	460	010121 Tbr1 wt 1 nost	WT_ctrl	VENT
6.53931	4	198909	0.00444834	8.84814	470	010121 Tbr1 wt 1 nost	WT_ctrl	AIp
40.063	26	208816	0.127137	265.483	470	010121 Tbr1 wt 1 nost	WT_ctrl	BLA
0.849212	76	572048	0	0	470	010121 Tbr1 wt 1 nost	WT_ctrl	DORsm
87.3619	44.5	164421	0.0088809	14.602	470	010121 Tbr1 wt 1 nost	WT_ctrl	ILM
31.8018	161	420844	0.00297068	12.5019	470	010121 Tbr1 wt 1 nost	WT_ctrl	PIR
0.849212	76	572048	0	0	470	010121 Tbr1 wt 1 nost	WT_ctrl	VENT
0	0	196620	0.00457735	9	480	010121 Tbr1 wt 1 nost	WT_ctrl	AIp
75.8255	55	234165	0.112741	264	480	010121 Tbr1 wt 1 nost	WT_ctrl	BLA
0.547359	60	589796	0	0	480	010121 Tbr1 wt 1 nost	WT_ctrl	DORsm
34.8236	17	157598	0.00190358	3	480	010121 Tbr1 wt 1 nost	WT_ctrl	ILM
30.9312	166	417482	0.000479063	2	480	010121 Tbr1 wt 1 nost	WT_ctrl	PIR
0.547359	60	589796	0	0	480	010121 Tbr1 wt 1 nost	WT_ctrl	VENT
17.8476	10	183172	0.00466597	8.54674	490	010121 Tbr1 wt 1 nost	WT_ctrl	AIp
95.0052	74.5	252851	0.0969479	245.134	490	010121 Tbr1 wt 1 nost	WT_ctrl	BLA
14.443	314.5	611284	0	0	490	010121 Tbr1 wt 1 nost	WT_ctrl	DORsm
35.9833	18.5	164432	0.00462097	7.59834	490	010121 Tbr1 wt 1 nost	WT_ctrl	ILM
35.454	238.5	414338	0.00156584	6.48789	490	010121 Tbr1 wt 1 nost	WT_ctrl	PIR
14.5173	314	599172	0	0	490	010121 Tbr1 wt 1 nost	WT_ctrl	VENT
4.21849	2	158937	0.001012	1.60844	500	010121 Tbr1 wt 1 nost	WT_ctrl	AIp
33.6053	13.5	99217.8	0.00167597	1.66286	500	010121 Tbr1 wt 1 nost	WT_ctrl	AUD
40.7047	31.5	249268	0.0211643	52.7558	500	010121 Tbr1 wt 1 nost	WT_ctrl	BLA
2.34666	252	618799	0.000404993	2.50609	500	010121 Tbr1 wt 1 nost	WT_ctrl	DORsm
32.1224	17.5	175693	0.00404315	7.10351	500	010121 Tbr1 wt 1 nost	WT_ctrl	ILM
25.9168	137.5	410129	0	0	500	010121 Tbr1 wt 1 nost	WT_ctrl	PIR
2.45807	250.5	590797	0.000422324	2.49508	500	010121 Tbr1 wt 1 nost	WT_ctrl	VENT
7.31569	2	88257	0.0147297	13	510	010121 Tbr1 wt 1 nost	WT_ctrl	AIp
30.827	24	251336	0.0401853	101	510	010121 Tbr1 wt 1 nost	WT_ctrl	AUD
23.0786	17	237802	0.0887295	211	510	010121 Tbr1 wt 1 nost	WT_ctrl	BLA
8.12458	379	635761	0.000471875	3	510	010121 Tbr1 wt 1 nost	WT_ctrl	DORsm
23.2974	11	152426	0.0446118	68	510	010121 Tbr1 wt 1 nost	WT_ctrl	ILM
15.5048	110	395606	0.000505554	2	510	010121 Tbr1 wt 1 nost	WT_ctrl	PIR
8.75189	376	590192	0.00050831	3	510	010121 Tbr1 wt 1 nost	WT_ctrl	VENT
6.93476	1	32553.2	0.00429622	1.39856	520	010121 Tbr1 wt 1 nost	WT_ctrl	AIp
50.2569	64.5	395911	0.0673058	266.471	520	010121 Tbr1 wt 1 nost	WT_ctrl	AUD
27.9974	20	230132	0.0322299	74.1713	520	010121 Tbr1 wt 1 nost	WT_ctrl	BLA
4.61759	162	661181	0.00251707	16.6424	520	010121 Tbr1 wt 1 nost	WT_ctrl	DORsm
11.4923	5	136842	0.00203026	2.77826	520	010121 Tbr1 wt 1 nost	WT_ctrl	ILM
21.3253	115	379980	0.0236217	89.7576	520	010121 Tbr1 wt 1 nost	WT_ctrl	PIR
4.08014	139.5	593964	0.00260248	15.4578	520	010121 Tbr1 wt 1 nost	WT_ctrl	VENT
0	0	1148	0	0	530	010121 Tbr1 wt 1 nost	WT_ctrl	AIp
67.8981	108.5	512056	0.0726825	372.175	530	010121 Tbr1 wt 1 nost	WT_ctrl	AUD
86.4169	23.5	27450.8	0.00841636	2.31035	530	010121 Tbr1 wt 1 nost	WT_ctrl	AUDp
10.6408	7	213278	0.00411573	8.77794	530	010121 Tbr1 wt 1 nost	WT_ctrl	BLA
14.7024	218.5	679700	0.00138723	9.429	530	010121 Tbr1 wt 1 nost	WT_ctrl	DORsm
50.4692	21	133995	0.00338527	4.53608	530	010121 Tbr1 wt 1 nost	WT_ctrl	ILM
20.3503	109	363217	0.0144333	52.4241	530	010121 Tbr1 wt 1 nost	WT_ctrl	PIR
8.63972	157.5	578439	0.00165316	9.56253	530	010121 Tbr1 wt 1 nost	WT_ctrl	VENT
26.3889	46	562744	0	0	540	010121 Tbr1 wt 1 nost	WT_ctrl	AUD
61.4871	85	105008	0	0	540	010121 Tbr1 wt 1 nost	WT_ctrl	AUDp
11.5269	7	196048	0.0204032	40	540	010121 Tbr1 wt 1 nost	WT_ctrl	BLA
47.1892	274	690962	0	0	540	010121 Tbr1 wt 1 nost	WT_ctrl	DORsm
7.15464	3	135366	0	0	540	010121 Tbr1 wt 1 nost	WT_ctrl	ILM
34.8948	117	351558	0	0	540	010121 Tbr1 wt 1 nost	WT_ctrl	PIR
31.096	190	550232	0	0	540	010121 Tbr1 wt 1 nost	WT_ctrl	VENT
32.0332	59.5	600956	0	0	550	010121 Tbr1 wt 1 nost	WT_ctrl	AUD
62.2144	168	197534	0	0	550	010121 Tbr1 wt 1 nost	WT_ctrl	AUDp
15.8261	8.5	173340	0.0117627	20.3895	550	010121 Tbr1 wt 1 nost	WT_ctrl	BLA
67.0652	311.5	646844	0	0	550	010121 Tbr1 wt 1 nost	WT_ctrl	DORsm
15.1188	12.5	266830	0	0	550	010121 Tbr1 wt 1 nost	WT_ctrl	ILM
23.3576	118	339587	0	0	550	010121 Tbr1 wt 1 nost	WT_ctrl	PIR
20.4475	131	418907	0	0	550	010121 Tbr1 wt 1 nost	WT_ctrl	VENT
63.0108	125	640054	0.000236955	1.51664	560	010121 Tbr1 wt 1 nost	WT_ctrl	AUD
91.212	377	294170	0	0	560	010121 Tbr1 wt 1 nost	WT_ctrl	AUDp
13.7221	4.5	122446	0.00881343	10.7916	560	010121 Tbr1 wt 1 nost	WT_ctrl	BLA
117.392	353	537554	0.00177815	9.55852	560	010121 Tbr1 wt 1 nost	WT_ctrl	DORsm
24.9668	17.5	232285	0.00275113	6.39046	560	010121 Tbr1 wt 1 nost	WT_ctrl	ILM
0	0.5	4641.25	0	0	560	010121 Tbr1 wt 1 nost	WT_ctrl	MBsen
20.5094	141	322636	0	0	560	010121 Tbr1 wt 1 nost	WT_ctrl	PIR
19.2662	89.5	259718	0.000171653	0.445815	560	010121 Tbr1 wt 1 nost	WT_ctrl	VENT
36.7286	75	659222	0	0	570	010121 Tbr1 wt 1 nost	WT_ctrl	AUD
53.8876	290	329494	0	0	570	010121 Tbr1 wt 1 nost	WT_ctrl	AUDp
6.20661	2	104028	0.0442189	46	570	010121 Tbr1 wt 1 nost	WT_ctrl	BLA
69.562	132	329504	0.00151743	5	570	010121 Tbr1 wt 1 nost	WT_ctrl	DORsm
37.7472	19	162496	0	0	570	010121 Tbr1 wt 1 nost	WT_ctrl	ILM
0	0	6412.5	0	0	570	010121 Tbr1 wt 1 nost	WT_ctrl	MBsen
17.8003	71	308316	0	0	570	010121 Tbr1 wt 1 nost	WT_ctrl	PIR
17.9477	55	161886	0.00308859	5	570	010121 Tbr1 wt 1 nost	WT_ctrl	VENT
55.9468	117	674760	0.00375523	25.3388	580	010121 Tbr1 wt 1 nost	WT_ctrl	AUD
81.8588	384.5	350425	0.00126272	4.42488	580	010121 Tbr1 wt 1 nost	WT_ctrl	AUDp
1.60391	0.5	99978.8	0.000496828	0.496722	580	010121 Tbr1 wt 1 nost	WT_ctrl	BLA
61.278	161.5	291083	0	0	580	010121 Tbr1 wt 1 nost	WT_ctrl	DORsm
25.0687	6	77267	0	0	580	010121 Tbr1 wt 1 nost	WT_ctrl	ILM
0	0.5	5173.25	0	0	580	010121 Tbr1 wt 1 nost	WT_ctrl	MBsen
15.2625	72	294214	0	0	580	010121 Tbr1 wt 1 nost	WT_ctrl	PIR
29.1354	25.5	82107.8	0	0	580	010121 Tbr1 wt 1 nost	WT_ctrl	VENT
56.6406	121.5	692213	0.00164846	11.4108	590	010121 Tbr1 wt 1 nost	WT_ctrl	AUD
71.4015	375	366018	0	0	590	010121 Tbr1 wt 1 nost	WT_ctrl	AUDp
3.46673	1	95188.5	0	0	590	010121 Tbr1 wt 1 nost	WT_ctrl	BLA
89.6403	320	313010	0.000322952	1.01087	590	010121 Tbr1 wt 1 nost	WT_ctrl	DORsm
69.0251	1	3235.75	0	0	590	010121 Tbr1 wt 1 nost	WT_ctrl	MBsen
17.5786	73.5	276867	0	0	590	010121 Tbr1 wt 1 nost	WT_ctrl	PIR
85.1392	78	86531.5	0	0	590	010121 Tbr1 wt 1 nost	WT_ctrl	VENT
47.0137	101	693540	0.00187444	13	600	010121 Tbr1 wt 1 nost	WT_ctrl	AUD
55.1754	271	368612	0.000271288	1	600	010121 Tbr1 wt 1 nost	WT_ctrl	AUDp
3.82634	1	84370.5	0	0	600	010121 Tbr1 wt 1 nost	WT_ctrl	BLA
71.2223	167	303692	0	0	600	010121 Tbr1 wt 1 nost	WT_ctrl	DORsm
174.409	1	1851	0	0	600	010121 Tbr1 wt 1 nost	WT_ctrl	MBsen
8.63696	47	261644	0	0	600	010121 Tbr1 wt 1 nost	WT_ctrl	PIR
73.0658	43	61857	0	0	600	010121 Tbr1 wt 1 nost	WT_ctrl	VENT
42.0187	85	653382	0.00194995	12.7406	610	010121 Tbr1 wt 1 nost	WT_ctrl	AUD
42.3912	241.5	358295	0.00184577	6.61331	610	010121 Tbr1 wt 1 nost	WT_ctrl	AUDp
0	0	69840.5	0	0	610	010121 Tbr1 wt 1 nost	WT_ctrl	BLA
36.1796	109.5	279216	0.000379079	1.05845	610	010121 Tbr1 wt 1 nost	WT_ctrl	DORsm
0	0	1573.5	0	0	610	010121 Tbr1 wt 1 nost	WT_ctrl	MBsen
20.4408	70.5	231666	0.0391895	90.7889	610	010121 Tbr1 wt 1 nost	WT_ctrl	PIR
47.1417	30.5	60161.8	0	0	610	010121 Tbr1 wt 1 nost	WT_ctrl	VENT
62.4013	116	600236	0.00764595	45.8937	620	010121 Tbr1 wt 1 nost	WT_ctrl	AUD
57.0881	325.5	327772	0.00417608	13.688	620	010121 Tbr1 wt 1 nost	WT_ctrl	AUDp
0	0	49761	0	0	620	010121 Tbr1 wt 1 nost	WT_ctrl	BLA
39.1762	111	214884	0.0168511	36.2103	620	010121 Tbr1 wt 1 nost	WT_ctrl	DORsm
114.633	6	16702.5	0.00852988	1.4247	620	010121 Tbr1 wt 1 nost	WT_ctrl	ILM
230.512	1	1409.75	0	0	620	010121 Tbr1 wt 1 nost	WT_ctrl	MBsen
14.1423	28	175316	0.056221	98.5646	620	010121 Tbr1 wt 1 nost	WT_ctrl	PIR
58.6917	36	49379.2	0.0178587	8.8185	620	010121 Tbr1 wt 1 nost	WT_ctrl	VENT
91.7369	161	566574	0	0	630	010121 Tbr1 wt 1 nost	WT_ctrl	AUD
123.909	428	294408	0	0	630	010121 Tbr1 wt 1 nost	WT_ctrl	AUDp
10.8124	1	29857.5	0	0	630	010121 Tbr1 wt 1 nost	WT_ctrl	BLA
6.68963	28	193034	0	0	630	010121 Tbr1 wt 1 nost	WT_ctrl	DORsm
82.6346	9	35160.5	0	0	630	010121 Tbr1 wt 1 nost	WT_ctrl	ILM
54.2873	14	29733.5	0	0	630	010121 Tbr1 wt 1 nost	WT_ctrl	MBsen
30.698	48	126196	0	0	630	010121 Tbr1 wt 1 nost	WT_ctrl	PIR
14.9634	17	43149.5	0	0	630	010121 Tbr1 wt 1 nost	WT_ctrl	VENT
88.2991	144.5	528651	0.00048445	2.56105	640	010121 Tbr1 wt 1 nost	WT_ctrl	AUD
122.461	345.5	247596	0.00107919	2.67203	640	010121 Tbr1 wt 1 nost	WT_ctrl	AUDp
20.4835	1	15760.5	0	0	640	010121 Tbr1 wt 1 nost	WT_ctrl	BLA
19.3262	41.5	191522	0.000259416	0.49684	640	010121 Tbr1 wt 1 nost	WT_ctrl	DORsm
55.863	9.5	54618.8	0.00796374	4.34969	640	010121 Tbr1 wt 1 nost	WT_ctrl	ILM
50.3863	41	90701	0.000680823	0.617513	640	010121 Tbr1 wt 1 nost	WT_ctrl	MBsen
8.71873	15	74054.5	0	0	640	010121 Tbr1 wt 1 nost	WT_ctrl	PIR
32.6915	18.5	39243	0	0	640	010121 Tbr1 wt 1 nost	WT_ctrl	VENT
54.2195	82	478862	0.000398732	1.90938	650	010121 Tbr1 wt 1 nost	WT_ctrl	AUD
91.5759	164	170836	0.000260501	0.445029	650	010121 Tbr1 wt 1 nost	WT_ctrl	AUDp
26.6709	53	175051	0.00492842	8.62725	650	010121 Tbr1 wt 1 nost	WT_ctrl	DORsm
69.0443	12	56685.2	0.0869428	49.2838	650	010121 Tbr1 wt 1 nost	WT_ctrl	ILM
37.0477	82	157463	0	0	650	010121 Tbr1 wt 1 nost	WT_ctrl	MBsen
53.3546	23	35648.2	0.00788208	2.80983	650	010121 Tbr1 wt 1 nost	WT_ctrl	VENT
49.6909	61	396303	0	0	660	010121 Tbr1 wt 1 nost	WT_ctrl	AUD
75.683	90	102374	0	0	660	010121 Tbr1 wt 1 nost	WT_ctrl	AUDp
15.0667	34	149988	0.00266689	4	660	010121 Tbr1 wt 1 nost	WT_ctrl	DORsm
64.6858	10	49907.5	0.0100185	5	660	010121 Tbr1 wt 1 nost	WT_ctrl	ILM
38.2231	131	185811	0	0	660	010121 Tbr1 wt 1 nost	WT_ctrl	MBsen
36.3807	14	26621	0.00751287	2	660	010121 Tbr1 wt 1 nost	WT_ctrl	VENT
67.4418	67	313558	0.0167488	52.5173	670	010121 Tbr1 wt 1 nost	WT_ctrl	AUD
102.626	21.5	24900	0.0205012	5.10479	670	010121 Tbr1 wt 1 nost	WT_ctrl	AUDp
11.0246	12	108967	0.0733925	79.9736	670	010121 Tbr1 wt 1 nost	WT_ctrl	DORsm
148.643	18.5	40745.8	0.0469826	19.1434	670	010121 Tbr1 wt 1 nost	WT_ctrl	ILM
77.0394	186.5	201534	0.000482706	0.972815	670	010121 Tbr1 wt 1 nost	WT_ctrl	MBsen
28.0527	2	11508	0	0	670	010121 Tbr1 wt 1 nost	WT_ctrl	VENT
48.5874	24	160159	0.00510841	8.18157	680	010121 Tbr1 wt 1 nost	WT_ctrl	AUD
8.616	16	75689	0.000600738	0.454692	680	010121 Tbr1 wt 1 nost	WT_ctrl	DORsm
64.8826	6.5	31012.8	0.0177349	5.50008	680	010121 Tbr1 wt 1 nost	WT_ctrl	ILM
121.625	208	215717	0.000459783	0.991831	680	010121 Tbr1 wt 1 nost	WT_ctrl	MBsen
12.668	1	25484	0	0	690	010121 Tbr1 wt 1 nost	WT_ctrl	AUD
10.5759	19	61050	0	0	690	010121 Tbr1 wt 1 nost	WT_ctrl	DORsm
93.2857	6	20764	0	0	690	010121 Tbr1 wt 1 nost	WT_ctrl	ILM
141.704	272	241489	0.000828195	2	690	010121 Tbr1 wt 1 nost	WT_ctrl	MBsen
0	11.5	44177.5	0	0	700	010121 Tbr1 wt 1 nost	WT_ctrl	DORsm
112.399	253.5	267911	0.000749728	2.00861	700	010121 Tbr1 wt 1 nost	WT_ctrl	MBsen
0	5	11870.5	0	0	710	010121 Tbr1 wt 1 nost	WT_ctrl	DORsm
109.036	322.5	272115	0.000366376	0.996963	710	010121 Tbr1 wt 1 nost	WT_ctrl	MBsen
64.8382	253	278825	0	0	720	010121 Tbr1 wt 1 nost	WT_ctrl	MBsen
83.626	276	300829	0.00767264	23.0815	730	010121 Tbr1 wt 1 nost	WT_ctrl	MBsen
153.024	414	341507	0.000142909	0.488042	740	010121 Tbr1 wt 1 nost	WT_ctrl	MBsen
135.125	362	358368	0	0	750	010121 Tbr1 wt 1 nost	WT_ctrl	MBsen
131.131	359	359611	0	0	760	010121 Tbr1 wt 1 nost	WT_ctrl	MBsen
119.258	352.5	355434	0	0	770	010121 Tbr1 wt 1 nost	WT_ctrl	MBsen
112.236	393	362422	0	0	780	010121 Tbr1 wt 1 nost	WT_ctrl	MBsen
91.8609	325	395705	0	0	790	010121 Tbr1 wt 1 nost	WT_ctrl	MBsen
135.634	509.5	471774	0	0	800	010121 Tbr1 wt 1 nost	WT_ctrl	MBsen
62.8249	4.5	11870.8	0.076349	9.0632	100	041821 Tbr1 wt 20 nost	WT_ctrl	PIR
27.1289	13	47599.5	0	0	110	041821 Tbr1 wt 20 nost	WT_ctrl	PIR
69.4027	185	300208	0.0488081	146.526	120	041821 Tbr1 wt 20 nost	WT_ctrl	PIR
58.4757	232.5	404133	0.00162979	6.58654	130	041821 Tbr1 wt 20 nost	WT_ctrl	PIR
74.7767	284	435814	0.0501595	218.602	140	041821 Tbr1 wt 20 nost	WT_ctrl	PIR
65.8957	267	413735	0.00135427	5.60309	150	041821 Tbr1 wt 20 nost	WT_ctrl	PIR
25.6009	116	378304	0	0	160	041821 Tbr1 wt 20 nost	WT_ctrl	PIR
56.8769	205.5	366651	0.000678823	2.48891	170	041821 Tbr1 wt 20 nost	WT_ctrl	PIR
51.3036	191	355130	0.000139919	0.496895	180	041821 Tbr1 wt 20 nost	WT_ctrl	PIR
76.7922	234	343697	0.0023438	8.05558	190	041821 Tbr1 wt 20 nost	WT_ctrl	PIR
122.31	285.5	331582	0.00389713	12.9222	200	041821 Tbr1 wt 20 nost	WT_ctrl	PIR
88.0356	208.5	324801	0.000153427	0.498333	210	041821 Tbr1 wt 20 nost	WT_ctrl	PIR
111.993	277	319967	0	0	220	041821 Tbr1 wt 20 nost	WT_ctrl	PIR
102.088	235	312910	0.00112972	3.53499	230	041821 Tbr1 wt 20 nost	WT_ctrl	PIR
121.668	239.5	300654	0.00353556	10.6298	240	041821 Tbr1 wt 20 nost	WT_ctrl	PIR
209.731	335	299729	0.0108045	32.3842	250	041821 Tbr1 wt 20 nost	WT_ctrl	PIR
0	0	23986	0.287668	69	260	041821 Tbr1 wt 20 nost	WT_ctrl	AIp
159.718	281.5	311217	0.064598	201.04	260	041821 Tbr1 wt 20 nost	WT_ctrl	PIR
8.14067	1	45185.5	0.0630414	28.4856	270	041821 Tbr1 wt 20 nost	WT_ctrl	AIp
187.82	368	318063	0.00250987	7.98298	270	041821 Tbr1 wt 20 nost	WT_ctrl	PIR
8.9369	2.33333	77446.3	0.0558644	43.2649	280	041821 Tbr1 wt 20 nost	WT_ctrl	AIp
155.226	303.667	329868	0.0310312	102.362	280	041821 Tbr1 wt 20 nost	WT_ctrl	PIR
12.588	4.33333	116087	0.111245	129.141	290	041821 Tbr1 wt 20 nost	WT_ctrl	AIp
134.788	293	343898	0.0559896	192.547	290	041821 Tbr1 wt 20 nost	WT_ctrl	PIR
19.4659	9	149316	0.102068	152.404	300	041821 Tbr1 wt 20 nost	WT_ctrl	AIp
125.111	299.5	356687	0.0040812	14.5571	300	041821 Tbr1 wt 20 nost	WT_ctrl	PIR
11.1331	5	144593	0.022433	32.4365	310	041821 Tbr1 wt 20 nost	WT_ctrl	AIp
154.206	349.667	369283	0.0389448	143.816	310	041821 Tbr1 wt 20 nost	WT_ctrl	PIR
24.9967	11	142406	0.124896	177.859	320	041821 Tbr1 wt 20 nost	WT_ctrl	AIp
220.852	453	386024	0.0614647	237.268	320	041821 Tbr1 wt 20 nost	WT_ctrl	PIR
32.2106	14	139799	0.0949849	132.788	330	041821 Tbr1 wt 20 nost	WT_ctrl	AIp
168.694	429.5	403163	0.00831293	33.5146	330	041821 Tbr1 wt 20 nost	WT_ctrl	PIR
39.2046	18	148356	0.164542	244.109	340	041821 Tbr1 wt 20 nost	WT_ctrl	AIp
128.277	362	433824	0.00428124	18.5731	340	041821 Tbr1 wt 20 nost	WT_ctrl	PIR
17.6183	8	146588	0.0347913	51	350	041821 Tbr1 wt 20 nost	WT_ctrl	AIp
221.431	535	453416	0.0302151	137	350	041821 Tbr1 wt 20 nost	WT_ctrl	PIR
26.6371	11.5	139310	0.0443306	61.7569	360	041821 Tbr1 wt 20 nost	WT_ctrl	AIp
211.32	533	464831	0.0287221	133.509	360	041821 Tbr1 wt 20 nost	WT_ctrl	PIR
39.8275	19	153460	0.366026	561.705	370	041821 Tbr1 wt 20 nost	WT_ctrl	AIp
138.73	434.5	470085	0.0137223	64.5065	370	041821 Tbr1 wt 20 nost	WT_ctrl	PIR
80.6572	37	148092	0.246468	365	380	041821 Tbr1 wt 20 nost	WT_ctrl	AIp
161.671	472	467258	0.0190473	89	380	041821 Tbr1 wt 20 nost	WT_ctrl	PIR
32.3275	16.5	165722	0.0362348	60.0489	390	041821 Tbr1 wt 20 nost	WT_ctrl	AIp
91.4039	319	457596	0.00415415	19.0092	390	041821 Tbr1 wt 20 nost	WT_ctrl	PIR
13.5952	7.5	178077	0.0503185	89.6056	400	041821 Tbr1 wt 20 nost	WT_ctrl	AIp
0	1	2720	0	0	400	041821 Tbr1 wt 20 nost	WT_ctrl	DORsm
451.395	19	13588.5	0.00735916	1	400	041821 Tbr1 wt 20 nost	WT_ctrl	ILM
108.485	351.5	442601	0.0207889	92.0118	400	041821 Tbr1 wt 20 nost	WT_ctrl	PIR
0	1	2720	0	0	400	041821 Tbr1 wt 20 nost	WT_ctrl	VENT
17.0197	9.5	178080	0.0864186	153.895	410	041821 Tbr1 wt 20 nost	WT_ctrl	AIp
37.4818	0.5	5855.75	0.98886	57.9052	410	041821 Tbr1 wt 20 nost	WT_ctrl	BLA
2.29977	12.5	50059.2	0.00142476	0.713222	410	041821 Tbr1 wt 20 nost	WT_ctrl	DORsm
310.032	19	19710.8	0.0287311	5.66312	410	041821 Tbr1 wt 20 nost	WT_ctrl	ILM
154.691	427.5	432228	0.0748143	323.368	410	041821 Tbr1 wt 20 nost	WT_ctrl	PIR
2.29977	12.5	50059.2	0.00142476	0.713222	410	041821 Tbr1 wt 20 nost	WT_ctrl	VENT
12.2189	7	184944	0.0719135	133	420	041821 Tbr1 wt 20 nost	WT_ctrl	AIp
0	0	17733.5	0.439845	78	420	041821 Tbr1 wt 20 nost	WT_ctrl	BLA
18.4286	88	140144	0	0	420	041821 Tbr1 wt 20 nost	WT_ctrl	DORsm
395.164	32	26142.5	0.172133	45	420	041821 Tbr1 wt 20 nost	WT_ctrl	ILM
119.225	358	427824	0.00233741	10	420	041821 Tbr1 wt 20 nost	WT_ctrl	PIR
18.4286	88	140144	0	0	420	041821 Tbr1 wt 20 nost	WT_ctrl	VENT
17.1427	10	188316	0.065583	123.503	430	041821 Tbr1 wt 20 nost	WT_ctrl	AIp
20.896	2.5	38434.8	0.847013	325.547	430	041821 Tbr1 wt 20 nost	WT_ctrl	BLA
34.2909	181	277619	0.00457286	12.6951	430	041821 Tbr1 wt 20 nost	WT_ctrl	DORsm
573.136	75.5	42850	0.0311011	13.3268	430	041821 Tbr1 wt 20 nost	WT_ctrl	ILM
101.286	342.5	425494	0.0109321	46.5156	430	041821 Tbr1 wt 20 nost	WT_ctrl	PIR
34.2909	181	277619	0.00457286	12.6951	430	041821 Tbr1 wt 20 nost	WT_ctrl	VENT
10.0646	6	193144	0.0302241	58.376	440	041821 Tbr1 wt 20 nost	WT_ctrl	AIp
40.7898	8.5	64605.8	0.672618	434.55	440	041821 Tbr1 wt 20 nost	WT_ctrl	BLA
15.9364	290	445060	0.000104769	0.466286	440	041821 Tbr1 wt 20 nost	WT_ctrl	DORsm
440.914	100.5	74600	0.0206834	15.4298	440	041821 Tbr1 wt 20 nost	WT_ctrl	ILM
153.079	414	424961	0.00423577	18.0004	440	041821 Tbr1 wt 20 nost	WT_ctrl	PIR
15.9364	290	445060	0.000104769	0.466286	440	041821 Tbr1 wt 20 nost	WT_ctrl	VENT
16.7539	10	192690	0.0409986	79	450	041821 Tbr1 wt 20 nost	WT_ctrl	AIp
44.4196	12	87213	0.631787	551	450	041821 Tbr1 wt 20 nost	WT_ctrl	BLA
11.3092	289	542370	0.000368752	2	450	041821 Tbr1 wt 20 nost	WT_ctrl	DORsm
305.326	138	145912	0.00959486	14	450	041821 Tbr1 wt 20 nost	WT_ctrl	ILM
125.045	337	425982	0.00352128	15	450	041821 Tbr1 wt 20 nost	WT_ctrl	PIR
11.3092	289	542370	0.000368752	2	450	041821 Tbr1 wt 20 nost	WT_ctrl	VENT
8.8295	5.5	200550	0.0411486	82.5234	460	041821 Tbr1 wt 20 nost	WT_ctrl	AIp
97.3284	34	113465	0.759769	862.072	460	041821 Tbr1 wt 20 nost	WT_ctrl	BLA
2.4844	157	585293	0	0	460	041821 Tbr1 wt 20 nost	WT_ctrl	DORsm
129.982	67	166494	0.0074657	12.4299	460	041821 Tbr1 wt 20 nost	WT_ctrl	ILM
123.116	371.5	425926	0.0069203	29.4753	460	041821 Tbr1 wt 20 nost	WT_ctrl	PIR
2.4844	157	585293	0	0	460	041821 Tbr1 wt 20 nost	WT_ctrl	VENT
22.0509	13.5	197226	0.120693	238.037	470	041821 Tbr1 wt 20 nost	WT_ctrl	AIp
86.4189	39.5	147720	1.12445	1661.05	470	041821 Tbr1 wt 20 nost	WT_ctrl	BLA
5.63655	284	571591	0.00165429	9.45575	470	041821 Tbr1 wt 20 nost	WT_ctrl	DORsm
121.453	61.5	163688	0.0223816	36.636	470	041821 Tbr1 wt 20 nost	WT_ctrl	ILM
138.718	365.5	421221	0.064483	271.616	470	041821 Tbr1 wt 20 nost	WT_ctrl	PIR
5.63655	284	571591	0.00165429	9.45575	470	041821 Tbr1 wt 20 nost	WT_ctrl	VENT
21.6608	13	193610	0.126834	245.564	480	041821 Tbr1 wt 20 nost	WT_ctrl	AIp
83.1094	51	200782	0.2079	417.426	480	041821 Tbr1 wt 20 nost	WT_ctrl	BLA
7.64937	443	592892	0.00280197	16.6127	480	041821 Tbr1 wt 20 nost	WT_ctrl	DORsm
112.109	53.5	153734	0.0229333	35.2563	480	041821 Tbr1 wt 20 nost	WT_ctrl	ILM
99.439	292	417036	0.0176075	73.4293	480	041821 Tbr1 wt 20 nost	WT_ctrl	PIR
7.67359	443	590217	0.00280722	16.5687	480	041821 Tbr1 wt 20 nost	WT_ctrl	VENT
15.5126	9	187298	0.0491196	92	490	041821 Tbr1 wt 20 nost	WT_ctrl	AIp
61.6443	44	230428	0.231309	533	490	041821 Tbr1 wt 20 nost	WT_ctrl	BLA
9.45059	492	614877	0.00585483	36	490	041821 Tbr1 wt 20 nost	WT_ctrl	DORsm
75.8887	35	148890	0.00940291	14	490	041821 Tbr1 wt 20 nost	WT_ctrl	ILM
55.3497	214	414112	0	0	490	041821 Tbr1 wt 20 nost	WT_ctrl	PIR
9.65885	488	601620	0.00498654	30	490	041821 Tbr1 wt 20 nost	WT_ctrl	VENT
3.57168	2	172849	0.0280627	48.506	500	041821 Tbr1 wt 20 nost	WT_ctrl	AIp
48.9736	15.5	69185	0.00527617	3.65032	500	041821 Tbr1 wt 20 nost	WT_ctrl	AUD
48.606	37.5	250444	0.0759503	190.213	500	041821 Tbr1 wt 20 nost	WT_ctrl	BLA
10.9722	397.5	618014	0.0025064	15.4899	500	041821 Tbr1 wt 20 nost	WT_ctrl	DORsm
52.6938	24	147000	0.0190645	28.0249	500	041821 Tbr1 wt 20 nost	WT_ctrl	ILM
55.6629	204	411606	0.00558978	23.0079	500	041821 Tbr1 wt 20 nost	WT_ctrl	PIR
11.1553	390	592719	0.00236864	14.0394	500	041821 Tbr1 wt 20 nost	WT_ctrl	VENT
8.75787	2	90309.8	0.00413253	3.73208	510	041821 Tbr1 wt 20 nost	WT_ctrl	AIp
162.875	125	250490	0.056804	142.289	510	041821 Tbr1 wt 20 nost	WT_ctrl	AUD
53.8215	42	252526	0.098637	249.084	510	041821 Tbr1 wt 20 nost	WT_ctrl	BLA
8.34803	327.5	638630	0.00228384	14.5853	510	041821 Tbr1 wt 20 nost	WT_ctrl	DORsm
48.1249	22	147888	0.00908678	13.4383	510	041821 Tbr1 wt 20 nost	WT_ctrl	ILM
75.014	245	396392	0.013953	55.3086	510	041821 Tbr1 wt 20 nost	WT_ctrl	PIR
8.70725	315.5	593569	0.00169189	10.0425	510	041821 Tbr1 wt 20 nost	WT_ctrl	VENT
21.7438	1	25639	0.111134	28.4935	520	041821 Tbr1 wt 20 nost	WT_ctrl	AIp
73.6207	92	418360	0.002958	12.3751	520	041821 Tbr1 wt 20 nost	WT_ctrl	AUD
37.0822	27.5	239391	0.123832	296.442	520	041821 Tbr1 wt 20 nost	WT_ctrl	BLA
17.4604	301	663688	0.004347	28.8505	520	041821 Tbr1 wt 20 nost	WT_ctrl	DORsm
36.0543	15.5	138583	0.00986067	13.6652	520	041821 Tbr1 wt 20 nost	WT_ctrl	ILM
84.9688	232.5	377562	0.0113677	42.9203	520	041821 Tbr1 wt 20 nost	WT_ctrl	PIR
17.1585	285.5	592950	0.00447324	26.5241	520	041821 Tbr1 wt 20 nost	WT_ctrl	VENT
43.898	68	500080	0.000399936	2	530	041821 Tbr1 wt 20 nost	WT_ctrl	AUD
27.6751	7	11665	0	0	530	041821 Tbr1 wt 20 nost	WT_ctrl	AUDp
25.0376	18	232088	0.086174	200	530	041821 Tbr1 wt 20 nost	WT_ctrl	BLA
28.2435	316	674385	0.0170526	115	530	041821 Tbr1 wt 20 nost	WT_ctrl	DORsm
33.0298	14	136835	0	0	530	041821 Tbr1 wt 20 nost	WT_ctrl	ILM
81.1829	227	365846	0.0112069	41	530	041821 Tbr1 wt 20 nost	WT_ctrl	PIR
28.8568	287	581742	0.0182211	106	530	041821 Tbr1 wt 20 nost	WT_ctrl	VENT
68.8154	118.5	552010	0.00186487	10.2942	540	041821 Tbr1 wt 20 nost	WT_ctrl	AUD
163.252	111	86173.8	0	0	540	041821 Tbr1 wt 20 nost	WT_ctrl	AUDp
20.3415	14	221616	0.0203447	45.0871	540	041821 Tbr1 wt 20 nost	WT_ctrl	BLA
49.9999	444.5	690694	0.00767755	53.0283	540	041821 Tbr1 wt 20 nost	WT_ctrl	DORsm
60.7584	25.5	137088	0.000392128	0.537559	540	041821 Tbr1 wt 20 nost	WT_ctrl	ILM
42.8804	169	353880	0.00335746	11.8814	540	041821 Tbr1 wt 20 nost	WT_ctrl	PIR
41.5166	357	557559	0.00930841	51.8999	540	041821 Tbr1 wt 20 nost	WT_ctrl	VENT
98.5836	184	603015	0.00291752	17.5931	550	041821 Tbr1 wt 20 nost	WT_ctrl	AUD
183.396	277	202928	0.000219177	0.444772	550	041821 Tbr1 wt 20 nost	WT_ctrl	AUDp
21.1557	13	196812	0.006829	13.4403	550	041821 Tbr1 wt 20 nost	WT_ctrl	BLA
90.5714	390.5	645327	0.0020838	13.4473	550	041821 Tbr1 wt 20 nost	WT_ctrl	DORsm
70.1441	60.5	278624	0.00179026	4.98809	550	041821 Tbr1 wt 20 nost	WT_ctrl	ILM
44.125	141	339052	0.00131652	4.4637	550	041821 Tbr1 wt 20 nost	WT_ctrl	PIR
53.9439	210.5	413403	0.00126319	5.22207	550	041821 Tbr1 wt 20 nost	WT_ctrl	VENT
112.349	221	634936	0.00661017	41.9704	560	041821 Tbr1 wt 20 nost	WT_ctrl	AUD
155.27	367.5	294170	0.0051124	15.0391	560	041821 Tbr1 wt 20 nost	WT_ctrl	AUDp
28.2282	14.5	163623	0.0518927	84.9084	560	041821 Tbr1 wt 20 nost	WT_ctrl	BLA
72.8773	268	537554	0.00645024	34.6735	560	041821 Tbr1 wt 20 nost	WT_ctrl	DORsm
73.0476	54	237950	0.00432695	10.296	560	041821 Tbr1 wt 20 nost	WT_ctrl	ILM
0	0	4641.25	0	0	560	041821 Tbr1 wt 20 nost	WT_ctrl	MBsen
55.5091	163	322636	0.00689756	22.254	560	041821 Tbr1 wt 20 nost	WT_ctrl	PIR
22.8978	76.5	259718	0.00109576	2.8459	560	041821 Tbr1 wt 20 nost	WT_ctrl	VENT
89.7306	183	658393	0.00561974	37	570	041821 Tbr1 wt 20 nost	WT_ctrl	AUD
116.593	384	329494	0.00364194	12	570	041821 Tbr1 wt 20 nost	WT_ctrl	AUDp
18.7738	8	137566	0.124304	171	570	041821 Tbr1 wt 20 nost	WT_ctrl	BLA
35.2709	133	329504	0.00273138	9	570	041821 Tbr1 wt 20 nost	WT_ctrl	DORsm
81.325	41	162755	0	0	570	041821 Tbr1 wt 20 nost	WT_ctrl	ILM
50.3439	2	6412.5	0	0	570	041821 Tbr1 wt 20 nost	WT_ctrl	MBsen
58.6362	154	308316	0.00745987	23	570	041821 Tbr1 wt 20 nost	WT_ctrl	PIR
17.9477	42	161886	0.00432403	7	570	041821 Tbr1 wt 20 nost	WT_ctrl	VENT
102.622	214	673231	0.000744116	5.00962	580	041821 Tbr1 wt 20 nost	WT_ctrl	AUD
121.188	415	350425	0.000870888	3.05181	580	041821 Tbr1 wt 20 nost	WT_ctrl	AUDp
10.7378	3.5	105093	0.0636321	66.873	580	041821 Tbr1 wt 20 nost	WT_ctrl	BLA
72.9649	171.5	291083	0.00232664	6.77245	580	041821 Tbr1 wt 20 nost	WT_ctrl	DORsm
133.897	32	77153	0	0	580	041821 Tbr1 wt 20 nost	WT_ctrl	ILM
29.9583	0.5	5173.25	0	0	580	041821 Tbr1 wt 20 nost	WT_ctrl	MBsen
68.7246	144	294214	0.0124223	36.548	580	041821 Tbr1 wt 20 nost	WT_ctrl	PIR
72.961	55.5	82107.8	0.00815274	6.69403	580	041821 Tbr1 wt 20 nost	WT_ctrl	VENT
151.336	323.5	688583	0.00180289	12.4144	590	041821 Tbr1 wt 20 nost	WT_ctrl	AUD
174.846	499	365868	0.00176446	6.45559	590	041821 Tbr1 wt 20 nost	WT_ctrl	AUDp
19.3881	6	100127	0.0889904	89.1032	590	041821 Tbr1 wt 20 nost	WT_ctrl	BLA
66.4557	176	313138	0.00015804	0.494882	590	041821 Tbr1 wt 20 nost	WT_ctrl	DORsm
78.1105	1	3391	0	0	590	041821 Tbr1 wt 20 nost	WT_ctrl	MBsen
61.9756	138.5	277743	0.0137064	38.0686	590	041821 Tbr1 wt 20 nost	WT_ctrl	PIR
74.2569	53	88084	0	0	590	041821 Tbr1 wt 20 nost	WT_ctrl	VENT
148.873	321	696089	0.000861959	6	600	041821 Tbr1 wt 20 nost	WT_ctrl	AUD
167.126	494	368946	0	0	600	041821 Tbr1 wt 20 nost	WT_ctrl	AUDp
3.31115	1	97498	0.0143593	14	600	041821 Tbr1 wt 20 nost	WT_ctrl	BLA
58.246	169	304840	0.00229629	7	600	041821 Tbr1 wt 20 nost	WT_ctrl	DORsm
159.446	5	10123.5	0	0	600	041821 Tbr1 wt 20 nost	WT_ctrl	ILM
176.651	1	1827.5	0	0	600	041821 Tbr1 wt 20 nost	WT_ctrl	MBsen
36.6897	98	263968	0.000757666	2	600	041821 Tbr1 wt 20 nost	WT_ctrl	PIR
108.223	47	62643.5	0.00159633	1	600	041821 Tbr1 wt 20 nost	WT_ctrl	VENT
199.505	404.5	658813	0.00235219	15.4965	610	041821 Tbr1 wt 20 nost	WT_ctrl	AUD
193.786	503	359261	0.00390131	14.0159	610	041821 Tbr1 wt 20 nost	WT_ctrl	AUDp
22.0198	6	90078.5	0.00391757	3.52889	610	041821 Tbr1 wt 20 nost	WT_ctrl	BLA
57.7975	138.5	283368	0.000168338	0.477016	610	041821 Tbr1 wt 20 nost	WT_ctrl	DORsm
159.841	12.5	26050	0	0	610	041821 Tbr1 wt 20 nost	WT_ctrl	ILM
0	0	1576.5	0	0	610	041821 Tbr1 wt 20 nost	WT_ctrl	MBsen
44.245	88	235393	0.0134724	31.7131	610	041821 Tbr1 wt 20 nost	WT_ctrl	PIR
80.0341	37	60203.5	0	0	610	041821 Tbr1 wt 20 nost	WT_ctrl	VENT
239.663	459.5	620206	0.000562789	3.49045	620	041821 Tbr1 wt 20 nost	WT_ctrl	AUD
224.434	534.5	330311	0.000613905	2.0278	620	041821 Tbr1 wt 20 nost	WT_ctrl	AUDp
33.9086	7.5	71381.8	0.000659874	0.47103	620	041821 Tbr1 wt 20 nost	WT_ctrl	BLA
47.4246	88	220170	0.00169539	3.73274	620	041821 Tbr1 wt 20 nost	WT_ctrl	DORsm
112.931	18	52450.8	0.00817077	4.28563	620	041821 Tbr1 wt 20 nost	WT_ctrl	ILM
0	0.5	1443	0	0	620	041821 Tbr1 wt 20 nost	WT_ctrl	MBsen
48.2488	71	180028	0.00914253	16.4591	620	041821 Tbr1 wt 20 nost	WT_ctrl	PIR
83.0444	27.5	50070.2	0	0	620	041821 Tbr1 wt 20 nost	WT_ctrl	VENT
69.6948	122	565083	9.05018e-05	0.51141	630	041821 Tbr1 wt 20 nost	WT_ctrl	AUD
58.928	257	285778	0.000183666	0.524877	630	041821 Tbr1 wt 20 nost	WT_ctrl	AUDp
70.7377	11.5	52738.2	0.000866266	0.456853	630	041821 Tbr1 wt 20 nost	WT_ctrl	BLA
54.646	83	191991	0.000522829	1.00379	630	041821 Tbr1 wt 20 nost	WT_ctrl	DORsm
120.866	21.5	57418.2	0.00344732	1.97939	630	041821 Tbr1 wt 20 nost	WT_ctrl	ILM
78.5072	28	40454.2	0	0	630	041821 Tbr1 wt 20 nost	WT_ctrl	MBsen
27.2622	31.5	114484	0.00871264	9.9746	630	041821 Tbr1 wt 20 nost	WT_ctrl	PIR
99.6487	30	42053.8	0	0	630	041821 Tbr1 wt 20 nost	WT_ctrl	VENT
76.4113	123	519664	0	0	640	041821 Tbr1 wt 20 nost	WT_ctrl	AUD
53.0941	214	243214	0	0	640	041821 Tbr1 wt 20 nost	WT_ctrl	AUDp
28.1522	3	34402	0	0	640	041821 Tbr1 wt 20 nost	WT_ctrl	BLA
30.3533	44	191444	0.000522346	1	640	041821 Tbr1 wt 20 nost	WT_ctrl	DORsm
56.152	9	51743	0	0	640	041821 Tbr1 wt 20 nost	WT_ctrl	ILM
100.206	91	96650.5	0	0	640	041821 Tbr1 wt 20 nost	WT_ctrl	MBsen
24.7294	6	39163.5	0	0	640	041821 Tbr1 wt 20 nost	WT_ctrl	VENT
180.878	271.5	483375	0.000207139	1.00126	650	041821 Tbr1 wt 20 nost	WT_ctrl	AUD
203.796	280	185269	0	0	650	041821 Tbr1 wt 20 nost	WT_ctrl	AUDp
31.4834	2	20508	0	0	650	041821 Tbr1 wt 20 nost	WT_ctrl	BLA
36.0648	55.5	179623	0.00229328	4.11926	650	041821 Tbr1 wt 20 nost	WT_ctrl	DORsm
118.489	15.5	42720.2	0.00235215	1.00484	650	041821 Tbr1 wt 20 nost	WT_ctrl	ILM
122.697	120	146578	0	0	650	041821 Tbr1 wt 20 nost	WT_ctrl	MBsen
83.932	19.5	36769.2	0.00288405	1.06044	650	041821 Tbr1 wt 20 nost	WT_ctrl	VENT
166.79	197	387166	0.000557166	2.15715	660	041821 Tbr1 wt 20 nost	WT_ctrl	AUD
204.921	138.5	91453.2	0	0	660	041821 Tbr1 wt 20 nost	WT_ctrl	AUDp
37.0902	50	146894	0.00255826	3.75795	660	041821 Tbr1 wt 20 nost	WT_ctrl	DORsm
118.318	12	32885.2	0.00142627	0.469032	660	041821 Tbr1 wt 20 nost	WT_ctrl	ILM
148.78	190.5	187035	0	0	660	041821 Tbr1 wt 20 nost	WT_ctrl	MBsen
82.2237	17	26044.5	0	0	660	041821 Tbr1 wt 20 nost	WT_ctrl	VENT
223.295	211	305056	0.00131124	4	670	041821 Tbr1 wt 20 nost	WT_ctrl	AUD
190.18	18	15277.5	0	0	670	041821 Tbr1 wt 20 nost	WT_ctrl	AUDp
9.65123	22	100349	0	0	670	041821 Tbr1 wt 20 nost	WT_ctrl	DORsm
38.5079	3	25150.5	0	0	670	041821 Tbr1 wt 20 nost	WT_ctrl	ILM
183.184	229	204430	0.00880495	18	670	041821 Tbr1 wt 20 nost	WT_ctrl	MBsen
197.183	127	200271	0.00020588	0.412319	680	041821 Tbr1 wt 20 nost	WT_ctrl	AUD
33.9105	32.5	82226	0.00260471	2.14175	680	041821 Tbr1 wt 20 nost	WT_ctrl	DORsm
33.8131	1	9547.5	0	0	680	041821 Tbr1 wt 20 nost	WT_ctrl	ILM
127.821	190	213063	0.00283899	6.04885	680	041821 Tbr1 wt 20 nost	WT_ctrl	MBsen
106.448	20	60655	0	0	690	041821 Tbr1 wt 20 nost	WT_ctrl	AUD
18.2946	12	60496.5	0.00156737	0.948206	690	041821 Tbr1 wt 20 nost	WT_ctrl	DORsm
144.147	221	239417	0.00022673	0.54283	690	041821 Tbr1 wt 20 nost	WT_ctrl	MBsen
14.4733	7	44610.5	0	0	700	041821 Tbr1 wt 20 nost	WT_ctrl	DORsm
134.543	258	268740	0.000744212	2	700	041821 Tbr1 wt 20 nost	WT_ctrl	MBsen
49.0456	6	26329	0	0	710	041821 Tbr1 wt 20 nost	WT_ctrl	DORsm
122.148	204	272096	0.000369381	1.00507	710	041821 Tbr1 wt 20 nost	WT_ctrl	MBsen
178.457	273	279434	0.00233392	6.52175	720	041821 Tbr1 wt 20 nost	WT_ctrl	MBsen
143.78	249	308212	0.00232434	7.1639	730	041821 Tbr1 wt 20 nost	WT_ctrl	MBsen
120.749	241	339542	0	0	740	041821 Tbr1 wt 20 nost	WT_ctrl	MBsen
95.2425	224	355995	0.000278919	0.992936	750	041821 Tbr1 wt 20 nost	WT_ctrl	MBsen
104.705	248.5	359190	0.000139093	0.49961	760	041821 Tbr1 wt 20 nost	WT_ctrl	MBsen
104.849	284	357164	0.0016799	6	770	041821 Tbr1 wt 20 nost	WT_ctrl	MBsen
60.9538	203	358748	0.0219199	78.637	780	041821 Tbr1 wt 20 nost	WT_ctrl	MBsen
56.7066	2	11386	0.0351309	4	100	123121_Tbr1_wt_0_nost	WT_ctrl	PIR
65.3668	28	64002.8	0	0	110	123121_Tbr1_wt_0_nost	WT_ctrl	PIR
147.732	286.5	354693	0.000151096	0.535926	120	123121_Tbr1_wt_0_nost	WT_ctrl	PIR
254.186	443	408958	0.00171167	7	130	123121_Tbr1_wt_0_nost	WT_ctrl	PIR
183.949	372.5	434559	0.00486668	21.1486	140	123121_Tbr1_wt_0_nost	WT_ctrl	PIR
196.112	409	421923	0.010206	43.0613	150	123121_Tbr1_wt_0_nost	WT_ctrl	PIR
215.394	362	376890	0.0113039	42.6033	160	123121_Tbr1_wt_0_nost	WT_ctrl	PIR
210.313	324.5	362315	0.00151706	5.49656	170	123121_Tbr1_wt_0_nost	WT_ctrl	PIR
240.824	346	353899	0.00988983	35	180	123121_Tbr1_wt_0_nost	WT_ctrl	PIR
178.636	275	345414	0.0119633	41.323	190	123121_Tbr1_wt_0_nost	WT_ctrl	PIR
175.257	276.5	332802	0.0252877	84.1579	200	123121_Tbr1_wt_0_nost	WT_ctrl	PIR
194.296	265	324954	0.0121426	39.4578	210	123121_Tbr1_wt_0_nost	WT_ctrl	PIR
142.588	218	318768	0.0299998	95.6297	220	123121_Tbr1_wt_0_nost	WT_ctrl	PIR
155.807	231	310798	0.037645	117	230	123121_Tbr1_wt_0_nost	WT_ctrl	PIR
132.048	206	301523	0.0290468	87.583	240	123121_Tbr1_wt_0_nost	WT_ctrl	PIR
108.931	170.5	298690	0.00804122	24.0183	250	123121_Tbr1_wt_0_nost	WT_ctrl	PIR
0	0	19947	0.39605	79	260	123121_Tbr1_wt_0_nost	WT_ctrl	AIp
94.0941	155.5	309972	0.0145723	45.1701	260	123121_Tbr1_wt_0_nost	WT_ctrl	PIR
7.42464	1	52873.8	0.0482385	25.5055	270	123121_Tbr1_wt_0_nost	WT_ctrl	AIp
132.24	184	320302	0.0175335	56.1602	270	123121_Tbr1_wt_0_nost	WT_ctrl	PIR
43.2849	11	82394.5	0.251328	207.081	280	123121_Tbr1_wt_0_nost	WT_ctrl	AIp
214.055	294	330485	0.0407525	134.681	280	123121_Tbr1_wt_0_nost	WT_ctrl	PIR
49.7184	18	115465	0.240481	277.671	290	123121_Tbr1_wt_0_nost	WT_ctrl	AIp
186.242	269.667	342160	0.018275	62.5297	290	123121_Tbr1_wt_0_nost	WT_ctrl	PIR
32.01	14	141232	0.0407866	57.6036	300	123121_Tbr1_wt_0_nost	WT_ctrl	AIp
163.725	276.333	356266	0.0289439	103.117	300	123121_Tbr1_wt_0_nost	WT_ctrl	PIR
50.1623	22	141645	0.196137	277.817	310	123121_Tbr1_wt_0_nost	WT_ctrl	AIp
152.864	283	369318	0.00820963	30.3196	310	123121_Tbr1_wt_0_nost	WT_ctrl	PIR
54.3491	23	134284	0.18389	246.936	320	123121_Tbr1_wt_0_nost	WT_ctrl	AIp
127.373	252.5	381050	0.0303392	115.607	320	123121_Tbr1_wt_0_nost	WT_ctrl	PIR
34.5254	15.5	145022	0.117768	170.79	330	123121_Tbr1_wt_0_nost	WT_ctrl	AIp
94.8567	216.5	399936	0.0100159	40.057	330	123121_Tbr1_wt_0_nost	WT_ctrl	PIR
21.2913	10	151382	0.0220177	33.3309	340	123121_Tbr1_wt_0_nost	WT_ctrl	AIp
123.332	271	428984	0.00871941	37.4048	340	123121_Tbr1_wt_0_nost	WT_ctrl	PIR
33.4074	16	154615	0.0291046	45	350	123121_Tbr1_wt_0_nost	WT_ctrl	AIp
184.286	390	451962	0.00685898	31	350	123121_Tbr1_wt_0_nost	WT_ctrl	PIR
58.4358	27	149550	0.149711	223.893	360	123121_Tbr1_wt_0_nost	WT_ctrl	AIp
144.225	315.5	463348	0.00539694	25.0066	360	123121_Tbr1_wt_0_nost	WT_ctrl	PIR
29.2945	14	154139	0.121277	186.935	370	123121_Tbr1_wt_0_nost	WT_ctrl	AIp
131.874	320	470040	0.0200911	94.4363	370	123121_Tbr1_wt_0_nost	WT_ctrl	PIR
40.4249	19.5	155731	0.234128	364.611	380	123121_Tbr1_wt_0_nost	WT_ctrl	AIp
126.71	284.5	467553	0.0257094	120.205	380	123121_Tbr1_wt_0_nost	WT_ctrl	PIR
19.4788	9.5	157558	0.0541795	85.3643	390	123121_Tbr1_wt_0_nost	WT_ctrl	AIp
0	0	3277	0.945987	31	390	123121_Tbr1_wt_0_nost	WT_ctrl	BLA
145.804	328	457081	0.0328094	149.966	390	123121_Tbr1_wt_0_nost	WT_ctrl	PIR
27.8891	14.5	167069	0.0719384	120.187	400	123121_Tbr1_wt_0_nost	WT_ctrl	AIp
62.6682	1.5	7677.25	1.92718	147.955	400	123121_Tbr1_wt_0_nost	WT_ctrl	BLA
269.462	9	10782.5	0	0	400	123121_Tbr1_wt_0_nost	WT_ctrl	ILM
157.012	335	443554	0.0231122	102.515	400	123121_Tbr1_wt_0_nost	WT_ctrl	PIR
23.4288	12.5	172471	0.0741236	127.842	410	123121_Tbr1_wt_0_nost	WT_ctrl	AIp
75.6726	6	29351.8	1.14128	334.987	410	123121_Tbr1_wt_0_nost	WT_ctrl	BLA
56.0002	19.5	31433.2	0	0	410	123121_Tbr1_wt_0_nost	WT_ctrl	DORsm
316.659	21	21544.5	0.0123317	2.6568	410	123121_Tbr1_wt_0_nost	WT_ctrl	ILM
146.091	301	434340	0.0018402	7.99273	410	123121_Tbr1_wt_0_nost	WT_ctrl	PIR
56.0002	19.5	31433.2	0	0	410	123121_Tbr1_wt_0_nost	WT_ctrl	VENT
48.4268	26.5	177473	0.285343	506.406	420	123121_Tbr1_wt_0_nost	WT_ctrl	AIp
7.92287	1.5	54395.5	0.0586925	31.9261	420	123121_Tbr1_wt_0_nost	WT_ctrl	BLA
106.51	110.5	135028	0	0	420	123121_Tbr1_wt_0_nost	WT_ctrl	DORsm
536.912	44.5	26758	0.0494325	13.2272	420	123121_Tbr1_wt_0_nost	WT_ctrl	ILM
117.98	226.5	428099	0.000467747	2.00242	420	123121_Tbr1_wt_0_nost	WT_ctrl	PIR
106.51	110.5	135028	0	0	420	123121_Tbr1_wt_0_nost	WT_ctrl	VENT
31.2895	18	188391	0.187244	352.752	430	123121_Tbr1_wt_0_nost	WT_ctrl	AIp
27.4828	7	84306	0.1127	95.0128	430	123121_Tbr1_wt_0_nost	WT_ctrl	BLA
67.9076	192.5	302221	0.00427407	12.9171	430	123121_Tbr1_wt_0_nost	WT_ctrl	DORsm
601.443	82.5	44531.8	0.114852	51.1454	430	123121_Tbr1_wt_0_nost	WT_ctrl	ILM
116.882	227.5	425313	0.00270465	11.5032	430	123121_Tbr1_wt_0_nost	WT_ctrl	PIR
67.9076	192.5	302221	0.00427407	12.9171	430	123121_Tbr1_wt_0_nost	WT_ctrl	VENT
19.0026	12	203865	0.0416943	85	440	123121_Tbr1_wt_0_nost	WT_ctrl	AIp
61.4105	21	110396	0.0534442	59	440	123121_Tbr1_wt_0_nost	WT_ctrl	BLA
37.0934	209	426456	0.000937964	4	440	123121_Tbr1_wt_0_nost	WT_ctrl	DORsm
338.632	74	70547	0.0637873	45	440	123121_Tbr1_wt_0_nost	WT_ctrl	ILM
122.39	261	424674	0.00494496	21	440	123121_Tbr1_wt_0_nost	WT_ctrl	PIR
37.0934	209	426456	0.000937964	4	440	123121_Tbr1_wt_0_nost	WT_ctrl	VENT
27.3168	16.5	195092	0.0156586	30.5487	450	123121_Tbr1_wt_0_nost	WT_ctrl	AIp
113.55	48.5	136437	0.439971	600.283	450	123121_Tbr1_wt_0_nost	WT_ctrl	BLA
19.8967	164	529296	0.00224534	11.8845	450	123121_Tbr1_wt_0_nost	WT_ctrl	DORsm
260.495	98.5	122864	0.0311664	38.2921	450	123121_Tbr1_wt_0_nost	WT_ctrl	ILM
147.101	280.5	425784	0.00469722	20	450	123121_Tbr1_wt_0_nost	WT_ctrl	PIR
19.8967	164	529296	0.00224534	11.8845	450	123121_Tbr1_wt_0_nost	WT_ctrl	VENT
33.8191	21	200606	0.0241531	48.4528	460	123121_Tbr1_wt_0_nost	WT_ctrl	AIp
189.183	109	186896	0.484647	905.789	460	123121_Tbr1_wt_0_nost	WT_ctrl	BLA
12.1973	180.5	582746	0.00538762	31.3961	460	123121_Tbr1_wt_0_nost	WT_ctrl	DORsm
163.765	84	165456	0.0398962	66.0106	460	123121_Tbr1_wt_0_nost	WT_ctrl	ILM
135.794	273.5	425526	0.0111679	47.5222	460	123121_Tbr1_wt_0_nost	WT_ctrl	PIR
12.1973	180.5	582746	0.00538762	31.3961	460	123121_Tbr1_wt_0_nost	WT_ctrl	VENT
42.3248	25	190686	0.110653	211	470	123121_Tbr1_wt_0_nost	WT_ctrl	AIp
98.9789	68	221790	0.0202895	45	470	123121_Tbr1_wt_0_nost	WT_ctrl	BLA
67.1086	447	567648	0.0126839	72	470	123121_Tbr1_wt_0_nost	WT_ctrl	DORsm
228.339	119	168245	0.0350679	59	470	123121_Tbr1_wt_0_nost	WT_ctrl	ILM
70.4489	168	421588	0.00355798	15	470	123121_Tbr1_wt_0_nost	WT_ctrl	PIR
67.1086	447	567648	0.0126839	72	470	123121_Tbr1_wt_0_nost	WT_ctrl	VENT
28.3178	16	183333	0.0873496	160.141	480	123121_Tbr1_wt_0_nost	WT_ctrl	AIp
109.781	82	241946	0.0254515	61.5788	480	123121_Tbr1_wt_0_nost	WT_ctrl	BLA
69.606	488	585613	0.0172543	101.043	480	123121_Tbr1_wt_0_nost	WT_ctrl	DORsm
120.094	62.5	167858	0.0655456	110.023	480	123121_Tbr1_wt_0_nost	WT_ctrl	ILM
66.432	149.5	418167	0.00167649	7.01052	480	123121_Tbr1_wt_0_nost	WT_ctrl	PIR
69.7004	487.5	584932	0.0172734	101.037	480	123121_Tbr1_wt_0_nost	WT_ctrl	VENT
6.28761	3.5	178926	0.0192867	34.5089	490	123121_Tbr1_wt_0_nost	WT_ctrl	AIp
95.5699	75.5	254879	0.0765524	195.116	490	123121_Tbr1_wt_0_nost	WT_ctrl	BLA
43.2306	342	612543	0.00513861	31.4762	490	123121_Tbr1_wt_0_nost	WT_ctrl	DORsm
75.0473	37.5	161291	0.0232758	37.5417	490	123121_Tbr1_wt_0_nost	WT_ctrl	ILM
64.6553	154	414481	0.0141187	58.5195	490	123121_Tbr1_wt_0_nost	WT_ctrl	PIR
43.0641	337.5	599776	0.00516709	30.991	490	123121_Tbr1_wt_0_nost	WT_ctrl	VENT
22.0251	10.5	159109	0.0357369	56.8606	500	123121_Tbr1_wt_0_nost	WT_ctrl	AIp
50.1578	17.5	96317.8	0.000348755	0.335913	500	123121_Tbr1_wt_0_nost	WT_ctrl	AUD
110.11	82.5	241320	0.101153	244.101	500	123121_Tbr1_wt_0_nost	WT_ctrl	BLA
23.9652	253	618799	0.00845335	52.3093	500	123121_Tbr1_wt_0_nost	WT_ctrl	DORsm
42.068	21	160536	0.0274325	44.0389	500	123121_Tbr1_wt_0_nost	WT_ctrl	ILM
70.0451	169	410129	0.0114271	46.8659	500	123121_Tbr1_wt_0_nost	WT_ctrl	PIR
24.6186	249	590797	0.00882857	52.1589	500	123121_Tbr1_wt_0_nost	WT_ctrl	VENT
21.9615	6	88199	0	0	510	123121_Tbr1_wt_0_nost	WT_ctrl	AIp
71.7864	54	242844	0	0	510	123121_Tbr1_wt_0_nost	WT_ctrl	AUD
95.7242	69	232703	0.0300813	70	510	123121_Tbr1_wt_0_nost	WT_ctrl	BLA
34.0217	365	635761	0.0201334	128	510	123121_Tbr1_wt_0_nost	WT_ctrl	DORsm
25.637	12	151108	0.0496332	75	510	123121_Tbr1_wt_0_nost	WT_ctrl	ILM
68.5475	135	395606	0.00151666	6	510	123121_Tbr1_wt_0_nost	WT_ctrl	PIR
36.6485	362	590192	0.0216879	128	510	123121_Tbr1_wt_0_nost	WT_ctrl	VENT
36.5795	3	32543.2	0.0930047	30.2668	520	123121_Tbr1_wt_0_nost	WT_ctrl	AIp
229.893	286.5	388301	0.00273298	10.6122	520	123121_Tbr1_wt_0_nost	WT_ctrl	AUD
52.2989	36.5	223157	0.00373583	8.33675	520	123121_Tbr1_wt_0_nost	WT_ctrl	BLA
69.2972	500.5	661181	0.0373153	246.722	520	123121_Tbr1_wt_0_nost	WT_ctrl	DORsm
55.9884	24	139538	0.045665	63.7202	520	123121_Tbr1_wt_0_nost	WT_ctrl	ILM
53.5679	119.5	379980	0.00772887	29.3681	520	123121_Tbr1_wt_0_nost	WT_ctrl	PIR
74.4686	475	593964	0.041647	247.368	520	123121_Tbr1_wt_0_nost	WT_ctrl	VENT
0	0	1123	0	0	530	123121_Tbr1_wt_0_nost	WT_ctrl	AIp
268.232	411.5	495301	0.0031222	15.4643	530	123121_Tbr1_wt_0_nost	WT_ctrl	AUD
161.136	22	27450.8	0	0	530	123121_Tbr1_wt_0_nost	WT_ctrl	AUDp
14.1692	9	202972	0.000504881	1.02477	530	123121_Tbr1_wt_0_nost	WT_ctrl	BLA
78.1086	476	679700	0.0474341	322.409	530	123121_Tbr1_wt_0_nost	WT_ctrl	DORsm
73.9014	30	130344	0.034114	44.4656	530	123121_Tbr1_wt_0_nost	WT_ctrl	ILM
55.4791	109	363217	0	0	530	123121_Tbr1_wt_0_nost	WT_ctrl	PIR
82.3148	419.5	578439	0.0546838	316.313	530	123121_Tbr1_wt_0_nost	WT_ctrl	VENT
297.053	516	560778	0.00517139	29	540	123121_Tbr1_wt_0_nost	WT_ctrl	AUD
574.905	189	105008	0.000952313	1	540	123121_Tbr1_wt_0_nost	WT_ctrl	AUDp
15.7139	9	184899	0	0	540	123121_Tbr1_wt_0_nost	WT_ctrl	BLA
101.854	474	690962	0.00911773	63	540	123121_Tbr1_wt_0_nost	WT_ctrl	DORsm
116.795	48	132676	0.0128132	17	540	123121_Tbr1_wt_0_nost	WT_ctrl	ILM
56.0153	91	351558	0.000568895	2	540	123121_Tbr1_wt_0_nost	WT_ctrl	PIR
89.7678	327	550232	0.0110862	61	540	123121_Tbr1_wt_0_nost	WT_ctrl	VENT
251.568	462.5	593314	0.00211219	12.5319	550	123121_Tbr1_wt_0_nost	WT_ctrl	AUD
443.707	305.5	192617	0.000599009	1.15379	550	123121_Tbr1_wt_0_nost	WT_ctrl	AUDp
9.76918	4.5	155624	0	0	550	123121_Tbr1_wt_0_nost	WT_ctrl	BLA
96.1935	358	642729	0.0094599	60.8015	550	123121_Tbr1_wt_0_nost	WT_ctrl	DORsm
88.8984	74.5	270332	0.00979711	26.4847	550	123121_Tbr1_wt_0_nost	WT_ctrl	ILM
57.5133	116	340367	0.000445042	1.51477	550	123121_Tbr1_wt_0_nost	WT_ctrl	PIR
58.6726	175.5	423897	0.012211	51.7622	550	123121_Tbr1_wt_0_nost	WT_ctrl	VENT
67.6679	133.5	636646	0.000233135	1.48425	560	123121_Tbr1_wt_0_nost	WT_ctrl	AUD
80.8232	148	288813	0	0	560	123121_Tbr1_wt_0_nost	WT_ctrl	AUDp
22.7542	7.5	106316	0.000924142	0.982506	560	123121_Tbr1_wt_0_nost	WT_ctrl	BLA
103.236	258.5	547402	0.0271194	148.452	560	123121_Tbr1_wt_0_nost	WT_ctrl	DORsm
71.8326	53.5	241722	0.00296626	7.17009	560	123121_Tbr1_wt_0_nost	WT_ctrl	ILM
0	0	3993.5	0	0	560	123121_Tbr1_wt_0_nost	WT_ctrl	MBsen
52.6816	99	324132	0.00228946	7.42089	560	123121_Tbr1_wt_0_nost	WT_ctrl	PIR
53.8327	102	269428	0.0114801	30.9306	560	123121_Tbr1_wt_0_nost	WT_ctrl	VENT
48.6267	99	657256	0.000304295	2	570	123121_Tbr1_wt_0_nost	WT_ctrl	AUD
73.1719	160	326484	0	0	570	123121_Tbr1_wt_0_nost	WT_ctrl	AUDp
3.19487	1	101046	0	0	570	123121_Tbr1_wt_0_nost	WT_ctrl	BLA
90.1602	188	365224	0.0180711	66	570	123121_Tbr1_wt_0_nost	WT_ctrl	DORsm
97.7819	52	171680	0.00349487	6	570	123121_Tbr1_wt_0_nost	WT_ctrl	ILM
49.096	2	6575.5	0	0	570	123121_Tbr1_wt_0_nost	WT_ctrl	MBsen
28.1253	54	309914	0	0	570	123121_Tbr1_wt_0_nost	WT_ctrl	PIR
54.4429	73	171962	0.0197719	34	570	123121_Tbr1_wt_0_nost	WT_ctrl	VENT
128.04	260	653910	0.001508	9.86097	580	123121_Tbr1_wt_0_nost	WT_ctrl	AUD
156.55	297.5	348564	0.00183224	6.38654	580	123121_Tbr1_wt_0_nost	WT_ctrl	AUDp
4.92998	1.5	98549.5	0	0	580	123121_Tbr1_wt_0_nost	WT_ctrl	BLA
88.1492	198	284506	0.0169786	48.3052	580	123121_Tbr1_wt_0_nost	WT_ctrl	DORsm
215.689	65	97288	0.00719513	7	580	123121_Tbr1_wt_0_nost	WT_ctrl	ILM
0	0.5	5341.5	0	0	580	123121_Tbr1_wt_0_nost	WT_ctrl	MBsen
44.3716	67	295621	0.000171913	0.508211	580	123121_Tbr1_wt_0_nost	WT_ctrl	PIR
75.414	42.5	81977	0.0446406	36.595	580	123121_Tbr1_wt_0_nost	WT_ctrl	VENT
95.7049	201	677735	0.00117863	7.98799	590	123121_Tbr1_wt_0_nost	WT_ctrl	AUD
115.386	260	364952	0.000819521	2.99086	590	123121_Tbr1_wt_0_nost	WT_ctrl	AUDp
5.3916	1.5	90948	0	0	590	123121_Tbr1_wt_0_nost	WT_ctrl	BLA
95.4742	215.5	314638	0.0157479	49.5489	590	123121_Tbr1_wt_0_nost	WT_ctrl	DORsm
36.5482	0.5	3532.75	0	0	590	123121_Tbr1_wt_0_nost	WT_ctrl	MBsen
43.6758	63.5	278394	0.000910432	2.53458	590	123121_Tbr1_wt_0_nost	WT_ctrl	PIR
81.3106	53	91545.5	0.0395159	36.1751	590	123121_Tbr1_wt_0_nost	WT_ctrl	VENT
144.378	309	690929	0.000144733	1	600	123121_Tbr1_wt_0_nost	WT_ctrl	AUD
162.751	328	368946	0	0	600	123121_Tbr1_wt_0_nost	WT_ctrl	AUDp
4.15152	1	77762	0	0	600	123121_Tbr1_wt_0_nost	WT_ctrl	BLA
95.3116	202	304840	0.00623279	19	600	123121_Tbr1_wt_0_nost	WT_ctrl	DORsm
0	0	1827.5	0	0	600	123121_Tbr1_wt_0_nost	WT_ctrl	MBsen
53.8115	68	263968	0.000378833	1	600	123121_Tbr1_wt_0_nost	WT_ctrl	PIR
108.223	39	62643.5	0.019156	12	600	123121_Tbr1_wt_0_nost	WT_ctrl	VENT
100.278	204	654756	0.000458346	3.00105	610	123121_Tbr1_wt_0_nost	WT_ctrl	AUD
111.292	237.5	360434	0.000140136	0.505096	610	123121_Tbr1_wt_0_nost	WT_ctrl	AUDp
29.1532	6	63641.8	0	0	610	123121_Tbr1_wt_0_nost	WT_ctrl	BLA
72.0472	128	286485	0.0678824	194.473	610	123121_Tbr1_wt_0_nost	WT_ctrl	DORsm
100.04	0.5	1586.75	0	0	610	123121_Tbr1_wt_0_nost	WT_ctrl	MBsen
33.636	47.5	237611	0	0	610	123121_Tbr1_wt_0_nost	WT_ctrl	PIR
94.3583	30.5	60399	0.0801552	48.413	610	123121_Tbr1_wt_0_nost	WT_ctrl	VENT
96.0937	179	600050	8.20617e-05	0.492412	620	123121_Tbr1_wt_0_nost	WT_ctrl	AUD
114.631	235.5	334475	0	0	620	123121_Tbr1_wt_0_nost	WT_ctrl	AUDp
17.4837	2	41038.8	0	0	620	123121_Tbr1_wt_0_nost	WT_ctrl	BLA
60.2186	97.5	225395	0.144568	325.85	620	123121_Tbr1_wt_0_nost	WT_ctrl	DORsm
123.707	5.5	13710	0.482205	66.1104	620	123121_Tbr1_wt_0_nost	WT_ctrl	ILM
0	0	1404.5	0	0	620	123121_Tbr1_wt_0_nost	WT_ctrl	MBsen
24.4648	25.5	184840	0	0	620	123121_Tbr1_wt_0_nost	WT_ctrl	PIR
130.614	32.5	50510	0.216485	109.347	620	123121_Tbr1_wt_0_nost	WT_ctrl	VENT
156.584	268	552442	0.000267886	1.47991	630	123121_Tbr1_wt_0_nost	WT_ctrl	AUD
196.958	259	287462	0	0	630	123121_Tbr1_wt_0_nost	WT_ctrl	AUDp
15.7632	1	20480	0	0	630	123121_Tbr1_wt_0_nost	WT_ctrl	BLA
64.0894	102.5	191388	0.122654	234.744	630	123121_Tbr1_wt_0_nost	WT_ctrl	DORsm
98.4024	12	39351.2	0.0957698	37.6866	630	123121_Tbr1_wt_0_nost	WT_ctrl	ILM
73.0265	17	37622.2	0	0	630	123121_Tbr1_wt_0_nost	WT_ctrl	MBsen
29.1228	18	117766	0.00156008	1.83723	630	123121_Tbr1_wt_0_nost	WT_ctrl	PIR
128.964	32.5	42539.5	0.375356	159.674	630	123121_Tbr1_wt_0_nost	WT_ctrl	VENT
135.901	219	520232	0	0	640	123121_Tbr1_wt_0_nost	WT_ctrl	AUD
172.556	211	243214	0	0	640	123121_Tbr1_wt_0_nost	WT_ctrl	AUDp
84.3146	107	191444	0.113349	217	640	123121_Tbr1_wt_0_nost	WT_ctrl	DORsm
103.398	18	56200	0.217082	122	640	123121_Tbr1_wt_0_nost	WT_ctrl	ILM
93.5252	59	96650.5	0	0	640	123121_Tbr1_wt_0_nost	WT_ctrl	MBsen
131.89	32	39163.5	0.436631	171	640	123121_Tbr1_wt_0_nost	WT_ctrl	VENT
248.193	367.5	478351	0.000203526	0.973567	650	123121_Tbr1_wt_0_nost	WT_ctrl	AUD
279.674	209.5	185269	0	0	650	123121_Tbr1_wt_0_nost	WT_ctrl	AUDp
33.6031	35	179623	0.0103821	18.6487	650	123121_Tbr1_wt_0_nost	WT_ctrl	DORsm
64.7801	11.5	57494.2	0.0340177	19.5582	650	123121_Tbr1_wt_0_nost	WT_ctrl	ILM
330.236	202.5	146578	0.00265035	3.88484	650	123121_Tbr1_wt_0_nost	WT_ctrl	MBsen
89.5914	15.5	36769.2	0.0261966	9.63231	650	123121_Tbr1_wt_0_nost	WT_ctrl	VENT
140.442	170.5	375602	0.00014567	0.547141	660	123121_Tbr1_wt_0_nost	WT_ctrl	AUD
157.548	77.5	91453.2	0	0	660	123121_Tbr1_wt_0_nost	WT_ctrl	AUDp
27.3352	33	146894	0.0191616	28.1473	660	123121_Tbr1_wt_0_nost	WT_ctrl	DORsm
66.8667	10	49069.5	0.0273588	13.4248	660	123121_Tbr1_wt_0_nost	WT_ctrl	ILM
273.49	216.5	187035	0.00138054	2.58209	660	123121_Tbr1_wt_0_nost	WT_ctrl	MBsen
64.091	11	26044.5	0.0457104	11.9051	660	123121_Tbr1_wt_0_nost	WT_ctrl	VENT
78.0962	73	301764	0	0	670	123121_Tbr1_wt_0_nost	WT_ctrl	AUD
45.4542	6	21307	0	0	670	123121_Tbr1_wt_0_nost	WT_ctrl	AUDp
25.0585	27	103064	0.0029108	3	670	123121_Tbr1_wt_0_nost	WT_ctrl	DORsm
150.33	19	40802	0.196069	80	670	123121_Tbr1_wt_0_nost	WT_ctrl	ILM
149.73	192	202672	0	0	670	123121_Tbr1_wt_0_nost	WT_ctrl	MBsen
60.3848	35.5	200751	0	0	680	123121_Tbr1_wt_0_nost	WT_ctrl	AUD
35.3697	23	83393	0.0124132	10.3518	680	123121_Tbr1_wt_0_nost	WT_ctrl	DORsm
106.026	11	33451.5	0.0203722	6.81481	680	123121_Tbr1_wt_0_nost	WT_ctrl	ILM
134.193	178	213039	0	0	680	123121_Tbr1_wt_0_nost	WT_ctrl	MBsen
5.32241	1	60655	0	0	690	123121_Tbr1_wt_0_nost	WT_ctrl	AUD
33.5757	12.5	60496.5	0.0122395	7.40445	690	123121_Tbr1_wt_0_nost	WT_ctrl	DORsm
102.031	5.5	17346.2	0	0	690	123121_Tbr1_wt_0_nost	WT_ctrl	ILM
153.949	207	239417	0.00356136	8.52649	690	123121_Tbr1_wt_0_nost	WT_ctrl	MBsen
14.4733	6	44610.5	0	0	700	123121_Tbr1_wt_0_nost	WT_ctrl	DORsm
374.797	396	268740	0.00372106	10	700	123121_Tbr1_wt_0_nost	WT_ctrl	MBsen
12.2614	5	26329	0	0	710	123121_Tbr1_wt_0_nost	WT_ctrl	DORsm
326.194	314.5	272096	0.00586557	15.96	710	123121_Tbr1_wt_0_nost	WT_ctrl	MBsen
183.072	230	281364	0.00387482	10.9023	720	123121_Tbr1_wt_0_nost	WT_ctrl	MBsen
175.732	265.5	308212	0.0381537	117.594	730	123121_Tbr1_wt_0_nost	WT_ctrl	MBsen
190.156	294	339542	0.000294514	1	740	123121_Tbr1_wt_0_nost	WT_ctrl	MBsen
217.735	335	355995	0.00280318	9.97916	750	123121_Tbr1_wt_0_nost	WT_ctrl	MBsen
249.118	365.5	359012	0.00306717	11.0115	760	123121_Tbr1_wt_0_nost	WT_ctrl	MBsen
148.628	246	356220	0.00926393	33	770	123121_Tbr1_wt_0_nost	WT_ctrl	MBsen
134.815	249	360990	0.00791403	28.5689	780	123121_Tbr1_wt_0_nost	WT_ctrl	MBsen
116.376	258	400386	0.000250086	1.00131	790	123121_Tbr1_wt_0_nost	WT_ctrl	MBsen
94.1142	280	456216	0.000438388	2	800	123121_Tbr1_wt_0_nost	WT_ctrl	MBsen
236.437	532.5	522332	0.00106659	5.57117	810	123121_Tbr1_wt_0_nost	WT_ctrl	MBsen
129.13	358	585008	0.000512813	3	820	123121_Tbr1_wt_0_nost	WT_ctrl	MBsen
0	3	3440	0	0	100	051720 Tbr1 24 nost nofiber	Tbr1_ctrl	PIR
5.87718	3	39751.5	0	0	110	051720 Tbr1 24 nost nofiber	Tbr1_ctrl	PIR
54.5255	111.5	336530	0	0	120	051720 Tbr1 24 nost nofiber	Tbr1_ctrl	PIR
116.319	249	405207	0.00148072	6	130	051720 Tbr1 24 nost nofiber	Tbr1_ctrl	PIR
100.796	219.5	433015	0.000934359	4.04591	140	051720 Tbr1 24 nost nofiber	Tbr1_ctrl	PIR
119.376	274	418343	0.000691764	2.89394	150	051720 Tbr1 24 nost nofiber	Tbr1_ctrl	PIR
46.0817	174	378304	0.00237904	9	160	051720 Tbr1 24 nost nofiber	Tbr1_ctrl	PIR
24.6828	81.5	366129	0	0	170	051720 Tbr1 24 nost nofiber	Tbr1_ctrl	PIR
106.713	237.5	353720	0	0	180	051720 Tbr1 24 nost nofiber	Tbr1_ctrl	PIR
120.072	220	344146	0.00929837	32	190	051720 Tbr1 24 nost nofiber	Tbr1_ctrl	PIR
86.5607	182.5	334497	0.00103516	3.46259	200	051720 Tbr1 24 nost nofiber	Tbr1_ctrl	PIR
100.259	179	325221	0.00215241	7.00009	210	051720 Tbr1 24 nost nofiber	Tbr1_ctrl	PIR
60.3755	100	320822	0	0	220	051720 Tbr1 24 nost nofiber	Tbr1_ctrl	PIR
79.5513	153.5	312910	0	0	230	051720 Tbr1 24 nost nofiber	Tbr1_ctrl	PIR
139.652	210.5	299388	0.00148597	4.44881	240	051720 Tbr1 24 nost nofiber	Tbr1_ctrl	PIR
84.3361	138	298576	0	0	250	051720 Tbr1 24 nost nofiber	Tbr1_ctrl	PIR
0	0	11967.5	0	0	260	051720 Tbr1 24 nost nofiber	Tbr1_ctrl	AIp
119.037	185.5	308728	0.000643502	1.98667	260	051720 Tbr1 24 nost nofiber	Tbr1_ctrl	PIR
10.0048	1.5	47194.8	0	0	270	051720 Tbr1 24 nost nofiber	Tbr1_ctrl	AIp
88.8038	167	318838	0	0	270	051720 Tbr1 24 nost nofiber	Tbr1_ctrl	PIR
7.9664	2	81048	0	0	280	051720 Tbr1 24 nost nofiber	Tbr1_ctrl	AIp
55.8055	88	329740	0.00181961	6	280	051720 Tbr1 24 nost nofiber	Tbr1_ctrl	PIR
31.1616	10.5	113254	0.00201563	2.28279	290	051720 Tbr1 24 nost nofiber	Tbr1_ctrl	AIp
155.966	265	341201	0.00811843	27.7002	290	051720 Tbr1 24 nost nofiber	Tbr1_ctrl	PIR
32.145	14.5	147470	0.00339376	5.00478	300	051720 Tbr1 24 nost nofiber	Tbr1_ctrl	AIp
149.042	250	356114	0.00241294	8.59281	300	051720 Tbr1 24 nost nofiber	Tbr1_ctrl	PIR
44.3714	21	152788	0.0111265	17	310	051720 Tbr1 24 nost nofiber	Tbr1_ctrl	AIp
143.097	289	367732	0.000271938	1	310	051720 Tbr1 24 nost nofiber	Tbr1_ctrl	PIR
36.5698	17	149833	0.0221531	33.1927	320	051720 Tbr1 24 nost nofiber	Tbr1_ctrl	AIp
197.856	364	381111	0.00804763	30.6704	320	051720 Tbr1 24 nost nofiber	Tbr1_ctrl	PIR
37.6935	17.5	149790	0.000332348	0.497825	330	051720 Tbr1 24 nost nofiber	Tbr1_ctrl	AIp
127.358	244.5	403163	0.00338394	13.6428	330	051720 Tbr1 24 nost nofiber	Tbr1_ctrl	PIR
72.7501	34	150876	0.00530237	8	340	051720 Tbr1 24 nost nofiber	Tbr1_ctrl	AIp
120.155	261	427197	0	0	340	051720 Tbr1 24 nost nofiber	Tbr1_ctrl	PIR
54.5711	26	153885	0.000646064	0.994194	350	051720 Tbr1 24 nost nofiber	Tbr1_ctrl	AIp
157.653	321.5	448828	0.00211234	9.48081	350	051720 Tbr1 24 nost nofiber	Tbr1_ctrl	PIR
39.7568	19.5	158388	0.00250434	3.96657	360	051720 Tbr1 24 nost nofiber	Tbr1_ctrl	AIp
104.03	212.5	465546	0.00107949	5.02552	360	051720 Tbr1 24 nost nofiber	Tbr1_ctrl	PIR
61.693	31	162218	0.00739743	12	370	051720 Tbr1 24 nost nofiber	Tbr1_ctrl	AIp
111.164	250	470464	0.000850224	4	370	051720 Tbr1 24 nost nofiber	Tbr1_ctrl	PIR
50.8109	26	165964	0.000307986	0.511148	380	051720 Tbr1 24 nost nofiber	Tbr1_ctrl	AIp
196.212	386.5	467674	0.00213162	9.96904	380	051720 Tbr1 24 nost nofiber	Tbr1_ctrl	PIR
29.9457	16	172542	0.00117991	2.03583	390	051720 Tbr1 24 nost nofiber	Tbr1_ctrl	AIp
145.306	267.5	454998	0.00446955	20.3364	390	051720 Tbr1 24 nost nofiber	Tbr1_ctrl	PIR
74.0028	39	170134	0	0	400	051720 Tbr1 24 nost nofiber	Tbr1_ctrl	AIp
182.749	354	443396	0.00157872	7	400	051720 Tbr1 24 nost nofiber	Tbr1_ctrl	PIR
47.3885	23.5	160221	0	0	410	051720 Tbr1 24 nost nofiber	Tbr1_ctrl	AIp
10.7081	11	27327.2	0	0	410	051720 Tbr1 24 nost nofiber	Tbr1_ctrl	DORsm
497.953	9.5	3252	0	0	410	051720 Tbr1 24 nost nofiber	Tbr1_ctrl	ILM
143.13	296	435164	0.000577717	2.51401	410	051720 Tbr1 24 nost nofiber	Tbr1_ctrl	PIR
10.7081	11	27327.2	0	0	410	051720 Tbr1 24 nost nofiber	Tbr1_ctrl	VENT
40.5814	21.5	170966	0	0	420	051720 Tbr1 24 nost nofiber	Tbr1_ctrl	AIp
42.4779	85	142228	0.0137423	19.5455	420	051720 Tbr1 24 nost nofiber	Tbr1_ctrl	DORsm
514.105	14.5	9119.5	0	0	420	051720 Tbr1 24 nost nofiber	Tbr1_ctrl	ILM
98.0483	205.5	427984	0	0	420	051720 Tbr1 24 nost nofiber	Tbr1_ctrl	PIR
42.4779	85	142228	0.0137423	19.5455	420	051720 Tbr1 24 nost nofiber	Tbr1_ctrl	VENT
41.929	25	192486	0.000519517	1	430	051720 Tbr1 24 nost nofiber	Tbr1_ctrl	AIp
27.8541	100	278161	0.000719008	2	430	051720 Tbr1 24 nost nofiber	Tbr1_ctrl	DORsm
547.348	55	32439.5	0	0	430	051720 Tbr1 24 nost nofiber	Tbr1_ctrl	ILM
189.69	319	425471	0.000235034	1	430	051720 Tbr1 24 nost nofiber	Tbr1_ctrl	PIR
27.8541	100	278161	0.000719008	2	430	051720 Tbr1 24 nost nofiber	Tbr1_ctrl	VENT
37.3024	22	190524	0	0	440	051720 Tbr1 24 nost nofiber	Tbr1_ctrl	AIp
51.4287	227	412225	0.00193552	7.97871	440	051720 Tbr1 24 nost nofiber	Tbr1_ctrl	DORsm
641.448	96.5	49026.5	0.00740834	3.63205	440	051720 Tbr1 24 nost nofiber	Tbr1_ctrl	ILM
112.067	228	424900	0.000117678	0.500012	440	051720 Tbr1 24 nost nofiber	Tbr1_ctrl	PIR
51.4287	227	412225	0.00193552	7.97871	440	051720 Tbr1 24 nost nofiber	Tbr1_ctrl	VENT
53.7735	32	191232	0	0	450	051720 Tbr1 24 nost nofiber	Tbr1_ctrl	AIp
69.7995	365	546970	0.0127432	69.7013	450	051720 Tbr1 24 nost nofiber	Tbr1_ctrl	DORsm
532.419	135.5	89425.5	0.0033	2.95104	450	051720 Tbr1 24 nost nofiber	Tbr1_ctrl	ILM
116.652	220	426142	0.000234867	1.00087	450	051720 Tbr1 24 nost nofiber	Tbr1_ctrl	PIR
69.7995	365	546970	0.0127432	69.7013	450	051720 Tbr1 24 nost nofiber	Tbr1_ctrl	VENT
52.8261	33	201670	0	0	460	051720 Tbr1 24 nost nofiber	Tbr1_ctrl	AIp
41.9962	273	599596	0.00517014	31	460	051720 Tbr1 24 nost nofiber	Tbr1_ctrl	DORsm
306.28	130	137025	0	0	460	051720 Tbr1 24 nost nofiber	Tbr1_ctrl	ILM
87.9503	173	425790	0	0	460	051720 Tbr1 24 nost nofiber	Tbr1_ctrl	PIR
41.9962	273	599596	0.00517014	31	460	051720 Tbr1 24 nost nofiber	Tbr1_ctrl	VENT
39.347	23.5	193744	0	0	470	051720 Tbr1 24 nost nofiber	Tbr1_ctrl	AIp
43.3452	334	569759	0.0102586	58.449	470	051720 Tbr1 24 nost nofiber	Tbr1_ctrl	DORsm
347.781	160	148330	0.00299187	4.43782	470	051720 Tbr1 24 nost nofiber	Tbr1_ctrl	ILM
77.5485	181.5	422302	0	0	470	051720 Tbr1 24 nost nofiber	Tbr1_ctrl	PIR
43.3452	334	569759	0.0102586	58.449	470	051720 Tbr1 24 nost nofiber	Tbr1_ctrl	VENT
56.3932	32.5	185934	0	0	480	051720 Tbr1 24 nost nofiber	Tbr1_ctrl	AIp
172.837	4	7653.25	0	0	480	051720 Tbr1 24 nost nofiber	Tbr1_ctrl	BLA
54.0409	380.5	590316	0.00709209	41.8658	480	051720 Tbr1 24 nost nofiber	Tbr1_ctrl	DORsm
228.111	92	130516	0.00960254	12.5328	480	051720 Tbr1 24 nost nofiber	Tbr1_ctrl	ILM
97.1404	216	417304	0.000480257	2.00413	480	051720 Tbr1 24 nost nofiber	Tbr1_ctrl	PIR
54.1515	380.5	588608	0.00709643	41.7701	480	051720 Tbr1 24 nost nofiber	Tbr1_ctrl	VENT
36.836	21	184044	0.0010867	2	490	051720 Tbr1 24 nost nofiber	Tbr1_ctrl	AIp
39.457	3	24545.5	0	0	490	051720 Tbr1 24 nost nofiber	Tbr1_ctrl	BLA
52.7442	411	612068	0.000816902	5	490	051720 Tbr1 24 nost nofiber	Tbr1_ctrl	DORsm
277.95	118	137054	0.0277264	38	490	051720 Tbr1 24 nost nofiber	Tbr1_ctrl	ILM
81.0059	182	414468	0	0	490	051720 Tbr1 24 nost nofiber	Tbr1_ctrl	PIR
53.7969	407	600092	0.000833206	5	490	051720 Tbr1 24 nost nofiber	Tbr1_ctrl	VENT
30.6521	17	179655	0	0	500	051720 Tbr1 24 nost nofiber	Tbr1_ctrl	AIp
141.219	20.5	55622.2	0.00102057	0.567667	500	051720 Tbr1 24 nost nofiber	Tbr1_ctrl	AUD
8.38471	2	73728.8	0.00735127	5.42	500	051720 Tbr1 24 nost nofiber	Tbr1_ctrl	BLA
93.3336	532	617188	0	0	500	051720 Tbr1 24 nost nofiber	Tbr1_ctrl	DORsm
173.949	72.5	135409	0.0373816	50.6182	500	051720 Tbr1 24 nost nofiber	Tbr1_ctrl	ILM
82.2683	179.5	411996	0.00157522	6.48986	500	051720 Tbr1 24 nost nofiber	Tbr1_ctrl	PIR
96.8095	525.5	593231	0	0	500	051720 Tbr1 24 nost nofiber	Tbr1_ctrl	VENT
31.1175	8.5	90581.2	0.00226807	2.05445	510	051720 Tbr1 24 nost nofiber	Tbr1_ctrl	AIp
87.6981	64.5	250490	0	0	510	051720 Tbr1 24 nost nofiber	Tbr1_ctrl	AUD
34.863	11.5	107647	0.0719622	77.4652	510	051720 Tbr1 24 nost nofiber	Tbr1_ctrl	BLA
122.119	606	638630	0.000313271	2.00064	510	051720 Tbr1 24 nost nofiber	Tbr1_ctrl	DORsm
87.7231	40.5	148832	0.0276053	41.0856	510	051720 Tbr1 24 nost nofiber	Tbr1_ctrl	ILM
89.5036	181	396392	0.00141069	5.59186	510	051720 Tbr1 24 nost nofiber	Tbr1_ctrl	PIR
129.036	585.5	593569	0.000336969	2.00014	510	051720 Tbr1 24 nost nofiber	Tbr1_ctrl	VENT
60.4212	6	32058	0	0	520	051720 Tbr1 24 nost nofiber	Tbr1_ctrl	AIp
205.612	252	395665	0.00202191	8	520	051720 Tbr1 24 nost nofiber	Tbr1_ctrl	AUD
24.0515	10	134224	0.0342709	46	520	051720 Tbr1 24 nost nofiber	Tbr1_ctrl	BLA
109.495	595	660435	0.000302831	2	520	051720 Tbr1 24 nost nofiber	Tbr1_ctrl	DORsm
122.54	53	139628	0.0315123	44	520	051720 Tbr1 24 nost nofiber	Tbr1_ctrl	ILM
87.6071	217	379553	0	0	520	051720 Tbr1 24 nost nofiber	Tbr1_ctrl	PIR
110.339	537	593940	0.000168367	1	520	051720 Tbr1 24 nost nofiber	Tbr1_ctrl	VENT
86.87	2	7432.5	0	0	530	051720 Tbr1 24 nost nofiber	Tbr1_ctrl	AIp
185.119	276	480668	0.00403793	19.4091	530	051720 Tbr1 24 nost nofiber	Tbr1_ctrl	AUD
177.151	25	23690.5	0	0	530	051720 Tbr1 24 nost nofiber	Tbr1_ctrl	AUDp
23.3903	18	249434	0.0123652	30.8429	530	051720 Tbr1 24 nost nofiber	Tbr1_ctrl	BLA
107.997	588	674192	0.000444477	2.99663	530	051720 Tbr1 24 nost nofiber	Tbr1_ctrl	DORsm
101.922	41.5	131577	0.066167	87.0606	530	051720 Tbr1 24 nost nofiber	Tbr1_ctrl	ILM
56.2044	114	367261	0.000275439	1.01158	530	051720 Tbr1 24 nost nofiber	Tbr1_ctrl	PIR
112.127	499.5	583975	0.000432477	2.52556	530	051720 Tbr1 24 nost nofiber	Tbr1_ctrl	VENT
310.5	515.5	535940	0.000559779	3.00008	540	051720 Tbr1 24 nost nofiber	Tbr1_ctrl	AUD
552.154	206.5	106021	0	0	540	051720 Tbr1 24 nost nofiber	Tbr1_ctrl	AUDp
16.4932	13	252622	0.00597692	15.099	540	051720 Tbr1 24 nost nofiber	Tbr1_ctrl	BLA
65.4006	442.5	696228	0.00344492	23.9845	540	051720 Tbr1 24 nost nofiber	Tbr1_ctrl	DORsm
134.573	52	125898	0.00339776	4.27771	540	051720 Tbr1 24 nost nofiber	Tbr1_ctrl	ILM
64.2984	130	351500	0	0	540	051720 Tbr1 24 nost nofiber	Tbr1_ctrl	PIR
65.5081	316.5	546034	0.0019448	10.6193	540	051720 Tbr1 24 nost nofiber	Tbr1_ctrl	VENT
262.463	456	560882	0.00160462	9	550	051720 Tbr1 24 nost nofiber	Tbr1_ctrl	AUD
396.573	371	197814	0	0	550	051720 Tbr1 24 nost nofiber	Tbr1_ctrl	AUDp
20.0919	15	241016	0.00041491	1	550	051720 Tbr1 24 nost nofiber	Tbr1_ctrl	BLA
61.5921	433	665662	0.00676019	45	550	051720 Tbr1 24 nost nofiber	Tbr1_ctrl	DORsm
96.8724	57	189954	0.00263221	5	550	051720 Tbr1 24 nost nofiber	Tbr1_ctrl	ILM
38.973	82	339621	0	0	550	051720 Tbr1 24 nost nofiber	Tbr1_ctrl	PIR
46.1357	223	440837	0.00453682	20	550	051720 Tbr1 24 nost nofiber	Tbr1_ctrl	VENT
222.409	403.5	586267	0.00324367	19.0166	560	051720 Tbr1 24 nost nofiber	Tbr1_ctrl	AUD
261.154	394	276403	0	0	560	051720 Tbr1 24 nost nofiber	Tbr1_ctrl	AUDp
26.2597	19	233221	0.00796692	18.5805	560	051720 Tbr1 24 nost nofiber	Tbr1_ctrl	BLA
149.803	371	565716	0.0201812	114.168	560	051720 Tbr1 24 nost nofiber	Tbr1_ctrl	DORsm
147.325	95	207554	0.00141915	2.9455	560	051720 Tbr1 24 nost nofiber	Tbr1_ctrl	ILM
66.0455	1	4888	0	0	560	051720 Tbr1 24 nost nofiber	Tbr1_ctrl	MBsen
63.7298	132	327083	0.0013939	4.5592	560	051720 Tbr1 24 nost nofiber	Tbr1_ctrl	PIR
58.5819	127.5	289759	0.00730305	21.1612	560	051720 Tbr1 24 nost nofiber	Tbr1_ctrl	VENT
212.753	394.5	599790	0.000166735	1.00006	570	051720 Tbr1 24 nost nofiber	Tbr1_ctrl	AUD
215.573	428.5	328626	0	0	570	051720 Tbr1 24 nost nofiber	Tbr1_ctrl	AUDp
33.6365	23	218396	0.00505018	11.0294	570	051720 Tbr1 24 nost nofiber	Tbr1_ctrl	BLA
145.615	254	378708	0.00234723	8.88916	570	051720 Tbr1 24 nost nofiber	Tbr1_ctrl	DORsm
149.631	84.5	183423	0.00335555	6.15486	570	051720 Tbr1 24 nost nofiber	Tbr1_ctrl	ILM
178.608	5	6293.75	0	0	570	051720 Tbr1 24 nost nofiber	Tbr1_ctrl	MBsen
33.3235	69	308607	0	0	570	051720 Tbr1 24 nost nofiber	Tbr1_ctrl	PIR
103.414	79.5	155452	0	0	570	051720 Tbr1 24 nost nofiber	Tbr1_ctrl	VENT
185.333	353	614890	0.000650523	4	580	051720 Tbr1 24 nost nofiber	Tbr1_ctrl	AUD
183.186	451	350700	0	0	580	051720 Tbr1 24 nost nofiber	Tbr1_ctrl	AUDp
36.796	23	201791	0	0	580	051720 Tbr1 24 nost nofiber	Tbr1_ctrl	BLA
114.319	212	282394	0	0	580	051720 Tbr1 24 nost nofiber	Tbr1_ctrl	DORsm
134.414	47	112883	0.000885873	1	580	051720 Tbr1 24 nost nofiber	Tbr1_ctrl	ILM
244.754	7	5276	0	0	580	051720 Tbr1 24 nost nofiber	Tbr1_ctrl	MBsen
18.6765	33	293852	0	0	580	051720 Tbr1 24 nost nofiber	Tbr1_ctrl	PIR
86.1762	35	67431	0	0	580	051720 Tbr1 24 nost nofiber	Tbr1_ctrl	VENT
213.619	411.5	623558	0.00105262	6.56373	590	051720 Tbr1 24 nost nofiber	Tbr1_ctrl	AUD
157.709	377.5	363498	0.00136186	4.95034	590	051720 Tbr1 24 nost nofiber	Tbr1_ctrl	AUDp
41.9836	23.5	181844	0	0	590	051720 Tbr1 24 nost nofiber	Tbr1_ctrl	BLA
92.8173	200	318314	0	0	590	051720 Tbr1 24 nost nofiber	Tbr1_ctrl	DORsm
265.525	4	4052.25	0	0	590	051720 Tbr1 24 nost nofiber	Tbr1_ctrl	MBsen
71.6624	95	281018	0.000721925	2.02874	590	051720 Tbr1 24 nost nofiber	Tbr1_ctrl	PIR
94.7127	58.5	100187	0	0	590	051720 Tbr1 24 nost nofiber	Tbr1_ctrl	VENT
273.006	526.5	622065	0.0060671	37.7413	600	051720 Tbr1 24 nost nofiber	Tbr1_ctrl	AUD
218.913	458	367127	0.0097564	35.8184	600	051720 Tbr1 24 nost nofiber	Tbr1_ctrl	AUDp
32.7011	14	136625	0	0	600	051720 Tbr1 24 nost nofiber	Tbr1_ctrl	BLA
127.166	229	302860	0	0	600	051720 Tbr1 24 nost nofiber	Tbr1_ctrl	DORsm
260.126	2.5	1831.75	0	0	600	051720 Tbr1 24 nost nofiber	Tbr1_ctrl	MBsen
62.1253	85	260510	0	0	600	051720 Tbr1 24 nost nofiber	Tbr1_ctrl	PIR
131.341	45	63066	0	0	600	051720 Tbr1 24 nost nofiber	Tbr1_ctrl	VENT
195.052	352	582594	0.000171646	1	610	051720 Tbr1 24 nost nofiber	Tbr1_ctrl	AUD
185.998	461	357548	0	0	610	051720 Tbr1 24 nost nofiber	Tbr1_ctrl	AUDp
18.3783	6	105395	0.00569287	6	610	051720 Tbr1 24 nost nofiber	Tbr1_ctrl	BLA
191.757	286	281151	0	0	610	051720 Tbr1 24 nost nofiber	Tbr1_ctrl	DORsm
176.194	4	7329	0	0	610	051720 Tbr1 24 nost nofiber	Tbr1_ctrl	ILM
209.835	1	1538.5	0	0	610	051720 Tbr1 24 nost nofiber	Tbr1_ctrl	MBsen
30.5912	46	232167	0	0	610	051720 Tbr1 24 nost nofiber	Tbr1_ctrl	PIR
258.305	69	59990.5	0	0	610	051720 Tbr1 24 nost nofiber	Tbr1_ctrl	VENT
160.502	272.5	548846	0.000188984	1.03723	620	051720 Tbr1 24 nost nofiber	Tbr1_ctrl	AUD
142.115	354	336551	0	0	620	051720 Tbr1 24 nost nofiber	Tbr1_ctrl	AUDp
24.0769	7.5	100959	0	0	620	051720 Tbr1 24 nost nofiber	Tbr1_ctrl	BLA
137.356	184	231043	0.00040575	0.937457	620	051720 Tbr1 24 nost nofiber	Tbr1_ctrl	DORsm
167.979	10.5	21914	0.00616884	1.35184	620	051720 Tbr1 24 nost nofiber	Tbr1_ctrl	ILM
0	0.5	1412.5	0	0	620	051720 Tbr1 24 nost nofiber	Tbr1_ctrl	MBsen
43.3363	54.5	189654	0.000244793	0.46426	620	051720 Tbr1 24 nost nofiber	Tbr1_ctrl	PIR
171.344	44.5	51182.8	0	0	620	051720 Tbr1 24 nost nofiber	Tbr1_ctrl	VENT
149.506	229.5	494596	0.000515463	2.54946	630	051720 Tbr1 24 nost nofiber	Tbr1_ctrl	AUD
137.526	311	293516	0	0	630	051720 Tbr1 24 nost nofiber	Tbr1_ctrl	AUDp
18.2419	5.5	96963.5	0	0	630	051720 Tbr1 24 nost nofiber	Tbr1_ctrl	BLA
110.399	111	190083	0.00026122	0.496536	630	051720 Tbr1 24 nost nofiber	Tbr1_ctrl	DORsm
153.455	24	51131.2	0	0	630	051720 Tbr1 24 nost nofiber	Tbr1_ctrl	ILM
234.191	38	29906.2	0	0	630	051720 Tbr1 24 nost nofiber	Tbr1_ctrl	MBsen
40.7268	24	124686	0	0	630	051720 Tbr1 24 nost nofiber	Tbr1_ctrl	PIR
116.183	29	43112.2	0	0	630	051720 Tbr1 24 nost nofiber	Tbr1_ctrl	VENT
99.9796	146	471429	0	0	640	051720 Tbr1 24 nost nofiber	Tbr1_ctrl	AUD
76.8652	186	247798	0	0	640	051720 Tbr1 24 nost nofiber	Tbr1_ctrl	AUDp
21.7204	6	89178	0.00112135	1	640	051720 Tbr1 24 nost nofiber	Tbr1_ctrl	BLA
53.7807	84	192087	0.00572657	11	640	051720 Tbr1 24 nost nofiber	Tbr1_ctrl	DORsm
88.8064	16	58163.5	0	0	640	051720 Tbr1 24 nost nofiber	Tbr1_ctrl	ILM
155.097	98	91585	0	0	640	051720 Tbr1 24 nost nofiber	Tbr1_ctrl	MBsen
0	0	176	0	0	640	051720 Tbr1 24 nost nofiber	Tbr1_ctrl	PIR
98.8345	23	39196.5	0	0	640	051720 Tbr1 24 nost nofiber	Tbr1_ctrl	VENT
222.904	303	439920	0.00187608	8.25327	650	051720 Tbr1 24 nost nofiber	Tbr1_ctrl	AUD
165.631	205.5	192560	0.00396765	7.64012	650	051720 Tbr1 24 nost nofiber	Tbr1_ctrl	AUDp
27.8537	6.5	74542.5	0.000715343	0.533235	650	051720 Tbr1 24 nost nofiber	Tbr1_ctrl	BLA
18.6134	32	181436	0.000266506	0.483539	650	051720 Tbr1 24 nost nofiber	Tbr1_ctrl	DORsm
65.0865	11	54874	0	0	650	051720 Tbr1 24 nost nofiber	Tbr1_ctrl	ILM
278.905	184	141808	0.00260555	3.69487	650	051720 Tbr1 24 nost nofiber	Tbr1_ctrl	MBsen
64.5234	10.5	37483.8	0	0	650	051720 Tbr1 24 nost nofiber	Tbr1_ctrl	VENT
172.13	196.5	365398	0.00012785	0.467161	660	051720 Tbr1 24 nost nofiber	Tbr1_ctrl	AUD
138.307	90.5	100550	0.000397186	0.399369	660	051720 Tbr1 24 nost nofiber	Tbr1_ctrl	AUDp
13.8212	2.5	55513.2	0	0	660	051720 Tbr1 24 nost nofiber	Tbr1_ctrl	BLA
23.8776	29.5	150054	0.000354241	0.531551	660	051720 Tbr1 24 nost nofiber	Tbr1_ctrl	DORsm
88.5004	12	43474.8	0	0	660	051720 Tbr1 24 nost nofiber	Tbr1_ctrl	ILM
209.848	210	184084	0	0	660	051720 Tbr1 24 nost nofiber	Tbr1_ctrl	MBsen
66.8866	10.5	27059.2	0	0	660	051720 Tbr1 24 nost nofiber	Tbr1_ctrl	VENT
111.432	104	301300	0	0	670	051720 Tbr1 24 nost nofiber	Tbr1_ctrl	AUD
30.3028	7	21307	0	0	670	051720 Tbr1 24 nost nofiber	Tbr1_ctrl	AUDp
17.5537	2	36782	0	0	670	051720 Tbr1 24 nost nofiber	Tbr1_ctrl	BLA
34.4555	20	103064	0.00485133	5	670	051720 Tbr1 24 nost nofiber	Tbr1_ctrl	DORsm
72.4373	8	35653.5	0	0	670	051720 Tbr1 24 nost nofiber	Tbr1_ctrl	ILM
273.973	299	202672	0.00246703	5	670	051720 Tbr1 24 nost nofiber	Tbr1_ctrl	MBsen
114.173	70	201235	0	0	680	051720 Tbr1 24 nost nofiber	Tbr1_ctrl	AUD
21.061	1.5	14640.8	0	0	680	051720 Tbr1 24 nost nofiber	Tbr1_ctrl	BLA
13.7892	10.5	83393	0.00120672	1.00632	680	051720 Tbr1 24 nost nofiber	Tbr1_ctrl	DORsm
63.5727	5.5	27955.5	0	0	680	051720 Tbr1 24 nost nofiber	Tbr1_ctrl	ILM
222.482	264.5	213039	0	0	680	051720 Tbr1 24 nost nofiber	Tbr1_ctrl	MBsen
42.5793	8	60655	0	0	690	051720 Tbr1 24 nost nofiber	Tbr1_ctrl	AUD
7.58994	5.5	60496.5	0.00611974	3.70223	690	051720 Tbr1 24 nost nofiber	Tbr1_ctrl	DORsm
0	0	9725	0	0	690	051720 Tbr1 24 nost nofiber	Tbr1_ctrl	ILM
143.97	217	239417	0.00022673	0.54283	690	051720 Tbr1 24 nost nofiber	Tbr1_ctrl	MBsen
0	1	44610.5	0.00224162	1	700	051720 Tbr1 24 nost nofiber	Tbr1_ctrl	DORsm
239.053	319	268740	0	0	700	051720 Tbr1 24 nost nofiber	Tbr1_ctrl	MBsen
0	0	26329	0	0	710	051720 Tbr1 24 nost nofiber	Tbr1_ctrl	DORsm
144.823	248	272096	0.000917887	2.49754	710	051720 Tbr1 24 nost nofiber	Tbr1_ctrl	MBsen
78.9206	202.5	281364	0	0	720	051720 Tbr1 24 nost nofiber	Tbr1_ctrl	MBsen
108.115	258	304570	0	0	730	051720 Tbr1 24 nost nofiber	Tbr1_ctrl	MBsen
64.1918	177	330784	0	0	740	051720 Tbr1 24 nost nofiber	Tbr1_ctrl	MBsen
68.7133	183.5	356961	0	0	750	051720 Tbr1 24 nost nofiber	Tbr1_ctrl	MBsen
81.9239	196	358596	0	0	760	051720 Tbr1 24 nost nofiber	Tbr1_ctrl	MBsen
20.6651	64	359306	0	0	770	051720 Tbr1 24 nost nofiber	Tbr1_ctrl	MBsen
0	0	6148.5	0	0	100	022121 Tbr1 6 nost	Tbr1_ctrl	PIR
80.3797	22	39751.5	0	0	110	022121 Tbr1 6 nost	Tbr1_ctrl	PIR
87.6011	200	336530	0.00439834	14.8017	120	022121 Tbr1 6 nost	Tbr1_ctrl	PIR
105.878	315.5	415090	0.000370181	1.53659	130	022121 Tbr1 6 nost	Tbr1_ctrl	PIR
78.3212	272	436920	0.000228875	1	140	022121 Tbr1 6 nost	Tbr1_ctrl	PIR
43.9667	209	422934	0.000236659	1.00091	150	022121 Tbr1 6 nost	Tbr1_ctrl	PIR
56.9688	212.5	378729	0	0	160	022121 Tbr1 6 nost	Tbr1_ctrl	PIR
72.5196	214	365034	0	0	170	022121 Tbr1 6 nost	Tbr1_ctrl	PIR
42.7077	182	355646	0.000425036	1.51162	180	022121 Tbr1 6 nost	Tbr1_ctrl	PIR
48.7422	167	344376	0.000292975	1.00894	190	022121 Tbr1 6 nost	Tbr1_ctrl	PIR
29.7127	101	331364	0.000149316	0.494781	200	022121 Tbr1 6 nost	Tbr1_ctrl	PIR
31.6999	109	325887	0	0	210	022121 Tbr1 6 nost	Tbr1_ctrl	PIR
46.2684	169	321212	0.00124961	4.01389	220	022121 Tbr1 6 nost	Tbr1_ctrl	PIR
103.808	247.5	310562	0.003084	9.57773	230	022121 Tbr1 6 nost	Tbr1_ctrl	PIR
194.572	337	298349	0.0144993	43.2584	240	022121 Tbr1 6 nost	Tbr1_ctrl	PIR
122.66	240	300039	0.00099987	3	250	022121 Tbr1 6 nost	Tbr1_ctrl	PIR
0	0	12019.5	0.00831981	1	260	022121 Tbr1 6 nost	Tbr1_ctrl	AIp
134.737	265	309192	0.00373712	11.5549	260	022121 Tbr1 6 nost	Tbr1_ctrl	PIR
2.77713	0.5	47124.2	0.00258073	1.21615	270	022121 Tbr1 6 nost	Tbr1_ctrl	AIp
93.2374	259	318838	0.000941021	3.00034	270	022121 Tbr1 6 nost	Tbr1_ctrl	PIR
8.73785	2.5	88304.5	0.000522002	0.460952	280	022121 Tbr1 6 nost	Tbr1_ctrl	AIp
133.731	316	332336	0.0121296	40.3111	280	022121 Tbr1 6 nost	Tbr1_ctrl	PIR
8.46315	3	117169	0.00488076	5.71874	290	022121 Tbr1 6 nost	Tbr1_ctrl	AIp
121.112	289.5	342624	0.00834424	28.5893	290	022121 Tbr1 6 nost	Tbr1_ctrl	PIR
21.7456	9.33333	138350	0.0136814	18.9282	300	022121 Tbr1 6 nost	Tbr1_ctrl	AIp
86.6715	240.667	355068	0.000474846	1.68603	300	022121 Tbr1 6 nost	Tbr1_ctrl	PIR
19.4748	8.5	139217	0.00178624	2.48674	310	022121 Tbr1 6 nost	Tbr1_ctrl	AIp
98.3739	262	369318	0.00432249	15.9637	310	022121 Tbr1 6 nost	Tbr1_ctrl	PIR
41.3503	18	139646	0.00955335	13.3409	320	022121 Tbr1 6 nost	Tbr1_ctrl	AIp
145.324	371	381782	0.0159315	60.8236	320	022121 Tbr1 6 nost	Tbr1_ctrl	PIR
78.9553	35.5	142706	0.0400442	57.1453	330	022121 Tbr1 6 nost	Tbr1_ctrl	AIp
273.635	504	399076	0.00556231	22.1978	330	022121 Tbr1 6 nost	Tbr1_ctrl	PIR
73.9553	33.5	146464	0.0534621	78.303	340	022121 Tbr1 6 nost	Tbr1_ctrl	AIp
130.778	315	428984	0.00279376	11.9848	340	022121 Tbr1 6 nost	Tbr1_ctrl	PIR
52.5993	23	141164	0.00425039	6	350	022121 Tbr1 6 nost	Tbr1_ctrl	AIp
131.429	346	451962	0.00132754	6	350	022121 Tbr1 6 nost	Tbr1_ctrl	PIR
15.8632	7.5	153790	0.000960249	1.47677	360	022121 Tbr1 6 nost	Tbr1_ctrl	AIp
171.368	439.5	463650	0.00183544	8.51	360	022121 Tbr1 6 nost	Tbr1_ctrl	PIR
60.2412	29	154172	0.00575751	8.87649	370	022121 Tbr1 6 nost	Tbr1_ctrl	AIp
127.66	406	470380	0.00106305	5.00037	370	022121 Tbr1 6 nost	Tbr1_ctrl	PIR
69.8953	35	161657	0.00804172	13	380	022121 Tbr1 6 nost	Tbr1_ctrl	AIp
89.8175	291	467258	0.000642043	3	380	022121 Tbr1 6 nost	Tbr1_ctrl	PIR
85.583	43	161808	0.00437065	7.07204	390	022121 Tbr1 6 nost	Tbr1_ctrl	AIp
98.7301	316.5	457596	0.00086718	3.96818	390	022121 Tbr1 6 nost	Tbr1_ctrl	PIR
84.2001	42	161067	0.00970321	15.6286	400	022121 Tbr1 6 nost	Tbr1_ctrl	AIp
0	0	722	0	0	400	022121 Tbr1 6 nost	Tbr1_ctrl	BLA
118.688	3	2720	0	0	400	022121 Tbr1 6 nost	Tbr1_ctrl	DORsm
821.044	41	16121	0.235717	38	400	022121 Tbr1 6 nost	Tbr1_ctrl	ILM
76.5591	244.5	442601	0	0	400	022121 Tbr1 6 nost	Tbr1_ctrl	PIR
118.688	3	2720	0	0	400	022121 Tbr1 6 nost	Tbr1_ctrl	VENT
51.7566	26	162174	0.0030831	5	410	022121 Tbr1 6 nost	Tbr1_ctrl	AIp
73.9589	1	4365	0	0	410	022121 Tbr1 6 nost	Tbr1_ctrl	BLA
107.858	28	29931	0	0	410	022121 Tbr1 6 nost	Tbr1_ctrl	DORsm
588.648	41	22485.5	0.209024	47	410	022121 Tbr1 6 nost	Tbr1_ctrl	ILM
87.0539	281	433882	0	0	410	022121 Tbr1 6 nost	Tbr1_ctrl	PIR
107.858	28	29931	0	0	410	022121 Tbr1 6 nost	Tbr1_ctrl	VENT
22.5256	11.5	164653	0	0	420	022121 Tbr1 6 nost	Tbr1_ctrl	AIp
27.7523	1	14109	0	0	420	022121 Tbr1 6 nost	Tbr1_ctrl	BLA
88.4134	102	116240	0	0	420	022121 Tbr1 6 nost	Tbr1_ctrl	DORsm
415.123	31.5	24808.5	0.0312894	7.76243	420	022121 Tbr1 6 nost	Tbr1_ctrl	ILM
98.2205	273	428962	0.000233765	1.00276	420	022121 Tbr1 6 nost	Tbr1_ctrl	PIR
88.4134	102	116240	0	0	420	022121 Tbr1 6 nost	Tbr1_ctrl	VENT
63.2457	34	173580	0.00142136	2.4672	430	022121 Tbr1 6 nost	Tbr1_ctrl	AIp
3.38407	0.5	40824.8	0.00104825	0.427946	430	022121 Tbr1 6 nost	Tbr1_ctrl	BLA
58.1982	208.5	294316	0	0	430	022121 Tbr1 6 nost	Tbr1_ctrl	DORsm
684.309	94	44244.2	0.0234792	10.3882	430	022121 Tbr1 6 nost	Tbr1_ctrl	ILM
145.693	352	425412	0	0	430	022121 Tbr1 6 nost	Tbr1_ctrl	PIR
58.1982	208.5	294316	0	0	430	022121 Tbr1 6 nost	Tbr1_ctrl	VENT
47.5662	26	176462	0.00340018	6	440	022121 Tbr1 6 nost	Tbr1_ctrl	AIp
26.4109	5	61117	0.0310879	19	440	022121 Tbr1 6 nost	Tbr1_ctrl	BLA
51.4766	252	426456	0	0	440	022121 Tbr1 6 nost	Tbr1_ctrl	DORsm
555.696	107	62161.5	0.00482614	3	440	022121 Tbr1 6 nost	Tbr1_ctrl	ILM
120.869	336	424674	0.000470949	2	440	022121 Tbr1 6 nost	Tbr1_ctrl	PIR
51.4766	252	426456	0	0	440	022121 Tbr1 6 nost	Tbr1_ctrl	VENT
34.459	19.5	182977	0.000822993	1.50589	450	022121 Tbr1 6 nost	Tbr1_ctrl	AIp
41.5496	11.5	84269	0.00731829	6.16705	450	022121 Tbr1 6 nost	Tbr1_ctrl	BLA
66.0376	363.5	529296	9.98419e-05	0.528459	450	022121 Tbr1 6 nost	Tbr1_ctrl	DORsm
418.664	144.5	111969	0.00684501	7.66427	450	022121 Tbr1 6 nost	Tbr1_ctrl	ILM
96.6739	277	425784	0.000352396	1.50045	450	022121 Tbr1 6 nost	Tbr1_ctrl	PIR
66.0376	363.5	529296	9.98419e-05	0.528459	450	022121 Tbr1 6 nost	Tbr1_ctrl	VENT
16.3286	9.5	188715	0	0	460	022121 Tbr1 6 nost	Tbr1_ctrl	AIp
87.9042	33	119387	0.00536967	6.41068	460	022121 Tbr1 6 nost	Tbr1_ctrl	BLA
30.067	321	582746	0	0	460	022121 Tbr1 6 nost	Tbr1_ctrl	DORsm
326.347	161	159639	0.00308618	4.92674	460	022121 Tbr1 6 nost	Tbr1_ctrl	ILM
102.045	300	425526	0.00129415	5.50695	460	022121 Tbr1 6 nost	Tbr1_ctrl	PIR
30.067	321	582746	0	0	460	022121 Tbr1 6 nost	Tbr1_ctrl	VENT
25.365	15	190911	0	0	470	022121 Tbr1 6 nost	Tbr1_ctrl	AIp
100.611	45	144392	0.00138512	2	470	022121 Tbr1 6 nost	Tbr1_ctrl	BLA
13.0805	234	567648	0	0	470	022121 Tbr1 6 nost	Tbr1_ctrl	DORsm
153.851	75	157375	0	0	470	022121 Tbr1 6 nost	Tbr1_ctrl	ILM
84.2324	229	421588	0.000237198	1	470	022121 Tbr1 6 nost	Tbr1_ctrl	PIR
13.0805	234	567648	0	0	470	022121 Tbr1 6 nost	Tbr1_ctrl	VENT
15.4518	8	171305	0.00122324	2.09547	480	022121 Tbr1 6 nost	Tbr1_ctrl	AIp
90.9213	52.5	186997	0.0226512	42.3572	480	022121 Tbr1 6 nost	Tbr1_ctrl	BLA
20.2765	291.5	585613	0.00017078	1.00011	480	022121 Tbr1 6 nost	Tbr1_ctrl	DORsm
128.019	59	148696	0	0	480	022121 Tbr1 6 nost	Tbr1_ctrl	ILM
86.8551	257	418167	0.00417463	17.4569	480	022121 Tbr1 6 nost	Tbr1_ctrl	PIR
20.313	291.5	584932	0.000170975	1.00009	480	022121 Tbr1 6 nost	Tbr1_ctrl	VENT
24.5958	12	157510	0.00763258	12.0221	490	022121 Tbr1 6 nost	Tbr1_ctrl	AIp
87.5458	62	230231	0.0171707	39.5322	490	022121 Tbr1 6 nost	Tbr1_ctrl	BLA
42.3829	468.5	612464	0.000729517	4.46803	490	022121 Tbr1 6 nost	Tbr1_ctrl	DORsm
141.507	65	148250	0	0	490	022121 Tbr1 6 nost	Tbr1_ctrl	ILM
71.2791	217	414206	0.000242205	1.00323	490	022121 Tbr1 6 nost	Tbr1_ctrl	PIR
43.3761	467.5	599024	0.000750438	4.49531	490	022121 Tbr1 6 nost	Tbr1_ctrl	VENT
21.9023	10	147396	0.00474913	7	500	022121 Tbr1 6 nost	Tbr1_ctrl	AIp
118.547	24	65357.5	0	0	500	022121 Tbr1 6 nost	Tbr1_ctrl	AUD
67.8826	53	252053	0.0115055	29	500	022121 Tbr1 6 nost	Tbr1_ctrl	BLA
64.3979	573	616606	0.000486534	3	500	022121 Tbr1 6 nost	Tbr1_ctrl	DORsm
130.847	61	150502	0	0	500	022121 Tbr1 6 nost	Tbr1_ctrl	ILM
46.9949	171	412168	0	0	500	022121 Tbr1 6 nost	Tbr1_ctrl	PIR
66.5534	571	591786	0.00050694	3	500	022121 Tbr1 6 nost	Tbr1_ctrl	VENT
30.9564	10.5	107092	0.00472767	5.06297	510	022121 Tbr1 6 nost	Tbr1_ctrl	AIp
194.898	133.5	216468	0	0	510	022121 Tbr1 6 nost	Tbr1_ctrl	AUD
42.5146	33.5	254196	0.00532729	13.5417	510	022121 Tbr1 6 nost	Tbr1_ctrl	BLA
64.2632	645	634815	0.00182822	11.6058	510	022121 Tbr1 6 nost	Tbr1_ctrl	DORsm
159.994	68	137105	0.000362937	0.497604	510	022121 Tbr1 6 nost	Tbr1_ctrl	ILM
46.7194	167.5	399899	0.000127032	0.508001	510	022121 Tbr1 6 nost	Tbr1_ctrl	PIR
67.6213	633.5	593984	0.00194429	11.5487	510	022121 Tbr1 6 nost	Tbr1_ctrl	VENT
29.6365	2	28081	0	0	520	022121 Tbr1 6 nost	Tbr1_ctrl	AIp
218.237	272.5	406544	0	0	520	022121 Tbr1 6 nost	Tbr1_ctrl	AUD
48.2633	36	240016	0.0215945	51.8303	520	022121 Tbr1 6 nost	Tbr1_ctrl	BLA
44.5748	463	662863	0.000227083	1.50525	520	022121 Tbr1 6 nost	Tbr1_ctrl	DORsm
137.12	53	124930	0	0	520	022121 Tbr1 6 nost	Tbr1_ctrl	ILM
44.308	145.5	378500	0.00184037	6.96578	520	022121 Tbr1 6 nost	Tbr1_ctrl	PIR
44.6227	427.5	593197	0.000252729	1.49918	520	022121 Tbr1 6 nost	Tbr1_ctrl	VENT
192.423	292	489892	0.0030619	15	530	022121 Tbr1 6 nost	Tbr1_ctrl	AUD
221.401	11	11665	0	0	530	022121 Tbr1 6 nost	Tbr1_ctrl	AUDp
59.8155	43	232076	0.00904878	21	530	022121 Tbr1 6 nost	Tbr1_ctrl	BLA
48.8278	391	674385	0.000148283	1	530	022121 Tbr1 6 nost	Tbr1_ctrl	DORsm
74.0649	28	122045	0	0	530	022121 Tbr1 6 nost	Tbr1_ctrl	ILM
62.6521	153	365846	0.00246005	9	530	022121 Tbr1 6 nost	Tbr1_ctrl	PIR
43.2851	296	581742	0.000171898	1	530	022121 Tbr1 6 nost	Tbr1_ctrl	VENT
98.9154	165.5	539302	0.000380254	2.05072	540	022121 Tbr1 6 nost	Tbr1_ctrl	AUD
116.913	92	86173.8	0	0	540	022121 Tbr1 6 nost	Tbr1_ctrl	AUDp
45.5608	31.5	221728	0.0569756	126.331	540	022121 Tbr1 6 nost	Tbr1_ctrl	BLA
96.0387	501	690694	0.00101328	6.99866	540	022121 Tbr1 6 nost	Tbr1_ctrl	DORsm
53.9083	21	127140	0.00889119	11.3043	540	022121 Tbr1 6 nost	Tbr1_ctrl	ILM
72.0847	205.5	353880	0.00820696	29.0428	540	022121 Tbr1 6 nost	Tbr1_ctrl	PIR
88.6225	408.5	557559	0.000713076	3.97582	540	022121 Tbr1 6 nost	Tbr1_ctrl	VENT
139.419	255	591095	0	0	550	022121 Tbr1 6 nost	Tbr1_ctrl	AUD
200.151	298	208347	0	0	550	022121 Tbr1 6 nost	Tbr1_ctrl	AUDp
30.1896	19	199894	0.0165082	32.9991	550	022121 Tbr1 6 nost	Tbr1_ctrl	BLA
168.702	695.5	642262	0.00396628	25.4739	550	022121 Tbr1 6 nost	Tbr1_ctrl	DORsm
173.928	141.5	262901	0	0	550	022121 Tbr1 6 nost	Tbr1_ctrl	ILM
57.8571	198.5	338532	0.00146292	4.95245	550	022121 Tbr1 6 nost	Tbr1_ctrl	PIR
112.747	401	409086	0.0017642	7.2171	550	022121 Tbr1 6 nost	Tbr1_ctrl	VENT
134.201	248	596583	0.000167621	1	560	022121 Tbr1 6 nost	Tbr1_ctrl	AUD
182.206	381	285258	0	0	560	022121 Tbr1 6 nost	Tbr1_ctrl	AUDp
7.18062	4	179834	0.00778494	14	560	022121 Tbr1 6 nost	Tbr1_ctrl	BLA
155.276	501	559272	0.00286086	16	560	022121 Tbr1 6 nost	Tbr1_ctrl	DORsm
186.38	137	237300	0.00126423	3	560	022121 Tbr1 6 nost	Tbr1_ctrl	ILM
0	0	3922	0	0	560	022121 Tbr1 6 nost	Tbr1_ctrl	MBsen
20.7996	68	325941	0.000306804	1	560	022121 Tbr1 6 nost	Tbr1_ctrl	PIR
73.6095	222	280686	0	0	560	022121 Tbr1 6 nost	Tbr1_ctrl	VENT
167.289	324.5	626196	7.98742e-05	0.50017	570	022121 Tbr1 6 nost	Tbr1_ctrl	AUD
189.924	445	322537	0.000159784	0.515364	570	022121 Tbr1 6 nost	Tbr1_ctrl	AUDp
10.4789	5	146799	0.0104964	15.4087	570	022121 Tbr1 6 nost	Tbr1_ctrl	BLA
126.751	365.5	406184	0.000708798	2.87902	570	022121 Tbr1 6 nost	Tbr1_ctrl	DORsm
222.253	124.5	182032	0	0	570	022121 Tbr1 6 nost	Tbr1_ctrl	ILM
25.231	0.5	6268	0	0	570	022121 Tbr1 6 nost	Tbr1_ctrl	MBsen
42.0819	105	311409	0.00114129	3.55409	570	022121 Tbr1 6 nost	Tbr1_ctrl	PIR
32.941	104	183478	0	0	570	022121 Tbr1 6 nost	Tbr1_ctrl	VENT
169.944	336	638269	0	0	580	022121 Tbr1 6 nost	Tbr1_ctrl	AUD
162.878	436.5	352203	0	0	580	022121 Tbr1 6 nost	Tbr1_ctrl	AUDp
64.4599	21	104720	0.00716966	7.50809	580	022121 Tbr1 6 nost	Tbr1_ctrl	BLA
78.6692	234	299820	0	0	580	022121 Tbr1 6 nost	Tbr1_ctrl	DORsm
74.4562	13	56366	0	0	580	022121 Tbr1 6 nost	Tbr1_ctrl	ILM
0	0	5165.25	0	0	580	022121 Tbr1 6 nost	Tbr1_ctrl	MBsen
90.8487	289	292344	0.0076232	22.2859	580	022121 Tbr1 6 nost	Tbr1_ctrl	PIR
39.1902	37.5	87717.8	0	0	580	022121 Tbr1 6 nost	Tbr1_ctrl	VENT
114.687	237	667128	0.000749482	5	590	022121 Tbr1 6 nost	Tbr1_ctrl	AUD
121.307	386	364595	0	0	590	022121 Tbr1 6 nost	Tbr1_ctrl	AUDp
6.43134	2	100393	0.000996085	1	590	022121 Tbr1 6 nost	Tbr1_ctrl	BLA
118.648	296	312904	0	0	590	022121 Tbr1 6 nost	Tbr1_ctrl	DORsm
0	0	3946	0	0	590	022121 Tbr1 6 nost	Tbr1_ctrl	MBsen
41.5457	81	279738	0.00214486	6	590	022121 Tbr1 6 nost	Tbr1_ctrl	PIR
117.754	88	93213	0	0	590	022121 Tbr1 6 nost	Tbr1_ctrl	VENT
112.206	228.5	657287	0.000380983	2.50415	600	022121 Tbr1 6 nost	Tbr1_ctrl	AUD
92.5155	363.5	368277	0.000677713	2.49586	600	022121 Tbr1 6 nost	Tbr1_ctrl	AUDp
1.66992	0.5	97982.8	0.00464169	4.54806	600	022121 Tbr1 6 nost	Tbr1_ctrl	BLA
109.981	255.5	305381	0	0	600	022121 Tbr1 6 nost	Tbr1_ctrl	DORsm
0	0	1956.25	0	0	600	022121 Tbr1 6 nost	Tbr1_ctrl	MBsen
23.0863	62.5	265184	0.00921326	24.4321	600	022121 Tbr1 6 nost	Tbr1_ctrl	PIR
83.9203	49	65729	0	0	600	022121 Tbr1 6 nost	Tbr1_ctrl	VENT
109.165	206	608909	0.000321965	1.96047	610	022121 Tbr1 6 nost	Tbr1_ctrl	AUD
90.3564	369	356676	0.000550448	1.96332	610	022121 Tbr1 6 nost	Tbr1_ctrl	AUDp
1.94933	0.5	87350.2	0	0	610	022121 Tbr1 6 nost	Tbr1_ctrl	BLA
134.644	272	274436	0.000193185	0.530171	610	022121 Tbr1 6 nost	Tbr1_ctrl	DORsm
0	0	1507	0	0	610	022121 Tbr1 6 nost	Tbr1_ctrl	MBsen
18.2753	38.5	227398	0	0	610	022121 Tbr1 6 nost	Tbr1_ctrl	PIR
158.651	51.5	59051	0.000889957	0.525528	610	022121 Tbr1 6 nost	Tbr1_ctrl	VENT
215.269	377	565374	0	0	620	022121 Tbr1 6 nost	Tbr1_ctrl	AUD
208.648	537	334206	0	0	620	022121 Tbr1 6 nost	Tbr1_ctrl	AUDp
8.88258	2	72688.5	0	0	620	022121 Tbr1 6 nost	Tbr1_ctrl	BLA
126.643	205	226872	0	0	620	022121 Tbr1 6 nost	Tbr1_ctrl	DORsm
0	0	1838	0	0	620	022121 Tbr1 6 nost	Tbr1_ctrl	ILM
0	0	1377	0	0	620	022121 Tbr1 6 nost	Tbr1_ctrl	MBsen
34.8932	44	185039	0.00216171	4	620	022121 Tbr1 6 nost	Tbr1_ctrl	PIR
109.045	39	50329	0	0	620	022121 Tbr1 6 nost	Tbr1_ctrl	VENT
225.239	370.5	530251	0	0	630	022121 Tbr1 6 nost	Tbr1_ctrl	AUD
220.357	416	302367	0	0	630	022121 Tbr1 6 nost	Tbr1_ctrl	AUDp
27.0725	5	59036.2	0	0	630	022121 Tbr1 6 nost	Tbr1_ctrl	BLA
54.4185	109.5	192694	0	0	630	022121 Tbr1 6 nost	Tbr1_ctrl	DORsm
167.572	9.5	18399.8	0	0	630	022121 Tbr1 6 nost	Tbr1_ctrl	ILM
59.6348	10.5	18411.2	0	0	630	022121 Tbr1 6 nost	Tbr1_ctrl	MBsen
33.136	47	137446	0.0139022	19.1081	630	022121 Tbr1 6 nost	Tbr1_ctrl	PIR
82.6606	33.5	44728.2	0	0	630	022121 Tbr1 6 nost	Tbr1_ctrl	VENT
177.276	275	495048	0	0	640	022121 Tbr1 6 nost	Tbr1_ctrl	AUD
193.03	348	242029	0	0	640	022121 Tbr1 6 nost	Tbr1_ctrl	AUDp
50.7605	5.5	34435.5	0.00121325	0.41779	640	022121 Tbr1 6 nost	Tbr1_ctrl	BLA
54.0344	99.5	191446	0.000263017	0.503538	640	022121 Tbr1 6 nost	Tbr1_ctrl	DORsm
105.088	16	45876.2	0.00375154	1.72106	640	022121 Tbr1 6 nost	Tbr1_ctrl	ILM
79.6474	49.5	96981	0	0	640	022121 Tbr1 6 nost	Tbr1_ctrl	MBsen
26.5479	16	60801.5	0.0263151	16	640	022121 Tbr1 6 nost	Tbr1_ctrl	PIR
86.1483	28.5	39365.5	0	0	640	022121 Tbr1 6 nost	Tbr1_ctrl	VENT
97.8315	141	465280	0	0	650	022121 Tbr1 6 nost	Tbr1_ctrl	AUD
116.975	203	184908	0	0	650	022121 Tbr1 6 nost	Tbr1_ctrl	AUDp
74.4707	3	13005	0	0	650	022121 Tbr1 6 nost	Tbr1_ctrl	BLA
64.2499	100	180886	0	0	650	022121 Tbr1 6 nost	Tbr1_ctrl	DORsm
162.949	29	57454	0.0104431	6	650	022121 Tbr1 6 nost	Tbr1_ctrl	ILM
59.4072	80	152158	0	0	650	022121 Tbr1 6 nost	Tbr1_ctrl	MBsen
153.682	30	37811.5	0	0	650	022121 Tbr1 6 nost	Tbr1_ctrl	VENT
149.543	179.5	385278	0	0	660	022121 Tbr1 6 nost	Tbr1_ctrl	AUD
172.55	152.5	118082	0	0	660	022121 Tbr1 6 nost	Tbr1_ctrl	AUDp
73.3923	97	155970	0	0	660	022121 Tbr1 6 nost	Tbr1_ctrl	DORsm
186.401	32.5	56206	0	0	660	022121 Tbr1 6 nost	Tbr1_ctrl	ILM
162.201	161	178728	0	0	660	022121 Tbr1 6 nost	Tbr1_ctrl	MBsen
148.286	29	28922.8	0	0	660	022121 Tbr1 6 nost	Tbr1_ctrl	VENT
130.501	112.5	278618	0	0	670	022121 Tbr1 6 nost	Tbr1_ctrl	AUD
55.5567	21.5	19020.2	0	0	670	022121 Tbr1 6 nost	Tbr1_ctrl	AUDp
40.6501	39.5	101018	0	0	670	022121 Tbr1 6 nost	Tbr1_ctrl	DORsm
145.549	20.5	45747.5	0	0	670	022121 Tbr1 6 nost	Tbr1_ctrl	ILM
221.888	226	204574	0	0	670	022121 Tbr1 6 nost	Tbr1_ctrl	MBsen
134.933	81	193794	0	0	680	022121 Tbr1 6 nost	Tbr1_ctrl	AUD
47.7404	37	81146.5	0	0	680	022121 Tbr1 6 nost	Tbr1_ctrl	DORsm
138.757	16	37225.5	0	0	680	022121 Tbr1 6 nost	Tbr1_ctrl	ILM
376.836	343	213315	0	0	680	022121 Tbr1 6 nost	Tbr1_ctrl	MBsen
83.8745	18.5	52490.8	0	0	690	022121 Tbr1 6 nost	Tbr1_ctrl	AUD
81.3389	60.5	62868.5	0	0	690	022121 Tbr1 6 nost	Tbr1_ctrl	DORsm
148.982	13.5	29831.8	0	0	690	022121 Tbr1 6 nost	Tbr1_ctrl	ILM
285.235	306	232865	0	0	690	022121 Tbr1 6 nost	Tbr1_ctrl	MBsen
[truncated: 4,796 more rows]

## Sheet: ipsi.corr. Data
C-FOS_density (cells/mm^2)	C-FOS_number	area(pixels)	oChIEF_chance (%)	oChIEF_pixels	slice_number	sample_name	group	region
0	0	1155.5	0.0865426	1	50	053020 Tbr1 25 nost	WT_ctrl	ACA
0	0	6672.5	0.0149869	1	60	053020 Tbr1 25 nost	WT_ctrl	ACA
0	0	18042.5	0.0212733	3.83823	70	053020 Tbr1 25 nost	WT_ctrl	ACA
18.7046	2.5	40243.5	0.0206377	8.30532	80	053020 Tbr1 25 nost	WT_ctrl	ACA
8.31695	6	41227.2	0.17198	70.9026	80	053020 Tbr1 25 nost	WT_ctrl	MOp
10.2132	2	60909.2	0.00766393	4.66804	90	053020 Tbr1 25 nost	WT_ctrl	ACA
7.3894	19.5	118562	0.0882172	104.592	90	053020 Tbr1 25 nost	WT_ctrl	MOp
21.2252	5	76049	0.00920459	7	100	053020 Tbr1 25 nost	WT_ctrl	ACA
16.7407	47	192842	0.119269	230	100	053020 Tbr1 25 nost	WT_ctrl	MOp
33.2606	8.5	82654	0.00783494	6.47589	110	053020 Tbr1 25 nost	WT_ctrl	ACA
21.9495	65.5	267972	0.102431	274.487	110	053020 Tbr1 25 nost	WT_ctrl	MOp
45.5244	15	107181	0.0274699	29.4425	120	053020 Tbr1 25 nost	WT_ctrl	ACA
19.5899	117	392742	0.0979638	384.744	120	053020 Tbr1 25 nost	WT_ctrl	MOp
76.3259	34.5	144305	0.027194	39.2422	130	053020 Tbr1 25 nost	WT_ctrl	ACA
44.7098	308	518225	0.0453875	235.209	130	053020 Tbr1 25 nost	WT_ctrl	MOp
100.671	51	163546	0.0428014	70	140	053020 Tbr1 25 nost	WT_ctrl	ACA
32.4857	280	626070	0.0961555	602	140	053020 Tbr1 25 nost	WT_ctrl	MOp
47.9916	27	181412	0.00866788	15.7245	150	053020 Tbr1 25 nost	WT_ctrl	ACA
18.7149	201.5	731976	0.0513997	376.234	150	053020 Tbr1 25 nost	WT_ctrl	MOp
88.0441	54.5	199641	0.0241301	48.1735	160	053020 Tbr1 25 nost	WT_ctrl	ACA
7.47095	130	859319	0.0140773	120.969	160	053020 Tbr1 25 nost	WT_ctrl	MOp
180.647	56	56627.8	0.323943	183.442	160	053020 Tbr1 25 nost	WT_ctrl	PALv
180.647	56	56627.8	0.323943	183.442	160	053020 Tbr1 25 nost	WT_ctrl	SI
82.858	75.5	296844	0.0141342	41.9564	170	053020 Tbr1 25 nost	WT_ctrl	ACA
193.765	30	78289	0.113962	89.2195	170	053020 Tbr1 25 nost	WT_ctrl	ACAv
11.7681	219	922570	0.0167379	154.419	170	053020 Tbr1 25 nost	WT_ctrl	MOp
146.604	75.5	107004	0.193866	207.444	170	053020 Tbr1 25 nost	WT_ctrl	PALv
146.604	75.5	107004	0.193866	207.444	170	053020 Tbr1 25 nost	WT_ctrl	SI
100.206	134	431705	0.00880231	38	180	053020 Tbr1 25 nost	WT_ctrl	ACA
138.332	89	207703	0.00962913	20	180	053020 Tbr1 25 nost	WT_ctrl	ACAv
5.03484	138	961790	0.0139323	134	180	053020 Tbr1 25 nost	WT_ctrl	MOp
231.959	101	112732	0.254585	287	180	053020 Tbr1 25 nost	WT_ctrl	PALv
231.959	101	112732	0.254585	287	180	053020 Tbr1 25 nost	WT_ctrl	SI
166.713	244.5	473440	0.0436119	206.476	190	053020 Tbr1 25 nost	WT_ctrl	ACA
217.768	168.5	250407	0.0700322	175.366	190	053020 Tbr1 25 nost	WT_ctrl	ACAv
22.2094	370.5	988608	0.044116	436.134	190	053020 Tbr1 25 nost	WT_ctrl	MOp
244.959	117.5	110009	0.112982	124.29	190	053020 Tbr1 25 nost	WT_ctrl	PALv
244.959	117.5	110009	0.112982	124.29	190	053020 Tbr1 25 nost	WT_ctrl	SI
113.851	175.5	494912	0.0112799	55.8253	200	053020 Tbr1 25 nost	WT_ctrl	ACA
140.745	122.5	279419	0.0192834	53.8814	200	053020 Tbr1 25 nost	WT_ctrl	ACAv
16.4301	295.5	972421	0.0290251	282.246	200	053020 Tbr1 25 nost	WT_ctrl	MOp
230.984	117.5	114334	0.111972	128.021	200	053020 Tbr1 25 nost	WT_ctrl	PALv
230.984	117.5	114334	0.111972	128.021	200	053020 Tbr1 25 nost	WT_ctrl	SI
85.6766	121.5	458866	0.000330507	1.51659	210	053020 Tbr1 25 nost	WT_ctrl	ACA
86.1814	67	250924	0.00019173	0.481095	210	053020 Tbr1 25 nost	WT_ctrl	ACAv
0	0	20701	0	0	210	053020 Tbr1 25 nost	WT_ctrl	HIP
20.7854	281	931227	0.0122928	114.474	210	053020 Tbr1 25 nost	WT_ctrl	MOp
252.965	136	114304	0.299155	341.947	210	053020 Tbr1 25 nost	WT_ctrl	PALv
252.965	136	114304	0.299155	341.947	210	053020 Tbr1 25 nost	WT_ctrl	SI
91.2097	124.5	440631	0.00215385	9.49056	220	053020 Tbr1 25 nost	WT_ctrl	ACA
118.76	87.5	238301	0.00366848	8.74203	220	053020 Tbr1 25 nost	WT_ctrl	ACAv
0	1	33837.5	0	0	220	053020 Tbr1 25 nost	WT_ctrl	HIP
22.2748	254	884886	0.0147719	130.715	220	053020 Tbr1 25 nost	WT_ctrl	MOp
96.8901	77.5	131246	0.215702	283.099	220	053020 Tbr1 25 nost	WT_ctrl	PALv
96.8901	77.5	131246	0.215702	283.099	220	053020 Tbr1 25 nost	WT_ctrl	SI
131.448	169	414488	0.00389366	16.1387	230	053020 Tbr1 25 nost	WT_ctrl	ACA
173.985	118.333	219989	0.00691574	15.2139	230	053020 Tbr1 25 nost	WT_ctrl	ACAv
0	0.333333	16619.8	0	0	230	053020 Tbr1 25 nost	WT_ctrl	HIP
41.0556	374.333	813099	0.026831	218.162	230	053020 Tbr1 25 nost	WT_ctrl	MOp
99.7028	97.6667	154698	0.525236	812.528	230	053020 Tbr1 25 nost	WT_ctrl	PALv
99.7028	97.6667	154698	0.525236	812.528	230	053020 Tbr1 25 nost	WT_ctrl	SI
145.997	176.5	389088	0.00162291	6.31457	240	053020 Tbr1 25 nost	WT_ctrl	ACA
183.338	119	207451	0.00205567	4.26451	240	053020 Tbr1 25 nost	WT_ctrl	ACAv
0	1.5	15192	0	0	240	053020 Tbr1 25 nost	WT_ctrl	HIP
34.2656	314.5	755146	0.00754522	56.9774	240	053020 Tbr1 25 nost	WT_ctrl	MOp
46.4715	65.5	163302	0.448607	732.584	240	053020 Tbr1 25 nost	WT_ctrl	PALv
46.4715	65.5	163302	0.448607	732.584	240	053020 Tbr1 25 nost	WT_ctrl	SI
161.72	183	364656	0.00149757	5.46096	250	053020 Tbr1 25 nost	WT_ctrl	ACA
203.936	118	186459	0.0013323	2.4842	250	053020 Tbr1 25 nost	WT_ctrl	ACAv
0	0	14054	0	0	250	053020 Tbr1 25 nost	WT_ctrl	HIP
68.6171	412.5	725437	0.00515927	37.4272	250	053020 Tbr1 25 nost	WT_ctrl	MOp
35.1591	48.5	165222	0.585205	966.885	250	053020 Tbr1 25 nost	WT_ctrl	PALv
35.1591	48.5	165222	0.585205	966.885	250	053020 Tbr1 25 nost	WT_ctrl	SI
123.297	132.5	346754	0.001438	4.98632	260	053020 Tbr1 25 nost	WT_ctrl	ACA
160.872	88.5	177350	0.00279546	4.95774	260	053020 Tbr1 25 nost	WT_ctrl	ACAv
0	0	12544.8	0	0	260	053020 Tbr1 25 nost	WT_ctrl	HIP
0	1	8388.25	0	0	260	053020 Tbr1 25 nost	WT_ctrl	LZ
66.7612	391	687578	0.00144271	9.91974	260	053020 Tbr1 25 nost	WT_ctrl	MOp
27.6724	50	192819	0.225222	434.272	260	053020 Tbr1 25 nost	WT_ctrl	PALv
27.6724	50	192819	0.225222	434.272	260	053020 Tbr1 25 nost	WT_ctrl	SI
171.487	177.5	335804	0.00196259	6.59045	270	053020 Tbr1 25 nost	WT_ctrl	ACA
232.006	125.5	175706	0.00347625	6.108	270	053020 Tbr1 25 nost	WT_ctrl	ACAv
0	2	7355	0	0	270	053020 Tbr1 25 nost	WT_ctrl	BST
0	0.5	11483.8	0	0	270	053020 Tbr1 25 nost	WT_ctrl	HIP
7.13343	1	19724	0.185324	36.5533	270	053020 Tbr1 25 nost	WT_ctrl	LZ
99.1644	549	650776	0.00519753	33.8243	270	053020 Tbr1 25 nost	WT_ctrl	MOp
0	2	7355	0	0	270	053020 Tbr1 25 nost	WT_ctrl	PALc
41.4732	82.5	239407	0.782468	1873.28	270	053020 Tbr1 25 nost	WT_ctrl	PALv
41.4732	82.5	239407	0.782468	1873.28	270	053020 Tbr1 25 nost	WT_ctrl	SI
143.791	144	323300	0.000927929	3	280	053020 Tbr1 25 nost	WT_ctrl	ACA
207.992	107	166078	0.00180639	3	280	053020 Tbr1 25 nost	WT_ctrl	ACAv
23.9647	17	67355.5	0.0222699	15	280	053020 Tbr1 25 nost	WT_ctrl	BST
0	0	10918.5	0	0	280	053020 Tbr1 25 nost	WT_ctrl	HIP
33.1601	7	29206.5	0.0753257	22	280	053020 Tbr1 25 nost	WT_ctrl	LZ
80.1018	473	620659	0.00257791	16	280	053020 Tbr1 25 nost	WT_ctrl	MOp
23.9647	17	67355.5	0.0222699	15	280	053020 Tbr1 25 nost	WT_ctrl	PALc
45.7378	105	282332	0.769663	2173	280	053020 Tbr1 25 nost	WT_ctrl	PALv
45.7378	105	282332	0.769663	2173	280	053020 Tbr1 25 nost	WT_ctrl	SI
173.107	177	333713	0.00383393	12.7943	290	053020 Tbr1 25 nost	WT_ctrl	ACA
197.695	108.5	178968	0.00189994	3.40028	290	053020 Tbr1 25 nost	WT_ctrl	ACAv
68.8265	39.5	96628.2	0.0325664	31.4683	290	053020 Tbr1 25 nost	WT_ctrl	BST
0	0	10570.2	0	0	290	053020 Tbr1 25 nost	WT_ctrl	HIP
9.18015	5	35201.2	0.260179	91.5862	290	053020 Tbr1 25 nost	WT_ctrl	LZ
97.7198	486	589310	0.000509231	3.00095	290	053020 Tbr1 25 nost	WT_ctrl	MOp
68.8265	39.5	96628.2	0.0325664	31.4683	290	053020 Tbr1 25 nost	WT_ctrl	PALc
27.4598	63	313231	0.419521	1314.07	290	053020 Tbr1 25 nost	WT_ctrl	PALv
27.9174	62.5	307022	0.423319	1299.68	290	053020 Tbr1 25 nost	WT_ctrl	SI
236.644	229.5	313304	0.00528646	16.5627	300	053020 Tbr1 25 nost	WT_ctrl	ACA
253.441	127	161784	0.00401932	6.50259	300	053020 Tbr1 25 nost	WT_ctrl	ACAv
112.977	74	131872	0.0282221	37.217	300	053020 Tbr1 25 nost	WT_ctrl	BST
0	0.5	10037	0	0	300	053020 Tbr1 25 nost	WT_ctrl	HIP
65.8176	11.5	39093.8	0.116809	45.6651	300	053020 Tbr1 25 nost	WT_ctrl	LZ
122.785	500.5	549088	0.00165811	9.10448	300	053020 Tbr1 25 nost	WT_ctrl	MOp
112.977	74	131872	0.0282221	37.217	300	053020 Tbr1 25 nost	WT_ctrl	PALc
18.1334	57	320215	0.369102	1181.92	300	053020 Tbr1 25 nost	WT_ctrl	PALv
18.154	54	302286	0.375398	1134.77	300	053020 Tbr1 25 nost	WT_ctrl	SI
207.641	206	320280	0.00437118	14	310	053020 Tbr1 25 nost	WT_ctrl	ACA
229.973	125	175472	0.00227957	4	310	053020 Tbr1 25 nost	WT_ctrl	ACAv
92.3788	96	164248	0.0602747	99	310	053020 Tbr1 25 nost	WT_ctrl	BST
34.097	1	9468	0	0	310	053020 Tbr1 25 nost	WT_ctrl	HIP
14.764	7	43732	0.066313	29	310	053020 Tbr1 25 nost	WT_ctrl	LZ
138.807	471	516318	0.00271151	14	310	053020 Tbr1 25 nost	WT_ctrl	MOp
92.3788	96	164248	0.0602747	99	310	053020 Tbr1 25 nost	WT_ctrl	PALc
14.3066	44	338478	0.285691	967	310	053020 Tbr1 25 nost	WT_ctrl	PALv
15.4806	39	312808	0.269494	843	310	053020 Tbr1 25 nost	WT_ctrl	SI
225.871	207	295760	0.00438542	12.9703	320	053020 Tbr1 25 nost	WT_ctrl	ACA
237.813	116.5	158098	0.00345568	5.46334	320	053020 Tbr1 25 nost	WT_ctrl	ACAv
110.765	89.5	171805	0.0424607	72.9495	320	053020 Tbr1 25 nost	WT_ctrl	BST
35.9279	1.5	8946.5	0	0	320	053020 Tbr1 25 nost	WT_ctrl	HIP
46.7152	13.5	47843.5	0.0264645	12.6616	320	053020 Tbr1 25 nost	WT_ctrl	LZ
142.626	472.5	486281	0.000526024	2.55796	320	053020 Tbr1 25 nost	WT_ctrl	MOp
110.765	89.5	171805	0.0424607	72.9495	320	053020 Tbr1 25 nost	WT_ctrl	PALc
18.2492	51.5	345158	0.322245	1112.25	320	053020 Tbr1 25 nost	WT_ctrl	PALv
16.9442	43.5	304311	0.3104	944.58	320	053020 Tbr1 25 nost	WT_ctrl	SI
275.894	248.5	290382	0.0119123	34.5913	330	053020 Tbr1 25 nost	WT_ctrl	ACA
348.847	164.5	151899	0.0208041	31.6012	330	053020 Tbr1 25 nost	WT_ctrl	ACAv
86.3074	75	199414	0.0164802	32.8638	330	053020 Tbr1 25 nost	WT_ctrl	BST
18.9733	2	8604	0	0	330	053020 Tbr1 25 nost	WT_ctrl	HIP
138.681	37.5	60571.5	0.163091	98.7865	330	053020 Tbr1 25 nost	WT_ctrl	LZ
91.2046	390	447722	0.00201131	9.00509	330	053020 Tbr1 25 nost	WT_ctrl	MOp
86.3074	75	199414	0.0164802	32.8638	330	053020 Tbr1 25 nost	WT_ctrl	PALc
28.9659	83	357308	0.899565	3214.22	330	053020 Tbr1 25 nost	WT_ctrl	PALv
24.3593	58	290316	0.716409	2079.85	330	053020 Tbr1 25 nost	WT_ctrl	SI
199.813	174	281395	0.0058995	16.6009	340	053020 Tbr1 25 nost	WT_ctrl	ACA
249.232	114.5	148351	0.00438713	6.50835	340	053020 Tbr1 25 nost	WT_ctrl	ACAv
71.5194	95.5	281354	0.0568677	159.999	340	053020 Tbr1 25 nost	WT_ctrl	BST
0	1	8391.5	0	0	340	053020 Tbr1 25 nost	WT_ctrl	HIP
111.413	38	85444.5	0.0202529	17.305	340	053020 Tbr1 25 nost	WT_ctrl	LZ
79.0464	270.5	400467	0	0	340	053020 Tbr1 25 nost	WT_ctrl	MOp
71.0576	98	287550	0.0631878	181.697	340	053020 Tbr1 25 nost	WT_ctrl	PALc
10.5154	37	338780	0.49191	1666.49	340	053020 Tbr1 25 nost	WT_ctrl	PALv
8.10526	14.5	221433	0.36311	804.046	340	053020 Tbr1 25 nost	WT_ctrl	SI
216.487	190	283332	0.00882357	25	350	053020 Tbr1 25 nost	WT_ctrl	ACA
244.361	117	154571	0.00905733	14	350	053020 Tbr1 25 nost	WT_ctrl	ACAv
43.3716	86	312622	0.0879658	275	350	053020 Tbr1 25 nost	WT_ctrl	BST
0	0	8232	0	0	350	053020 Tbr1 25 nost	WT_ctrl	HIP
109.782	53	108804	0.0101099	11	350	053020 Tbr1 25 nost	WT_ctrl	LZ
89.7601	315	366852	0.00190812	7	350	053020 Tbr1 25 nost	WT_ctrl	MOp
42.0365	86	322550	0.10913	352	350	053020 Tbr1 25 nost	WT_ctrl	PALc
13.2381	24	317023	0.534031	1693	350	053020 Tbr1 25 nost	WT_ctrl	PALv
6.10654	11	211466	0.307379	650	350	053020 Tbr1 25 nost	WT_ctrl	SI
143.279	120.5	271000	0.000726882	1.96985	360	053020 Tbr1 25 nost	WT_ctrl	ACA
159.177	70.5	142625	0.00102882	1.46736	360	053020 Tbr1 25 nost	WT_ctrl	ACAv
42.8447	93	305528	0.0162659	49.6969	360	053020 Tbr1 25 nost	WT_ctrl	BST
39.5757	10	37733.8	0	0	360	053020 Tbr1 25 nost	WT_ctrl	DORpm
20.7115	0.5	8009.25	0	0	360	053020 Tbr1 25 nost	WT_ctrl	HIP
91.4911	56.5	134921	0.00384459	5.18716	360	053020 Tbr1 25 nost	WT_ctrl	LZ
54.6107	204.5	332124	0	0	360	053020 Tbr1 25 nost	WT_ctrl	MOp
42.8447	93	305528	0.0162659	49.6969	360	053020 Tbr1 25 nost	WT_ctrl	PALc
13.0743	27	295824	0.454628	1344.9	360	053020 Tbr1 25 nost	WT_ctrl	PALv
6.70853	13	214526	0.334987	718.637	360	053020 Tbr1 25 nost	WT_ctrl	SI
101.193	81	257790	0.000191899	0.494697	370	053020 Tbr1 25 nost	WT_ctrl	ACA
94.371	39.5	134950	0	0	370	053020 Tbr1 25 nost	WT_ctrl	ACAv
31.6953	70.5	274226	0.0109327	29.9804	370	053020 Tbr1 25 nost	WT_ctrl	BST
308.475	127.5	127771	0.011725	14.9811	370	053020 Tbr1 25 nost	WT_ctrl	DORpm
0	0	7438.25	0	0	370	053020 Tbr1 25 nost	WT_ctrl	HIP
74.6826	54.5	164344	0.00448733	7.37468	370	053020 Tbr1 25 nost	WT_ctrl	LZ
53.3715	155.5	287204	0	0	370	053020 Tbr1 25 nost	WT_ctrl	MOp
31.6953	70.5	274226	0.0109327	29.9804	370	053020 Tbr1 25 nost	WT_ctrl	PALc
18.6996	26	246556	0.156728	386.423	370	053020 Tbr1 25 nost	WT_ctrl	PALv
4.64653	10	184516	0.10015	184.794	370	053020 Tbr1 25 nost	WT_ctrl	SI
125.702	97	249117	0.000401418	1	380	053020 Tbr1 25 nost	WT_ctrl	ACA
137.627	55	129013	0.000775116	1	380	053020 Tbr1 25 nost	WT_ctrl	ACAv
24.8143	31	182138	0.00109807	2	380	053020 Tbr1 25 nost	WT_ctrl	BST
284.971	229	270752	0.0132963	36	380	053020 Tbr1 25 nost	WT_ctrl	DORpm
0	0	6922	0	0	380	053020 Tbr1 25 nost	WT_ctrl	HIP
68.4026	66	179344	0.0172853	31	380	053020 Tbr1 25 nost	WT_ctrl	LZ
94.1334	3	6859	2.94504	202	380	053020 Tbr1 25 nost	WT_ctrl	MEA
39.4287	141	253819	0	0	380	053020 Tbr1 25 nost	WT_ctrl	MOp
24.8143	31	182138	0.00109807	2	380	053020 Tbr1 25 nost	WT_ctrl	PALc
30.4566	45	201394	0.421065	848	380	053020 Tbr1 25 nost	WT_ctrl	PALv
8.48753	17	152144	0.271454	413	380	053020 Tbr1 25 nost	WT_ctrl	SI
67.4688	47	222816	0.000203599	0.453651	390	053020 Tbr1 25 nost	WT_ctrl	ACA
74.0912	25.5	108867	0.000384638	0.418742	390	053020 Tbr1 25 nost	WT_ctrl	ACAv
66.0809	19	63743	0.00102706	0.654681	390	053020 Tbr1 25 nost	WT_ctrl	BST
218.779	387.5	516662	0.0219334	113.321	390	053020 Tbr1 25 nost	WT_ctrl	DORpm
0	1	6353.5	0	0	390	053020 Tbr1 25 nost	WT_ctrl	HIP
68.5608	63.5	184497	0.035366	65.2492	390	053020 Tbr1 25 nost	WT_ctrl	LZ
148.53	25	31911.8	3.13137	999.276	390	053020 Tbr1 25 nost	WT_ctrl	MEA
39.3239	112	226291	0	0	390	053020 Tbr1 25 nost	WT_ctrl	MOp
66.0809	19	63743	0.00102706	0.654681	390	053020 Tbr1 25 nost	WT_ctrl	PALc
14.4668	22.5	150071	0.335754	503.87	390	053020 Tbr1 25 nost	WT_ctrl	PALv
9.49078	16	132004	0.305795	403.661	390	053020 Tbr1 25 nost	WT_ctrl	SI
62.003	12.5	71132	0	0	400	053020 Tbr1 25 nost	WT_ctrl	ACA
49.7695	5	31627.8	0	0	400	053020 Tbr1 25 nost	WT_ctrl	ACAv
167.556	548	756830	0.00293012	22.176	400	053020 Tbr1 25 nost	WT_ctrl	DORpm
0	1	2720	0	0	400	053020 Tbr1 25 nost	WT_ctrl	DORsm
0	0	5499	0	0	400	053020 Tbr1 25 nost	WT_ctrl	HIP
60.0206	103	273668	0.168843	462.07	400	053020 Tbr1 25 nost	WT_ctrl	LZ
129.367	37.5	55413	1.31889	730.835	400	053020 Tbr1 25 nost	WT_ctrl	MEA
83.2195	140.5	187882	0	0	400	053020 Tbr1 25 nost	WT_ctrl	MOp
11.4097	25	98522.5	0.74464	733.638	400	053020 Tbr1 25 nost	WT_ctrl	PALv
11.4097	25	98522.5	0.74464	733.638	400	053020 Tbr1 25 nost	WT_ctrl	SI
27.5859	2	23405.5	0	0	410	053020 Tbr1 25 nost	WT_ctrl	ACA
0	0	9090.5	0	0	410	053020 Tbr1 25 nost	WT_ctrl	ACAv
111.757	437	889711	0.00213552	19	410	053020 Tbr1 25 nost	WT_ctrl	DORpm
32.3575	8	29931	0	0	410	053020 Tbr1 25 nost	WT_ctrl	DORsm
76.8105	17	42029.5	0	0	410	053020 Tbr1 25 nost	WT_ctrl	HIP
59.0889	113	316882	0.331354	1050	410	053020 Tbr1 25 nost	WT_ctrl	LZ
94.2365	29	61663.5	4.06237	2505	410	053020 Tbr1 25 nost	WT_ctrl	MEA
124.476	153	165986	0.00843447	14	410	053020 Tbr1 25 nost	WT_ctrl	MOp
28.1105	23	80390.5	0.998874	803	410	053020 Tbr1 25 nost	WT_ctrl	PALv
28.1105	23	80390.5	0.998874	803	410	053020 Tbr1 25 nost	WT_ctrl	SI
209.223	0.5	4036	0	0	420	053020 Tbr1 25 nost	WT_ctrl	ACA
0	0	2987	0	0	420	053020 Tbr1 25 nost	WT_ctrl	ACAv
110.752	514	975714	0.0140035	136.635	420	053020 Tbr1 25 nost	WT_ctrl	DORpm
23.7227	41.5	116240	0.00062987	0.732164	420	053020 Tbr1 25 nost	WT_ctrl	DORsm
92.0328	54.5	169925	0	0	420	053020 Tbr1 25 nost	WT_ctrl	HIP
63.7253	125.5	355043	0.078368	278.24	420	053020 Tbr1 25 nost	WT_ctrl	LZ
49.5188	22.5	72943	2.51241	1832.63	420	053020 Tbr1 25 nost	WT_ctrl	MEA
78.7137	78.5	112251	0	0	420	053020 Tbr1 25 nost	WT_ctrl	MOp
10.0386	9	64689	0.247763	160.276	420	053020 Tbr1 25 nost	WT_ctrl	PALv
10.0386	9	64689	0.247763	160.276	420	053020 Tbr1 25 nost	WT_ctrl	SI
741.287	2	871	0	0	430	053020 Tbr1 25 nost	WT_ctrl	CL
103.709	459.5	980728	0.0416409	408.384	430	053020 Tbr1 25 nost	WT_ctrl	DORpm
21.0685	79.5	294316	0	0	430	053020 Tbr1 25 nost	WT_ctrl	DORsm
96.5577	125	308512	0	0	430	053020 Tbr1 25 nost	WT_ctrl	HIP
88.4186	172	391527	0.183619	718.918	430	053020 Tbr1 25 nost	WT_ctrl	LZ
64.9484	49	121266	3.72653	4519.04	430	053020 Tbr1 25 nost	WT_ctrl	MEA
75.0691	39	56411.5	0.00258371	1.45751	430	053020 Tbr1 25 nost	WT_ctrl	MOp
19.7553	7.5	43616	0.718169	313.236	430	053020 Tbr1 25 nost	WT_ctrl	PALv
19.7553	7.5	43616	0.718169	313.236	430	053020 Tbr1 25 nost	WT_ctrl	SI
289.22	24	27484.8	0.0167464	4.6027	440	053020 Tbr1 25 nost	WT_ctrl	CL
76.49	388	945546	0.0509106	481.384	440	053020 Tbr1 25 nost	WT_ctrl	DORpm
25.7274	124.5	458020	0	0	440	053020 Tbr1 25 nost	WT_ctrl	DORsm
78.1308	138	420895	0	0	440	053020 Tbr1 25 nost	WT_ctrl	HIP
130.781	198.5	392635	0.181289	711.803	440	053020 Tbr1 25 nost	WT_ctrl	LZ
99.4053	110.5	169882	6.94839	11804	440	053020 Tbr1 25 nost	WT_ctrl	MEA
45.838	10.5	23461	0	0	440	053020 Tbr1 25 nost	WT_ctrl	MOp
4.50421	3.5	35341.5	0.744726	263.197	440	053020 Tbr1 25 nost	WT_ctrl	PALv
4.50421	3.5	35341.5	0.744726	263.197	440	053020 Tbr1 25 nost	WT_ctrl	SI
228.029	29	41056.5	0	0	450	053020 Tbr1 25 nost	WT_ctrl	CL
96.2672	471	945683	0.110079	1041	450	053020 Tbr1 25 nost	WT_ctrl	DORpm
24.0345	151	550712	0.000907916	5	450	053020 Tbr1 25 nost	WT_ctrl	DORsm
39.5719	97	497642	0	0	450	053020 Tbr1 25 nost	WT_ctrl	HIP
110.204	212	404256	0.0541737	219	450	053020 Tbr1 25 nost	WT_ctrl	LZ
60.5272	78	186678	1.70615	3185	450	053020 Tbr1 25 nost	WT_ctrl	MEA
0	0	7213	0	0	450	053020 Tbr1 25 nost	WT_ctrl	MOp
7.99264	1	40391	2.64168	1067	450	053020 Tbr1 25 nost	WT_ctrl	PALv
7.99264	1	40391	2.64168	1067	450	053020 Tbr1 25 nost	WT_ctrl	SI
181.09	30.5	54394.5	0	0	460	053020 Tbr1 25 nost	WT_ctrl	CL
62.2136	352	1.00848e+06	0.0500755	505.001	460	053020 Tbr1 25 nost	WT_ctrl	DORpm
13.3044	128.5	582775	0.000172534	1.00549	460	053020 Tbr1 25 nost	WT_ctrl	DORsm
32.5741	98	575450	0.00024995	1.43834	460	053020 Tbr1 25 nost	WT_ctrl	HIP
114.969	196.5	400253	0.0643128	257.414	460	053020 Tbr1 25 nost	WT_ctrl	LZ
100.338	113.5	217496	3.22836	7021.58	460	053020 Tbr1 25 nost	WT_ctrl	MEA
0	0.5	46758.5	3.44702	1611.78	460	053020 Tbr1 25 nost	WT_ctrl	PALv
0	0.5	46758.5	3.44702	1611.78	460	053020 Tbr1 25 nost	WT_ctrl	SI
97.9165	19.5	64328.8	0.000777708	0.50029	470	053020 Tbr1 25 nost	WT_ctrl	CL
37.1873	272	1.11522e+06	0.0206084	229.828	470	053020 Tbr1 25 nost	WT_ctrl	DORpm
30.1933	176	572048	0.000432995	2.47694	470	053020 Tbr1 25 nost	WT_ctrl	DORsm
18.794	63.5	667928	0	0	470	053020 Tbr1 25 nost	WT_ctrl	HIP
93.4655	149	378004	0.0194386	73.4788	470	053020 Tbr1 25 nost	WT_ctrl	LZ
109.956	135	242133	2.89303	7004.98	470	053020 Tbr1 25 nost	WT_ctrl	MEA
0	2	37133.8	1.8367	682.035	470	053020 Tbr1 25 nost	WT_ctrl	PALv
0	2	37133.8	1.8367	682.035	470	053020 Tbr1 25 nost	WT_ctrl	SI
136.516	25	59119.5	0	0	480	053020 Tbr1 25 nost	WT_ctrl	CL
39.5746	330	1.15021e+06	0.00521644	60	480	053020 Tbr1 25 nost	WT_ctrl	DORpm
70.062	366	589796	0.0003391	2	480	053020 Tbr1 25 nost	WT_ctrl	DORsm
28.1706	113	744890	0	0	480	053020 Tbr1 25 nost	WT_ctrl	HIP
105.166	157	365296	0.033945	124	480	053020 Tbr1 25 nost	WT_ctrl	LZ
88.7794	123	265452	2.14691	5699	480	053020 Tbr1 25 nost	WT_ctrl	MEA
10.9127	4	29583	4.82034	1426	480	053020 Tbr1 25 nost	WT_ctrl	PALv
10.9127	4	29583	4.82034	1426	480	053020 Tbr1 25 nost	WT_ctrl	SI
63.6519	12	60521	0	0	490	053020 Tbr1 25 nost	WT_ctrl	CL
37.0595	274	1.17205e+06	0.00209446	24.5481	490	053020 Tbr1 25 nost	WT_ctrl	DORpm
62.5901	265	611284	8.10368e-05	0.495365	490	053020 Tbr1 25 nost	WT_ctrl	DORsm
37.2865	153.5	813289	0	0	490	053020 Tbr1 25 nost	WT_ctrl	HIP
124.143	183.5	366550	0.0743652	272.586	490	053020 Tbr1 25 nost	WT_ctrl	LZ
146.211	189.5	280343	5.42512	15208.9	490	053020 Tbr1 25 nost	WT_ctrl	MEA
14.9993	0	21828	2.70977	591.489	490	053020 Tbr1 25 nost	WT_ctrl	PALv
14.9993	0	21828	2.70977	591.489	490	053020 Tbr1 25 nost	WT_ctrl	SI
104.479	11	34852.2	0	0	500	053020 Tbr1 25 nost	WT_ctrl	AUDd
78.833	16.5	67195.8	0	0	500	053020 Tbr1 25 nost	WT_ctrl	CL
40.1919	319.5	1196739	0.00405064	48.4755	500	053020 Tbr1 25 nost	WT_ctrl	DORpm
62.6982	368.5	618008	0.00104932	6.48488	500	053020 Tbr1 25 nost	WT_ctrl	DORsm
39.2777	168.5	886585	0.000112826	1.0003	500	053020 Tbr1 25 nost	WT_ctrl	HIP
168.578	241	393077	0.113127	444.674	500	053020 Tbr1 25 nost	WT_ctrl	LZ
122.769	176	293372	3.05809	8971.59	500	053020 Tbr1 25 nost	WT_ctrl	MEA
12.2577	2.5	9017.25	2.37037	213.742	500	053020 Tbr1 25 nost	WT_ctrl	PALv
12.2577	2.5	9017.25	2.37037	213.742	500	053020 Tbr1 25 nost	WT_ctrl	SI
14.9744	4	86235.5	0.328171	283	500	053020 Tbr1 25 nost	WT_ctrl	TEa
43.5338	12	88987.5	0.00449501	4	510	053020 Tbr1 25 nost	WT_ctrl	AUDd
62.317	13	67346	0.00148487	1	510	053020 Tbr1 25 nost	WT_ctrl	CL
42.6761	331	1.18009e+06	0.00423697	50	510	053020 Tbr1 25 nost	WT_ctrl	DORpm
52.6857	393	631130	0.000950675	6	510	053020 Tbr1 25 nost	WT_ctrl	DORsm
37.256	173	935842	0.000106856	1	510	053020 Tbr1 25 nost	WT_ctrl	HIP
193.215	298	421050	0.109251	460	510	053020 Tbr1 25 nost	WT_ctrl	LZ
105.795	175	299044	1.047	3131	510	053020 Tbr1 25 nost	WT_ctrl	MEA
31.723	16	162824	0.297253	484	510	053020 Tbr1 25 nost	WT_ctrl	TEa
94.1611	45.5	154015	0.0138217	21.2875	520	053020 Tbr1 25 nost	WT_ctrl	AUDd
151.49	35.5	72742.8	0.00571904	4.16019	520	053020 Tbr1 25 nost	WT_ctrl	CL
67.8828	433	1.12159e+06	0.00237764	26.6674	520	053020 Tbr1 25 nost	WT_ctrl	DORpm
51.9797	365	660160	0.00159127	10.5049	520	053020 Tbr1 25 nost	WT_ctrl	DORsm
39.5682	193.5	979444	5.17294e-05	0.506661	520	053020 Tbr1 25 nost	WT_ctrl	HIP
219.779	357	446377	0.124222	554.498	520	053020 Tbr1 25 nost	WT_ctrl	LZ
92.744	150	304761	0.887111	2703.57	520	053020 Tbr1 25 nost	WT_ctrl	MEA
73.2383	52.5	229906	0.439663	1010.81	520	053020 Tbr1 25 nost	WT_ctrl	TEa
105.357	69.5	215276	0.0078094	16.8117	530	053020 Tbr1 25 nost	WT_ctrl	AUDd
227.638	47.5	67391.8	0.0192622	12.9811	530	053020 Tbr1 25 nost	WT_ctrl	CL
135.993	671	1.07224e+06	0.0109952	117.896	530	053020 Tbr1 25 nost	WT_ctrl	DORpm
43.9373	296.5	676344	0.00191784	12.9712	530	053020 Tbr1 25 nost	WT_ctrl	DORsm
30.3967	181.5	1033435	4.90524e-05	0.506925	530	053020 Tbr1 25 nost	WT_ctrl	HIP
136.683	265.5	472310	0.0690312	326.041	530	053020 Tbr1 25 nost	WT_ctrl	LZ
51.6172	93	292054	0.231068	674.841	530	053020 Tbr1 25 nost	WT_ctrl	MEA
106.918	74	224100	1.03521	2319.9	530	053020 Tbr1 25 nost	WT_ctrl	TEa
141.789	96	218577	0.052613	115	540	053020 Tbr1 25 nost	WT_ctrl	AUDd
362.434	70	62351	0.00641529	4	540	053020 Tbr1 25 nost	WT_ctrl	CL
147.671	597	1.01874e+06	0.00353376	36	540	053020 Tbr1 25 nost	WT_ctrl	DORpm
43.3055	173	693290	0	0	540	053020 Tbr1 25 nost	WT_ctrl	DORsm
32.7986	199	1.07287e+06	0	0	540	053020 Tbr1 25 nost	WT_ctrl	HIP
152.004	266	471490	0.121954	575	540	053020 Tbr1 25 nost	WT_ctrl	LZ
84.4023	106	256268	0.322318	826	540	053020 Tbr1 25 nost	WT_ctrl	MEA
55.368	38	221564	0.439151	973	540	053020 Tbr1 25 nost	WT_ctrl	TEa
91.1498	58	205086	0.0166053	34.0551	550	053020 Tbr1 25 nost	WT_ctrl	AUDd
165.077	626	880542	0.00847252	74.6041	550	053020 Tbr1 25 nost	WT_ctrl	DORpm
81.4266	257.5	644833	0.000800855	5.16418	550	053020 Tbr1 25 nost	WT_ctrl	DORsm
26.211	200	1.11625e+06	0.000317789	3.54731	550	053020 Tbr1 25 nost	WT_ctrl	HIP
141.524	269	458948	0.123806	568.203	550	053020 Tbr1 25 nost	WT_ctrl	LZ
37.4805	60	175026	0.22406	392.164	550	053020 Tbr1 25 nost	WT_ctrl	MEA
73.4134	47	206600	0.773915	1598.91	550	053020 Tbr1 25 nost	WT_ctrl	TEa
36.0402	20	179380	0.000568074	1.01901	560	053020 Tbr1 25 nost	WT_ctrl	AUDd
92.0412	315.5	736462	0.000337028	2.48209	560	053020 Tbr1 25 nost	WT_ctrl	DORpm
102.425	220.5	553064	0.000181108	1.00164	560	053020 Tbr1 25 nost	WT_ctrl	DORsm
18.404	162.5	1.20979e+06	0.0033182	40.1434	560	053020 Tbr1 25 nost	WT_ctrl	HIP
112.612	268.5	498987	0.1902	949.073	560	053020 Tbr1 25 nost	WT_ctrl	LZ
5.84838	6.5	57715.2	0.0362697	20.9331	560	053020 Tbr1 25 nost	WT_ctrl	MEA
56.6217	34	192708	0.226054	435.623	560	053020 Tbr1 25 nost	WT_ctrl	TEa
33.2452	17.5	171108	0.000297485	0.50902	570	053020 Tbr1 25 nost	WT_ctrl	AUDd
121.614	339.5	621408	0.00214434	13.3251	570	053020 Tbr1 25 nost	WT_ctrl	DORpm
97.3668	189.5	355578	0	0	570	053020 Tbr1 25 nost	WT_ctrl	DORsm
27.6684	224	1.3512e+06	0.00334508	45.1986	570	053020 Tbr1 25 nost	WT_ctrl	HIP
119.715	258.5	451881	0.240804	1088.15	570	053020 Tbr1 25 nost	WT_ctrl	LZ
42.4562	22.5	170299	0.306573	522.091	570	053020 Tbr1 25 nost	WT_ctrl	TEa
15.4486	8	167176	0.00059817	1	580	053020 Tbr1 25 nost	WT_ctrl	AUDd
175.862	260	381826	0.00209519	8	580	053020 Tbr1 25 nost	WT_ctrl	DORpm
103.995	167	291803	0	0	580	053020 Tbr1 25 nost	WT_ctrl	DORsm
22.6148	263	1613099	0.00117786	19	580	053020 Tbr1 25 nost	WT_ctrl	HIP
99.9397	191	384400	0.39204	1507	580	053020 Tbr1 25 nost	WT_ctrl	LZ
115.627	3	5584	0	0	580	053020 Tbr1 25 nost	WT_ctrl	NOT
51.8014	26	162034	0.644309	1044	580	053020 Tbr1 25 nost	WT_ctrl	TEa
34.5789	19	176758	0	0	590	053020 Tbr1 25 nost	WT_ctrl	AUDd
205.596	235.5	305022	0.000665153	2.02886	590	053020 Tbr1 25 nost	WT_ctrl	DORpm
82.6209	145	317461	0.00123551	3.92227	590	053020 Tbr1 25 nost	WT_ctrl	DORsm
26.3852	287	1.83071e+06	0.00813468	148.922	590	053020 Tbr1 25 nost	WT_ctrl	HIP
104.791	150	296089	0.332754	985.248	590	053020 Tbr1 25 nost	WT_ctrl	LZ
129.145	16	19722.8	0	0	590	053020 Tbr1 25 nost	WT_ctrl	NOT
62.3211	29.5	152547	0.814179	1242.01	590	053020 Tbr1 25 nost	WT_ctrl	TEa
44.8492	22.5	161269	0	0	600	053020 Tbr1 25 nost	WT_ctrl	AUDd
201.229	189.5	253004	0.00455112	11.5145	600	053020 Tbr1 25 nost	WT_ctrl	DORpm
79.7243	134	301596	0.00284587	8.58302	600	053020 Tbr1 25 nost	WT_ctrl	DORsm
28.7158	349.5	1.98835e+06	0.00774508	153.999	600	053020 Tbr1 25 nost	WT_ctrl	HIP
80.4816	92	215414	0.978087	2106.93	600	053020 Tbr1 25 nost	WT_ctrl	LZ
238.29	54	50161.8	0	0	600	053020 Tbr1 25 nost	WT_ctrl	NOT
67.7157	29	138555	1.71694	2378.91	600	053020 Tbr1 25 nost	WT_ctrl	TEa
86.2697	8.5	37964.8	0.0138279	5.24971	600	053020 Tbr1 25 nost	WT_ctrl	VTA
65.6477	20	98352.5	0.00101675	1	610	053020 Tbr1 25 nost	WT_ctrl	AUDd
62.5946	66	190827	0.0015721	3	610	053020 Tbr1 25 nost	WT_ctrl	DORpm
79.5527	110	275949	0.00362386	10	610	053020 Tbr1 25 nost	WT_ctrl	DORsm
31.6651	409	2059418	0.00553554	114	610	053020 Tbr1 25 nost	WT_ctrl	HIP
103.384	76	146764	1.80699	2652	610	053020 Tbr1 25 nost	WT_ctrl	LZ
315.645	93	75684.5	0	0	610	053020 Tbr1 25 nost	WT_ctrl	NOT
86.3288	33	123405	0.913253	1127	610	053020 Tbr1 25 nost	WT_ctrl	TEa
102.519	20	62979.5	0.144491	91	610	053020 Tbr1 25 nost	WT_ctrl	VTA
84.3495	13.5	27205.2	0.000967708	0.263267	620	053020 Tbr1 25 nost	WT_ctrl	AUDd
48.5795	54	168068	0	0	620	053020 Tbr1 25 nost	WT_ctrl	DORpm
32.5029	49.5	228319	0.00250184	5.71219	620	053020 Tbr1 25 nost	WT_ctrl	DORsm
27.4824	358	2.10431e+06	0.0156936	330.244	620	053020 Tbr1 25 nost	WT_ctrl	HIP
9.47676	5.5	52208.5	4.96384	2591.55	620	053020 Tbr1 25 nost	WT_ctrl	LZ
361.731	125.5	84480.2	0.00235398	1.98865	620	053020 Tbr1 25 nost	WT_ctrl	NOT
36.9182	13.5	117986	0.285083	336.359	620	053020 Tbr1 25 nost	WT_ctrl	TEa
44.9712	16.5	120342	0.132682	159.672	620	053020 Tbr1 25 nost	WT_ctrl	VTA
67.4321	67	153334	0.0459049	70.3879	630	053020 Tbr1 25 nost	WT_ctrl	DORpm
35.6555	46	190083	0.045426	86.3472	630	053020 Tbr1 25 nost	WT_ctrl	DORsm
28.5654	372	2.14614e+06	0.0044708	95.9498	630	053020 Tbr1 25 nost	WT_ctrl	HIP
0	1	8193.5	11.5824	949	630	053020 Tbr1 25 nost	WT_ctrl	LZ
84.1265	48	71483	0.00328662	2.34937	630	053020 Tbr1 25 nost	WT_ctrl	NOT
64.7212	22	108720	1.2528	1362.04	630	053020 Tbr1 25 nost	WT_ctrl	TEa
33.044	10.5	106059	0.0883539	93.7075	630	053020 Tbr1 25 nost	WT_ctrl	VTA
37.0163	50	165705	0.187683	311	640	053020 Tbr1 25 nost	WT_ctrl	DORpm
26.8904	49	192087	0.16555	318	640	053020 Tbr1 25 nost	WT_ctrl	DORsm
22.7837	318	2153748	0.0108648	234	640	053020 Tbr1 25 nost	WT_ctrl	HIP
65.7703	25	53993	0	0	640	053020 Tbr1 25 nost	WT_ctrl	NOT
413.025	12	9379.5	0	0	640	053020 Tbr1 25 nost	WT_ctrl	SCdg
60.5578	21	111950	0.707459	792	640	053020 Tbr1 25 nost	WT_ctrl	TEa
35.937	11	98815.5	0.0991747	98	640	053020 Tbr1 25 nost	WT_ctrl	VTA
51.9923	44	160086	0.236078	377.927	650	053020 Tbr1 25 nost	WT_ctrl	DORpm
17.6924	27.5	181436	0.047991	87.0733	650	053020 Tbr1 25 nost	WT_ctrl	DORsm
21.8005	298.5	2118678	0.0104791	222.019	650	053020 Tbr1 25 nost	WT_ctrl	HIP
135.754	18	21402.5	0.0186894	4	650	053020 Tbr1 25 nost	WT_ctrl	NOT
318.416	23.5	24735.2	0	0	650	053020 Tbr1 25 nost	WT_ctrl	SCdg
54.0579	18.5	109232	0.30116	328.964	650	053020 Tbr1 25 nost	WT_ctrl	TEa
8.02754	2.5	79097.5	0.00198929	1.57348	650	053020 Tbr1 25 nost	WT_ctrl	VTA
57.5469	37.5	131916	0.288601	380.71	660	053020 Tbr1 25 nost	WT_ctrl	DORpm
23.4931	27	150054	0.11635	174.588	660	053020 Tbr1 25 nost	WT_ctrl	DORsm
32.7212	386.5	2039847	0.0181348	369.923	660	053020 Tbr1 25 nost	WT_ctrl	HIP
78.1011	10.5	48156.2	0	0	660	053020 Tbr1 25 nost	WT_ctrl	SCdg
81.1962	43	170071	0.258043	438.856	660	053020 Tbr1 25 nost	WT_ctrl	TEa
3.61772	0.5	47512.5	0.0191416	9.09467	660	053020 Tbr1 25 nost	WT_ctrl	VTA
14.9708	16	107820	0.0222593	24	670	053020 Tbr1 25 nost	WT_ctrl	DORpm
0	3	103064	0.0058216	6	670	053020 Tbr1 25 nost	WT_ctrl	DORsm
35.4983	419	1.95526e+06	0.031965	625	670	053020 Tbr1 25 nost	WT_ctrl	HIP
61.704	13	68015	0	0	670	053020 Tbr1 25 nost	WT_ctrl	SCdg
94.9233	64	217662	0.0372137	81	670	053020 Tbr1 25 nost	WT_ctrl	TEa
0	0	23376	0	0	670	053020 Tbr1 25 nost	WT_ctrl	VTA
16.2579	9.5	91635.2	0.0411294	37.689	680	053020 Tbr1 25 nost	WT_ctrl	DORpm
12.0308	4.5	84419.2	0.00888869	7.50377	680	053020 Tbr1 25 nost	WT_ctrl	DORsm
41.1604	475	1863334	0.0349336	650.929	680	053020 Tbr1 25 nost	WT_ctrl	HIP
82.1161	21	82850.5	0	0	680	053020 Tbr1 25 nost	WT_ctrl	SCdg
114.7	103.5	284002	0.0507334	144.084	680	053020 Tbr1 25 nost	WT_ctrl	TEa
57.9692	1	5569	0	0	680	053020 Tbr1 25 nost	WT_ctrl	VTA
20.3735	7.5	41592	0.00946634	3.93724	690	053020 Tbr1 25 nost	WT_ctrl	DORpm
10.2109	5.5	61768.5	0.00682728	4.21711	690	053020 Tbr1 25 nost	WT_ctrl	DORsm
47.3043	466	1.62802e+06	0.0432636	704.339	690	053020 Tbr1 25 nost	WT_ctrl	HIP
57.591	18.5	102873	0	0	690	053020 Tbr1 25 nost	WT_ctrl	SCdg
130.169	166.5	417378	0.105509	440.374	690	053020 Tbr1 25 nost	WT_ctrl	TEa
0	1.5	38521	0	0	700	053020 Tbr1 25 nost	WT_ctrl	DORsm
33.3712	225	1.1777e+06	0.021171	249.33	700	053020 Tbr1 25 nost	WT_ctrl	HIP
64.9447	26	129771	0	0	700	053020 Tbr1 25 nost	WT_ctrl	SCdg
168.723	210.5	403388	0.121961	491.976	700	053020 Tbr1 25 nost	WT_ctrl	TEa
0	0	256	0	0	710	053020 Tbr1 25 nost	WT_ctrl	DORsm
42.8244	129	572924	0.0811626	465	710	053020 Tbr1 25 nost	WT_ctrl	HIP
49.1665	22	144454	0.000692264	1	710	053020 Tbr1 25 nost	WT_ctrl	SCdg
147.715	172	375906	0.0970987	365	710	053020 Tbr1 25 nost	WT_ctrl	TEa
15.1135	49.5	384908	0.0255078	98.1815	720	053020 Tbr1 25 nost	WT_ctrl	HIP
50.1753	23.5	150912	0.000334141	0.504259	720	053020 Tbr1 25 nost	WT_ctrl	SCdg
121.879	112.5	295843	0.101669	300.782	720	053020 Tbr1 25 nost	WT_ctrl	TEa
0	0	14761	0	0	730	053020 Tbr1 25 nost	WT_ctrl	HIP
86.0511	41.5	155696	0	0	730	053020 Tbr1 25 nost	WT_ctrl	SCdg
46.5636	24.5	150950	0.334026	504.21	730	053020 Tbr1 25 nost	WT_ctrl	TEa
86.7932	41	152501	0.00131147	2	740	053020 Tbr1 25 nost	WT_ctrl	SCdg
67.7931	14	66668	0.341993	228	740	053020 Tbr1 25 nost	WT_ctrl	TEa
65.0291	25.5	127802	0	0	750	053020 Tbr1 25 nost	WT_ctrl	SCdg
42.4291	3.5	15581.2	0.337044	52.5157	750	053020 Tbr1 25 nost	WT_ctrl	TEa
48.7312	18	116271	0.000411952	0.47898	760	053020 Tbr1 25 nost	WT_ctrl	SCdg
0	0	1155.5	0	0	50	030121 Tbr1 wt 0 nost	WT_ctrl	ACA
0	0	5590.5	0.21465	12	60	030121 Tbr1 wt 0 nost	WT_ctrl	ACA
0	0	18042.5	2.2601	407.778	70	030121 Tbr1 wt 0 nost	WT_ctrl	ACA
4.69012	0.5	39397.5	3.08368	1214.89	80	030121 Tbr1 wt 0 nost	WT_ctrl	ACA
0	4	38082.5	0.0796423	30.3298	80	030121 Tbr1 wt 0 nost	WT_ctrl	MOp
10.683	2	60909.2	1.14893	699.804	90	030121 Tbr1 wt 0 nost	WT_ctrl	ACA
0	73.5	118562	0.0769779	91.2665	90	030121 Tbr1 wt 0 nost	WT_ctrl	MOp
8.62543	2	74855.5	0.625205	468	100	030121 Tbr1 wt 0 nost	WT_ctrl	ACA
0	115	184152	0.150962	278	100	030121 Tbr1 wt 0 nost	WT_ctrl	MOp
5.38568	1.5	88613.5	0.759468	672.991	110	030121 Tbr1 wt 0 nost	WT_ctrl	ACA
0	153	267972	0.122288	327.698	110	030121 Tbr1 wt 0 nost	WT_ctrl	MOp
23.9423	8	106515	1.99898	2129.21	120	030121 Tbr1 wt 0 nost	WT_ctrl	ACA
0.388419	91	387443	0.136455	528.686	120	030121 Tbr1 wt 0 nost	WT_ctrl	MOp
30.1764	11.5	124248	2.59905	3229.28	130	030121 Tbr1 wt 0 nost	WT_ctrl	ACA
0.334236	148	518225	0.187887	973.676	130	030121 Tbr1 wt 0 nost	WT_ctrl	MOp
18.7659	8	137624	1.48302	2041	140	030121 Tbr1 wt 0 nost	WT_ctrl	ACA
2.10376	140	613816	0.184583	1133	140	030121 Tbr1 wt 0 nost	WT_ctrl	MOp
35.7212	17	152364	0.676821	1031.23	150	030121 Tbr1 wt 0 nost	WT_ctrl	ACA
1.71328	227	726031	0.141042	1024.01	150	030121 Tbr1 wt 0 nost	WT_ctrl	MOp
26.5711	14	171510	1.5357	2633.89	160	030121 Tbr1 wt 0 nost	WT_ctrl	ACA
0.946988	205	856412	0.12631	1081.74	160	030121 Tbr1 wt 0 nost	WT_ctrl	MOp
26.3865	54.5	53421.8	0.604143	322.744	160	030121 Tbr1 wt 0 nost	WT_ctrl	PALv
26.3865	54.5	53421.8	0.604143	322.744	160	030121 Tbr1 wt 0 nost	WT_ctrl	SI
40.7114	24	189266	1.95575	3701.57	170	030121 Tbr1 wt 0 nost	WT_ctrl	ACA
0.866539	254	922570	0.18092	1669.12	170	030121 Tbr1 wt 0 nost	WT_ctrl	MOp
31.7285	97	107004	0.755918	808.86	170	030121 Tbr1 wt 0 nost	WT_ctrl	PALv
31.7285	97	107004	0.755918	808.86	170	030121 Tbr1 wt 0 nost	WT_ctrl	SI
50.7199	32	203679	2.39102	4870	180	030121 Tbr1 wt 0 nost	WT_ctrl	ACA
0.335656	325	961790	0.19131	1840	180	030121 Tbr1 wt 0 nost	WT_ctrl	MOp
11.4547	78	112732	0.596101	672	180	030121 Tbr1 wt 0 nost	WT_ctrl	PALv
11.4547	78	112732	0.596101	672	180	030121 Tbr1 wt 0 nost	WT_ctrl	SI
42.9161	38	292666	2.02941	5939.37	190	030121 Tbr1 wt 0 nost	WT_ctrl	ACA
30.0462	14	75607.5	3.2207	2435.09	190	030121 Tbr1 wt 0 nost	WT_ctrl	ACAv
0.820359	367.5	986483	0.203351	2006.02	190	030121 Tbr1 wt 0 nost	WT_ctrl	MOp
30.7961	91.5	110136	1.55347	1710.92	190	030121 Tbr1 wt 0 nost	WT_ctrl	PALv
30.7961	91.5	110136	1.55347	1710.92	190	030121 Tbr1 wt 0 nost	WT_ctrl	SI
43.6825	59	435218	1.30303	5671.01	200	030121 Tbr1 wt 0 nost	WT_ctrl	ACA
55.0148	36.5	213404	0.958346	2045.15	200	030121 Tbr1 wt 0 nost	WT_ctrl	ACAv
0.996579	440.5	974316	0.259888	2532.13	200	030121 Tbr1 wt 0 nost	WT_ctrl	MOp
15.6492	65	114399	3.18282	3641.11	200	030121 Tbr1 wt 0 nost	WT_ctrl	PALv
15.6492	65	114399	3.18282	3641.11	200	030121 Tbr1 wt 0 nost	WT_ctrl	SI
29.0013	41	455926	0.575239	2622.66	210	030121 Tbr1 wt 0 nost	WT_ctrl	ACA
43.0802	32	238345	0.701147	1671.15	210	030121 Tbr1 wt 0 nost	WT_ctrl	ACAv
0	2	20701	0.00483068	1	210	030121 Tbr1 wt 0 nost	WT_ctrl	HIP
2.08509	456	931227	0.366792	3415.67	210	030121 Tbr1 wt 0 nost	WT_ctrl	MOp
5.64872	33	114304	3.31743	3791.96	210	030121 Tbr1 wt 0 nost	WT_ctrl	PALv
5.64872	33	114304	3.31743	3791.96	210	030121 Tbr1 wt 0 nost	WT_ctrl	SI
28.2453	38	434323	0.674153	2928	220	030121 Tbr1 wt 0 nost	WT_ctrl	ACA
44.8344	31	223216	0.848953	1895	220	030121 Tbr1 wt 0 nost	WT_ctrl	ACAv
0	2	34937.5	0.0515206	18	220	030121 Tbr1 wt 0 nost	WT_ctrl	HIP
0.364505	322	885670	0.379374	3360	220	030121 Tbr1 wt 0 nost	WT_ctrl	MOp
2.44322	24	132134	2.86907	3791	220	030121 Tbr1 wt 0 nost	WT_ctrl	PALv
2.44322	24	132134	2.86907	3791	220	030121 Tbr1 wt 0 nost	WT_ctrl	SI
64.4947	79.5	396536	1.40858	5585.53	230	030121 Tbr1 wt 0 nost	WT_ctrl	ACA
95.2468	56.5	190690	1.48417	2830.15	230	030121 Tbr1 wt 0 nost	WT_ctrl	ACAv
0	1.5	16966.8	0.0177728	3.01547	230	030121 Tbr1 wt 0 nost	WT_ctrl	HIP
1.75083	518	827780	0.319421	2644.11	230	030121 Tbr1 wt 0 nost	WT_ctrl	MOp
11.5385	58	150400	4.85428	7300.84	230	030121 Tbr1 wt 0 nost	WT_ctrl	PALv
11.5385	58	150400	4.85428	7300.84	230	030121 Tbr1 wt 0 nost	WT_ctrl	SI
73.2604	81.5	360296	1.48817	5361.81	240	030121 Tbr1 wt 0 nost	WT_ctrl	ACA
97.6094	49.5	163813	1.2784	2094.19	240	030121 Tbr1 wt 0 nost	WT_ctrl	ACAv
0	1.5	15282.2	0.0330922	5.05724	240	030121 Tbr1 wt 0 nost	WT_ctrl	HIP
2.34848	422.5	757048	0.178228	1349.27	240	030121 Tbr1 wt 0 nost	WT_ctrl	MOp
11.8664	89	163259	3.60567	5886.57	240	030121 Tbr1 wt 0 nost	WT_ctrl	PALv
11.8664	89	163259	3.60567	5886.57	240	030121 Tbr1 wt 0 nost	WT_ctrl	SI
115.142	121	339773	0.839728	2853.17	250	030121 Tbr1 wt 0 nost	WT_ctrl	ACA
114.813	54.5	153257	0.836282	1281.66	250	030121 Tbr1 wt 0 nost	WT_ctrl	ACAv
0	0.5	13610.2	0.015041	2.04712	250	030121 Tbr1 wt 0 nost	WT_ctrl	HIP
4.04565	465.5	714752	0.137795	984.892	250	030121 Tbr1 wt 0 nost	WT_ctrl	MOp
12.1903	108	170368	4.03309	6871.12	250	030121 Tbr1 wt 0 nost	WT_ctrl	PALv
12.1903	108	170368	4.03309	6871.12	250	030121 Tbr1 wt 0 nost	WT_ctrl	SI
56.4845	56	320062	0.530211	1697	260	030121 Tbr1 wt 0 nost	WT_ctrl	ACA
71.1862	32	145120	0.437567	635	260	030121 Tbr1 wt 0 nost	WT_ctrl	ACAv
25.8554	1	12486	0.0160179	2	260	030121 Tbr1 wt 0 nost	WT_ctrl	HIP
30.5667	4	10561.5	1.79899	190	260	030121 Tbr1 wt 0 nost	WT_ctrl	LZ
3.30141	316	684499	0.0923303	632	260	030121 Tbr1 wt 0 nost	WT_ctrl	MOp
1.63122	50	197907	3.44808	6824	260	030121 Tbr1 wt 0 nost	WT_ctrl	PALv
1.63122	50	197907	3.44808	6824	260	030121 Tbr1 wt 0 nost	WT_ctrl	SI
80.8021	77.5	310060	0.862396	2673.95	270	030121 Tbr1 wt 0 nost	WT_ctrl	ACA
100.639	43.5	139654	0.537003	749.945	270	030121 Tbr1 wt 0 nost	WT_ctrl	ACAv
0	1.5	11740.2	0.0168258	1.97539	270	030121 Tbr1 wt 0 nost	WT_ctrl	HIP
0	7.5	17571.5	2.90409	510.292	270	030121 Tbr1 wt 0 nost	WT_ctrl	LZ
5.67968	415	657210	0.11681	767.689	270	030121 Tbr1 wt 0 nost	WT_ctrl	MOp
6.28907	59.5	230285	3.50976	8082.46	270	030121 Tbr1 wt 0 nost	WT_ctrl	PALv
6.28907	59.5	230285	3.50976	8082.46	270	030121 Tbr1 wt 0 nost	WT_ctrl	SI
137.444	129	303330	1.28722	3904.52	280	030121 Tbr1 wt 0 nost	WT_ctrl	ACA
182.108	78.3333	139120	1.31622	1831.13	280	030121 Tbr1 wt 0 nost	WT_ctrl	ACAv
10.7498	30.6667	60238.5	1.55806	938.551	280	030121 Tbr1 wt 0 nost	WT_ctrl	BST
0	0.666667	11031.7	0.0956301	10.5496	280	030121 Tbr1 wt 0 nost	WT_ctrl	HIP
7.01759	7.66667	28797.7	1.98335	571.157	280	030121 Tbr1 wt 0 nost	WT_ctrl	LZ
2.44844	464	619939	0.153304	950.393	280	030121 Tbr1 wt 0 nost	WT_ctrl	MOp
10.7498	30.6667	60238.5	1.55806	938.551	280	030121 Tbr1 wt 0 nost	WT_ctrl	PALc
7.98181	102.333	281828	4.55197	12828.7	280	030121 Tbr1 wt 0 nost	WT_ctrl	PALv
7.98181	102.333	281828	4.55197	12828.7	280	030121 Tbr1 wt 0 nost	WT_ctrl	SI
137.245	131	308094	0.705427	2173.38	290	030121 Tbr1 wt 0 nost	WT_ctrl	ACA
151.015	68.5	146390	0.622021	910.576	290	030121 Tbr1 wt 0 nost	WT_ctrl	ACAv
59.6209	107.5	100011	2.84754	2847.86	290	030121 Tbr1 wt 0 nost	WT_ctrl	BST
0	0.5	10530.2	0.00469219	0.4941	290	030121 Tbr1 wt 0 nost	WT_ctrl	HIP
18.14	20	35607.2	1.23467	439.632	290	030121 Tbr1 wt 0 nost	WT_ctrl	LZ
14.6184	705.5	585982	0.235779	1381.62	290	030121 Tbr1 wt 0 nost	WT_ctrl	MOp
59.6209	107.5	100011	2.84754	2847.86	290	030121 Tbr1 wt 0 nost	WT_ctrl	PALc
11.173	172	316405	3.31189	10479	290	030121 Tbr1 wt 0 nost	WT_ctrl	PALv
8.87749	161	308854	3.33599	10303.3	290	030121 Tbr1 wt 0 nost	WT_ctrl	SI
81.6173	75.6667	298860	0.371915	1111.51	300	030121 Tbr1 wt 0 nost	WT_ctrl	ACA
95.7774	42	141304	0.328043	463.54	300	030121 Tbr1 wt 0 nost	WT_ctrl	ACAv
50.122	97.3333	128417	5.05184	6487.44	300	030121 Tbr1 wt 0 nost	WT_ctrl	BST
0	0.333333	10102.8	0.0162736	1.6441	300	030121 Tbr1 wt 0 nost	WT_ctrl	HIP
8.18799	9.33333	38757.8	1.20491	466.997	300	030121 Tbr1 wt 0 nost	WT_ctrl	LZ
14.4246	541.333	552276	0.0983427	543.123	300	030121 Tbr1 wt 0 nost	WT_ctrl	MOp
50.122	97.3333	128417	5.05184	6487.44	300	030121 Tbr1 wt 0 nost	WT_ctrl	PALc
3.71366	70	319507	3.63957	11628.7	300	030121 Tbr1 wt 0 nost	WT_ctrl	PALv
3.20123	59.6667	302390	3.66621	11086.3	300	030121 Tbr1 wt 0 nost	WT_ctrl	SI
66.8758	62	300234	0.298389	895.863	310	030121 Tbr1 wt 0 nost	WT_ctrl	ACA
86.2483	39	147146	0.218351	321.293	310	030121 Tbr1 wt 0 nost	WT_ctrl	ACAv
40.0351	127.5	163651	4.94642	8094.86	310	030121 Tbr1 wt 0 nost	WT_ctrl	BST
0	1	9404.75	0	0	310	030121 Tbr1 wt 0 nost	WT_ctrl	HIP
18.414	22.5	43652.2	1.49851	654.132	310	030121 Tbr1 wt 0 nost	WT_ctrl	LZ
12.4214	498	515869	0.115317	594.884	310	030121 Tbr1 wt 0 nost	WT_ctrl	MOp
40.0351	127.5	163651	4.94642	8094.86	310	030121 Tbr1 wt 0 nost	WT_ctrl	PALc
7.63771	93	337043	3.06613	10334.2	310	030121 Tbr1 wt 0 nost	WT_ctrl	PALv
7.2643	73	310528	3.12475	9703.24	310	030121 Tbr1 wt 0 nost	WT_ctrl	SI
110.692	102.5	299650	0.341614	1023.64	320	030121 Tbr1 wt 0 nost	WT_ctrl	ACA
122.66	57	150742	0.379261	571.706	320	030121 Tbr1 wt 0 nost	WT_ctrl	ACAv
16.0568	98	171211	5.77907	9894.41	320	030121 Tbr1 wt 0 nost	WT_ctrl	BST
0	1	8928.25	0.0449816	4.01607	320	030121 Tbr1 wt 0 nost	WT_ctrl	HIP
33.726	33.5	47604.8	1.09016	518.966	320	030121 Tbr1 wt 0 nost	WT_ctrl	LZ
5.01684	515	486022	0.203799	990.509	320	030121 Tbr1 wt 0 nost	WT_ctrl	MOp
16.0568	98	171211	5.77907	9894.41	320	030121 Tbr1 wt 0 nost	WT_ctrl	PALc
5.61106	98.5	345078	4.5048	15545.1	320	030121 Tbr1 wt 0 nost	WT_ctrl	PALv
4.78287	70	304185	4.42085	13447.6	320	030121 Tbr1 wt 0 nost	WT_ctrl	SI
176.829	158.5	289301	0.605741	1752.42	330	030121 Tbr1 wt 0 nost	WT_ctrl	ACA
180.922	82	145916	0.601064	877.045	330	030121 Tbr1 wt 0 nost	WT_ctrl	ACAv
44.098	154.5	195462	6.46517	12637	330	030121 Tbr1 wt 0 nost	WT_ctrl	BST
0	1	8803.5	0.0852591	7.50579	330	030121 Tbr1 wt 0 nost	WT_ctrl	HIP
58.9753	51	58854	1.46388	861.552	330	030121 Tbr1 wt 0 nost	WT_ctrl	LZ
31.2586	666.5	451334	0.205034	925.39	330	030121 Tbr1 wt 0 nost	WT_ctrl	MOp
44.098	154.5	195462	6.46517	12637	330	030121 Tbr1 wt 0 nost	WT_ctrl	PALc
7.22692	101.5	356130	1.99419	7101.9	330	030121 Tbr1 wt 0 nost	WT_ctrl	PALv
4.43511	56.5	292163	2.02279	5909.85	330	030121 Tbr1 wt 0 nost	WT_ctrl	SI
148.559	129	276440	0.27689	765.436	340	030121 Tbr1 wt 0 nost	WT_ctrl	ACA
130.874	58.5	139842	0.150589	210.586	340	030121 Tbr1 wt 0 nost	WT_ctrl	ACAv
30.876	172.5	276504	6.80187	18807.4	340	030121 Tbr1 wt 0 nost	WT_ctrl	BST
0	0.5	8354.25	0.0417622	3.48892	340	030121 Tbr1 wt 0 nost	WT_ctrl	HIP
17.7615	39.5	83030.2	2.67543	2221.42	340	030121 Tbr1 wt 0 nost	WT_ctrl	LZ
32.8475	581	404386	0.119471	483.125	340	030121 Tbr1 wt 0 nost	WT_ctrl	MOp
30.4749	173	282031	6.88339	19413.3	340	030121 Tbr1 wt 0 nost	WT_ctrl	PALc
1.39553	53.5	343797	4.17433	14351.2	340	030121 Tbr1 wt 0 nost	WT_ctrl	PALv
2.0675	27	228898	4.50677	10315.9	340	030121 Tbr1 wt 0 nost	WT_ctrl	SI
75.7012	62.5	266642	0.218145	581.667	350	030121 Tbr1 wt 0 nost	WT_ctrl	ACA
67.0556	28	134762	0.185576	250.085	350	030121 Tbr1 wt 0 nost	WT_ctrl	ACAv
22.763	174.5	313133	4.43569	13889.6	350	030121 Tbr1 wt 0 nost	WT_ctrl	BST
19.4465	1	8270.5	0.211708	17.5093	350	030121 Tbr1 wt 0 nost	WT_ctrl	HIP
13.5683	61	113475	1.85888	2109.36	350	030121 Tbr1 wt 0 nost	WT_ctrl	LZ
32.7187	472	360789	0.168196	606.831	350	030121 Tbr1 wt 0 nost	WT_ctrl	MOp
22.1777	177.5	319370	4.43294	14157.5	350	030121 Tbr1 wt 0 nost	WT_ctrl	PALc
0.505953	46	314156	2.72605	8564.06	350	030121 Tbr1 wt 0 nost	WT_ctrl	PALv
0.769163	21.5	212988	3.33966	7113.06	350	030121 Tbr1 wt 0 nost	WT_ctrl	SI
105.24	85	260744	0.12426	324	360	030121 Tbr1 wt 0 nost	WT_ctrl	ACA
129.605	53	132017	0.120439	159	360	030121 Tbr1 wt 0 nost	WT_ctrl	ACAv
14.9236	123	302852	4.57617	13859	360	030121 Tbr1 wt 0 nost	WT_ctrl	BST
182.084	39	37232.5	0.598939	223	360	030121 Tbr1 wt 0 nost	WT_ctrl	DORpm
0	2	7993	0.425372	34	360	030121 Tbr1 wt 0 nost	WT_ctrl	HIP
37.6311	104	137261	3.61574	4963	360	030121 Tbr1 wt 0 nost	WT_ctrl	LZ
11.7906	376	328564	0.0675668	222	360	030121 Tbr1 wt 0 nost	WT_ctrl	MOp
14.9236	123	302852	4.57617	13859	360	030121 Tbr1 wt 0 nost	WT_ctrl	PALc
2.19616	62	293996	4.0589	11933	360	030121 Tbr1 wt 0 nost	WT_ctrl	PALv
0	18	215178	4.24068	9125	360	030121 Tbr1 wt 0 nost	WT_ctrl	SI
52.3168	41	253612	0.144643	366.832	370	030121 Tbr1 wt 0 nost	WT_ctrl	ACA
54.0392	21.5	128784	0.167154	215.266	370	030121 Tbr1 wt 0 nost	WT_ctrl	ACAv
11.7661	102	285389	3.67614	10491.3	370	030121 Tbr1 wt 0 nost	WT_ctrl	BST
358.177	171.5	110163	0.846225	932.229	370	030121 Tbr1 wt 0 nost	WT_ctrl	DORpm
42.9128	5	7525.5	0.188544	14.1888	370	030121 Tbr1 wt 0 nost	WT_ctrl	HIP
11.1081	74.5	159514	4.33156	6909.42	370	030121 Tbr1 wt 0 nost	WT_ctrl	LZ
13.5972	292.5	295030	0.108465	320.005	370	030121 Tbr1 wt 0 nost	WT_ctrl	MOp
11.7661	102	285389	3.67614	10491.3	370	030121 Tbr1 wt 0 nost	WT_ctrl	PALc
1.26498	39	255990	3.94495	10098.7	370	030121 Tbr1 wt 0 nost	WT_ctrl	PALv
0.891	17.5	191562	4.12601	7903.88	370	030121 Tbr1 wt 0 nost	WT_ctrl	SI
38.6376	30	249922	0.0483542	120.848	380	030121 Tbr1 wt 0 nost	WT_ctrl	ACA
21.6646	8.5	126570	0.0415402	52.5773	380	030121 Tbr1 wt 0 nost	WT_ctrl	ACAv
33.2959	75.5	164285	6.50628	10688.9	380	030121 Tbr1 wt 0 nost	WT_ctrl	BST
196.301	305	309012	0.143366	443.017	380	030121 Tbr1 wt 0 nost	WT_ctrl	DORpm
0	0	6791	0.0433801	2.94594	380	030121 Tbr1 wt 0 nost	WT_ctrl	HIP
29.4614	97.5	167279	6.20868	10385.8	380	030121 Tbr1 wt 0 nost	WT_ctrl	LZ
44.7692	24	21633	2.78279	602	380	030121 Tbr1 wt 0 nost	WT_ctrl	MEA
33.2262	397	251412	0.403578	1014.64	380	030121 Tbr1 wt 0 nost	WT_ctrl	MOp
33.2959	75.5	164285	6.50628	10688.9	380	030121 Tbr1 wt 0 nost	WT_ctrl	PALc
14.9514	77	196983	9.09942	17924.3	380	030121 Tbr1 wt 0 nost	WT_ctrl	PALv
11.7456	47	150860	9.39313	14170.5	380	030121 Tbr1 wt 0 nost	WT_ctrl	SI
40.6927	32	253868	0.0594797	151	390	030121 Tbr1 wt 0 nost	WT_ctrl	ACA
32.1806	13	130414	0.0360391	47	390	030121 Tbr1 wt 0 nost	WT_ctrl	ACAv
32.6145	13	39593.5	6.60715	2616	390	030121 Tbr1 wt 0 nost	WT_ctrl	BST
73.6214	448	574436	0.92508	5314	390	030121 Tbr1 wt 0 nost	WT_ctrl	DORpm
0	1	6308	0	0	390	030121 Tbr1 wt 0 nost	WT_ctrl	HIP
19.3437	111	200270	6.85073	13720	390	030121 Tbr1 wt 0 nost	WT_ctrl	LZ
90.8116	24	35549.5	7.73569	2750	390	030121 Tbr1 wt 0 nost	WT_ctrl	MEA
45.569	380	219618	0.541851	1190	390	030121 Tbr1 wt 0 nost	WT_ctrl	MOp
32.6145	13	39593.5	6.60715	2616	390	030121 Tbr1 wt 0 nost	WT_ctrl	PALc
25.2535	47	140620	9.73905	13695	390	030121 Tbr1 wt 0 nost	WT_ctrl	PALv
15.3426	38	126249	9.79097	12361	390	030121 Tbr1 wt 0 nost	WT_ctrl	SI
17.5974	13.5	247156	0.0433611	107.17	400	030121 Tbr1 wt 0 nost	WT_ctrl	ACA
11.1664	4.5	130514	0.028377	37.0359	400	030121 Tbr1 wt 0 nost	WT_ctrl	ACAv
78.8352	678.5	741076	0.988172	7323.11	400	030121 Tbr1 wt 0 nost	WT_ctrl	DORpm
0	1	5543.25	0	0	400	030121 Tbr1 wt 0 nost	WT_ctrl	HIP
18.025	117	267454	3.77505	10096.5	400	030121 Tbr1 wt 0 nost	WT_ctrl	LZ
33.4115	42	54693	2.137	1168.79	400	030121 Tbr1 wt 0 nost	WT_ctrl	MEA
31.7365	283.5	191367	0.264974	507.073	400	030121 Tbr1 wt 0 nost	WT_ctrl	MOp
8.18558	28	100602	6.28086	6318.64	400	030121 Tbr1 wt 0 nost	WT_ctrl	PALv
8.18558	28	100602	6.28086	6318.64	400	030121 Tbr1 wt 0 nost	WT_ctrl	SI
12.2076	6	149744	0.0125309	18.7641	410	030121 Tbr1 wt 0 nost	WT_ctrl	ACA
3.47199	1	65653.2	0.00699064	4.58958	410	030121 Tbr1 wt 0 nost	WT_ctrl	ACAv
55.7494	674.5	912097	0.637973	5818.94	410	030121 Tbr1 wt 0 nost	WT_ctrl	DORpm
13.7542	22.5	46829.5	0	0	410	030121 Tbr1 wt 0 nost	WT_ctrl	DORsm
1.41783	2	72533.5	0.529124	383.792	410	030121 Tbr1 wt 0 nost	WT_ctrl	HIP
26.7874	188.5	325404	2.3497	7646	410	030121 Tbr1 wt 0 nost	WT_ctrl	LZ
58.3267	47	63024	5.67456	3576.33	410	030121 Tbr1 wt 0 nost	WT_ctrl	MEA
17.5829	196.5	152957	0.126417	193.363	410	030121 Tbr1 wt 0 nost	WT_ctrl	MOp
8.75887	21.5	76579	7.05452	5402.28	410	030121 Tbr1 wt 0 nost	WT_ctrl	PALv
8.75887	21.5	76579	7.05452	5402.28	410	030121 Tbr1 wt 0 nost	WT_ctrl	SI
0	0	53428.5	0.00374332	2	420	030121 Tbr1 wt 0 nost	WT_ctrl	ACA
0	0	21079	0.00948812	2	420	030121 Tbr1 wt 0 nost	WT_ctrl	ACAv
48.2372	645	990500	0.923574	9148	420	030121 Tbr1 wt 0 nost	WT_ctrl	DORpm
2.30357	58	140144	0.025688	36	420	030121 Tbr1 wt 0 nost	WT_ctrl	DORsm
1.62787	21	198314	0.0958074	190	420	030121 Tbr1 wt 0 nost	WT_ctrl	HIP
23.9561	203	363850	1.62952	5929	420	030121 Tbr1 wt 0 nost	WT_ctrl	LZ
25.4039	64	76247.5	7.14778	5450	420	030121 Tbr1 wt 0 nost	WT_ctrl	MEA
3.21511	88	100410	0.0507915	51	420	030121 Tbr1 wt 0 nost	WT_ctrl	MOp
5.2521	14	61467	5.7055	3507	420	030121 Tbr1 wt 0 nost	WT_ctrl	PALv
5.2521	14	61467	5.7055	3507	420	030121 Tbr1 wt 0 nost	WT_ctrl	SI
0	0	18676.5	0.0105125	1.96336	430	030121 Tbr1 wt 0 nost	WT_ctrl	ACA
0	0	7664.25	0	0	430	030121 Tbr1 wt 0 nost	WT_ctrl	ACAv
509.196	1	634	0	0	430	030121 Tbr1 wt 0 nost	WT_ctrl	CL
44.1321	627.5	984319	1.04709	10306.7	430	030121 Tbr1 wt 0 nost	WT_ctrl	DORpm
1.99097	129	277619	0.106312	295.143	430	030121 Tbr1 wt 0 nost	WT_ctrl	DORsm
29.9859	104.5	298321	0.0966974	288.468	430	030121 Tbr1 wt 0 nost	WT_ctrl	HIP
50.4557	261.5	388660	2.75814	10719.8	430	030121 Tbr1 wt 0 nost	WT_ctrl	LZ
38.3873	98.5	116398	7.59478	8840.21	430	030121 Tbr1 wt 0 nost	WT_ctrl	MEA
21.9544	64.5	60082.8	0.538604	323.608	430	030121 Tbr1 wt 0 nost	WT_ctrl	MOp
4.0626	7	45277.2	5.26285	2382.87	430	030121 Tbr1 wt 0 nost	WT_ctrl	PALv
4.0626	7	45277.2	5.26285	2382.87	430	030121 Tbr1 wt 0 nost	WT_ctrl	SI
0	0	1065	0	0	440	030121 Tbr1 wt 0 nost	WT_ctrl	ACA
96.0876	8	26062.8	0.0282827	7.37124	440	030121 Tbr1 wt 0 nost	WT_ctrl	CL
45.7984	591	948484	0.963615	9139.73	440	030121 Tbr1 wt 0 nost	WT_ctrl	DORpm
5.45893	222.5	451233	0.0281574	127.055	440	030121 Tbr1 wt 0 nost	WT_ctrl	DORsm
41.1804	205	416192	0.0634699	264.156	440	030121 Tbr1 wt 0 nost	WT_ctrl	HIP
80.2056	335	392884	3.94607	15503.5	440	030121 Tbr1 wt 0 nost	WT_ctrl	LZ
29.7877	143.5	167042	7.02188	11729.5	440	030121 Tbr1 wt 0 nost	WT_ctrl	MEA
24.3067	37	24783.8	0.616765	152.857	440	030121 Tbr1 wt 0 nost	WT_ctrl	MOp
9.2491	8	35370.2	8.08104	2858.28	440	030121 Tbr1 wt 0 nost	WT_ctrl	PALv
9.2491	8	35370.2	8.08104	2858.28	440	030121 Tbr1 wt 0 nost	WT_ctrl	SI
188.951	24	41005	0.151201	62	450	030121 Tbr1 wt 0 nost	WT_ctrl	CL
56.3265	689	945683	1.33396	12615	450	030121 Tbr1 wt 0 nost	WT_ctrl	DORpm
9.3793	347	550712	0.0325034	179	450	030121 Tbr1 wt 0 nost	WT_ctrl	DORsm
40.8694	172	497642	0.0548587	273	450	030121 Tbr1 wt 0 nost	WT_ctrl	HIP
39.929	307	404256	2.77448	11216	450	030121 Tbr1 wt 0 nost	WT_ctrl	LZ
19.0228	117	186678	3.02607	5649	450	030121 Tbr1 wt 0 nost	WT_ctrl	MEA
0	3	7213	0.0138639	1	450	030121 Tbr1 wt 0 nost	WT_ctrl	MOp
0	2	40391	7.11792	2875	450	030121 Tbr1 wt 0 nost	WT_ctrl	PALv
0	2	40391	7.11792	2875	450	030121 Tbr1 wt 0 nost	WT_ctrl	SI
128.931	21.5	53817	0.0232071	12.4894	460	030121 Tbr1 wt 0 nost	WT_ctrl	CL
38.9459	757.5	1.00848e+06	0.640378	6458.08	460	030121 Tbr1 wt 0 nost	WT_ctrl	DORpm
2.76683	351	582775	0.0134052	78.1224	460	030121 Tbr1 wt 0 nost	WT_ctrl	DORsm
33.3609	246	575450	0.127982	736.47	460	030121 Tbr1 wt 0 nost	WT_ctrl	HIP
45.189	255	400253	3.44765	13799.3	460	030121 Tbr1 wt 0 nost	WT_ctrl	LZ
9.67009	86	217496	4.44542	9668.63	460	030121 Tbr1 wt 0 nost	WT_ctrl	MEA
6.95591	3	46758.5	4.65179	2175.11	460	030121 Tbr1 wt 0 nost	WT_ctrl	PALv
6.95591	3	46758.5	4.65179	2175.11	460	030121 Tbr1 wt 0 nost	WT_ctrl	SI
143.277	25.5	57325.2	0.180754	103.617	470	030121 Tbr1 wt 0 nost	WT_ctrl	CL
16.2393	638	1.11522e+06	0.798365	8903.49	470	030121 Tbr1 wt 0 nost	WT_ctrl	DORpm
0.559136	314.5	572048	0.0941515	538.592	470	030121 Tbr1 wt 0 nost	WT_ctrl	DORsm
42.3526	310	667928	0.119114	795.598	470	030121 Tbr1 wt 0 nost	WT_ctrl	HIP
57.9207	357.5	378004	4.55058	17201.4	470	030121 Tbr1 wt 0 nost	WT_ctrl	LZ
40.5179	213.5	242133	4.75238	11507.1	470	030121 Tbr1 wt 0 nost	WT_ctrl	MEA
0	6	37133.8	2.89512	1075.07	470	030121 Tbr1 wt 0 nost	WT_ctrl	PALv
0	6	37133.8	2.89512	1075.07	470	030121 Tbr1 wt 0 nost	WT_ctrl	SI
107.76	20	59916.5	0.400557	240	480	030121 Tbr1 wt 0 nost	WT_ctrl	CL
16.8403	565	1.15021e+06	0.627016	7212	480	030121 Tbr1 wt 0 nost	WT_ctrl	DORpm
1.64208	286	589796	0.114785	677	480	030121 Tbr1 wt 0 nost	WT_ctrl	DORsm
38.1387	322	744890	0.110083	820	480	030121 Tbr1 wt 0 nost	WT_ctrl	HIP
83.0724	268	365296	5.61872	20525	480	030121 Tbr1 wt 0 nost	WT_ctrl	LZ
42.5655	155	265452	8.05646	21386	480	030121 Tbr1 wt 0 nost	WT_ctrl	MEA
0	2	29583	1.97073	583	480	030121 Tbr1 wt 0 nost	WT_ctrl	PALv
0	2	29583	1.97073	583	480	030121 Tbr1 wt 0 nost	WT_ctrl	SI
15.5864	3	62018.2	0.0889499	55.1652	490	030121 Tbr1 wt 0 nost	WT_ctrl	CL
15.2836	495	1.17205e+06	0.555434	6509.96	490	030121 Tbr1 wt 0 nost	WT_ctrl	DORpm
3.95877	442	611284	0.169855	1038.3	490	030121 Tbr1 wt 0 nost	WT_ctrl	DORsm
26.6919	307.5	813289	0.0311149	253.054	490	030121 Tbr1 wt 0 nost	WT_ctrl	HIP
118.475	345.5	366550	5.35848	19641.5	490	030121 Tbr1 wt 0 nost	WT_ctrl	LZ
35.1225	200	280343	6.64092	18617.3	490	030121 Tbr1 wt 0 nost	WT_ctrl	MEA
23.3854	11	21828	6.34668	1385.35	490	030121 Tbr1 wt 0 nost	WT_ctrl	PALv
23.3854	11	21828	6.34668	1385.35	490	030121 Tbr1 wt 0 nost	WT_ctrl	SI
48.6167	7.5	37961.2	0.281808	106.978	500	030121 Tbr1 wt 0 nost	WT_ctrl	AUDd
63.4563	13	65801.5	0.35445	233.234	500	030121 Tbr1 wt 0 nost	WT_ctrl	CL
25.211	613	1.19708e+06	0.923755	11058	500	030121 Tbr1 wt 0 nost	WT_ctrl	DORpm
4.1674	530.5	618799	0.425483	2632.88	500	030121 Tbr1 wt 0 nost	WT_ctrl	DORsm
22.0019	267.5	889419	0.0179276	159.451	500	030121 Tbr1 wt 0 nost	WT_ctrl	HIP
102.771	344.5	394374	4.14147	16332.9	500	030121 Tbr1 wt 0 nost	WT_ctrl	LZ
19.8075	139	293706	7.21297	21184.9	500	030121 Tbr1 wt 0 nost	WT_ctrl	MEA
68.1077	3.5	7769.25	8.16515	634.371	500	030121 Tbr1 wt 0 nost	WT_ctrl	PALv
68.1077	3.5	7769.25	8.16515	634.371	500	030121 Tbr1 wt 0 nost	WT_ctrl	SI
35.2947	11	100614	2.38038	2395	500	030121 Tbr1 wt 0 nost	WT_ctrl	TEa
60.5074	18	96037	1.01836	978	510	030121 Tbr1 wt 0 nost	WT_ctrl	AUDd
26.3897	5	61166	0.403819	247	510	030121 Tbr1 wt 0 nost	WT_ctrl	CL
23.4242	644	1.17146e+06	1.11092	13014	510	030121 Tbr1 wt 0 nost	WT_ctrl	DORpm
6.09343	520	635761	0.266138	1692	510	030121 Tbr1 wt 0 nost	WT_ctrl	DORsm
19.5439	269	941538	0.0316503	298	510	030121 Tbr1 wt 0 nost	WT_ctrl	HIP
77.6899	351	423848	2.56507	10872	510	030121 Tbr1 wt 0 nost	WT_ctrl	LZ
9.69963	129	299545	5.27634	15805	510	030121 Tbr1 wt 0 nost	WT_ctrl	MEA
23.7022	13	177064	4.75874	8426	510	030121 Tbr1 wt 0 nost	WT_ctrl	TEa
73.8521	38	161365	0.747585	1206.34	520	030121 Tbr1 wt 0 nost	WT_ctrl	AUDd
57.1553	11.5	64187.8	0.266711	171.196	520	030121 Tbr1 wt 0 nost	WT_ctrl	CL
24.5169	641.5	1.1188e+06	1.19285	13345.6	520	030121 Tbr1 wt 0 nost	WT_ctrl	DORpm
5.12488	465.5	661181	0.531373	3513.34	520	030121 Tbr1 wt 0 nost	WT_ctrl	DORsm
25.644	326	984020	0.0594978	585.471	520	030121 Tbr1 wt 0 nost	WT_ctrl	HIP
83.407	395.5	448726	3.72695	16723.8	520	030121 Tbr1 wt 0 nost	WT_ctrl	LZ
13.7678	114	304950	7.18933	21923.8	520	030121 Tbr1 wt 0 nost	WT_ctrl	MEA
47.5368	34.5	234494	4.19455	9835.96	520	030121 Tbr1 wt 0 nost	WT_ctrl	TEa
87.0333	62	227678	0.54098	1231.69	530	030121 Tbr1 wt 0 nost	WT_ctrl	AUDd
77.8506	17	69125	0.833952	576.47	530	030121 Tbr1 wt 0 nost	WT_ctrl	CL
33.3558	634	1.06702e+06	1.11472	11894.2	530	030121 Tbr1 wt 0 nost	WT_ctrl	DORpm
7.12506	365.5	679700	0.245226	1666.8	530	030121 Tbr1 wt 0 nost	WT_ctrl	DORsm
30.9554	380	1037933	0.0806688	837.288	530	030121 Tbr1 wt 0 nost	WT_ctrl	HIP
74.5147	390	475166	3.94191	18730.6	530	030121 Tbr1 wt 0 nost	WT_ctrl	LZ
19.9089	126.5	289910	8.26888	23972.3	530	030121 Tbr1 wt 0 nost	WT_ctrl	MEA
43.8523	30	220452	3.42906	7559.4	530	030121 Tbr1 wt 0 nost	WT_ctrl	TEa
81.122	58	230815	0.560189	1293	540	030121 Tbr1 wt 0 nost	WT_ctrl	AUDd
26.3226	5	61322	0.629464	386	540	030121 Tbr1 wt 0 nost	WT_ctrl	CL
22.4343	444	1.0073e+06	0.72024	7255	540	030121 Tbr1 wt 0 nost	WT_ctrl	DORpm
28.9676	301	690962	0.948678	6555	540	030121 Tbr1 wt 0 nost	WT_ctrl	DORsm
20.9618	329	1078063	0.0278277	300	540	030121 Tbr1 wt 0 nost	WT_ctrl	HIP
72.9385	366	429328	4.57878	19658	540	030121 Tbr1 wt 0 nost	WT_ctrl	LZ
3.90383	61	248088	5.3328	13230	540	030121 Tbr1 wt 0 nost	WT_ctrl	MEA
49.0717	32	210520	3.94927	8314	540	030121 Tbr1 wt 0 nost	WT_ctrl	TEa
37.6902	25	212474	0.214054	454.808	550	030121 Tbr1 wt 0 nost	WT_ctrl	AUDd
24.9525	442.5	859628	0.631394	5427.64	550	030121 Tbr1 wt 0 nost	WT_ctrl	DORpm
70.5713	397	646844	1.40715	9102.1	550	030121 Tbr1 wt 0 nost	WT_ctrl	DORsm
13.558	274	1.12162e+06	0.0167146	187.474	550	030121 Tbr1 wt 0 nost	WT_ctrl	HIP
90.3418	433	462689	3.91336	18106.7	550	030121 Tbr1 wt 0 nost	WT_ctrl	LZ
4.52416	43	167000	4.78962	7998.64	550	030121 Tbr1 wt 0 nost	WT_ctrl	MEA
67.8176	41	195793	4.94917	9690.14	550	030121 Tbr1 wt 0 nost	WT_ctrl	TEa
31.3439	18.5	189288	0.48342	915.058	560	030121 Tbr1 wt 0 nost	WT_ctrl	AUDd
37.6267	466.5	724688	1.10269	7991.09	560	030121 Tbr1 wt 0 nost	WT_ctrl	DORpm
77.4934	318.5	537554	1.55801	8375.15	560	030121 Tbr1 wt 0 nost	WT_ctrl	DORsm
11.421	273	1.22418e+06	0.0949998	1162.97	560	030121 Tbr1 wt 0 nost	WT_ctrl	HIP
47.8242	349	499427	2.38145	11893.6	560	030121 Tbr1 wt 0 nost	WT_ctrl	LZ
6.9998	6	44239	3.06012	1353.77	560	030121 Tbr1 wt 0 nost	WT_ctrl	MEA
100.016	57.5	185526	6.22634	11551.5	560	030121 Tbr1 wt 0 nost	WT_ctrl	TEa
27.988	16	184554	0.711445	1313	570	030121 Tbr1 wt 0 nost	WT_ctrl	AUDd
37.4014	404	638732	1.15244	7361	570	030121 Tbr1 wt 0 nost	WT_ctrl	DORpm
43.1089	154	329504	1.20423	3968	570	030121 Tbr1 wt 0 nost	WT_ctrl	DORsm
17.8845	376	1335761	0.198314	2649	570	030121 Tbr1 wt 0 nost	WT_ctrl	HIP
45.7221	320	451886	1.82967	8268	570	030121 Tbr1 wt 0 nost	WT_ctrl	LZ
122.99	67	175866	4.70871	8281	570	030121 Tbr1 wt 0 nost	WT_ctrl	TEa
45.3082	26	185277	0.579371	1073.44	580	030121 Tbr1 wt 0 nost	WT_ctrl	AUDd
37.6858	309.5	434541	1.01521	4411.51	580	030121 Tbr1 wt 0 nost	WT_ctrl	DORpm
23.195	155	291083	1.74486	5079	580	030121 Tbr1 wt 0 nost	WT_ctrl	DORsm
16.5086	421	1.5526e+06	0.249407	3872.3	580	030121 Tbr1 wt 0 nost	WT_ctrl	HIP
45.8934	312.5	391320	1.65425	6473.39	580	030121 Tbr1 wt 0 nost	WT_ctrl	LZ
119.346	7	8115	0.369686	30	580	030121 Tbr1 wt 0 nost	WT_ctrl	NOT
105.426	51	155464	3.96647	6166.45	580	030121 Tbr1 wt 0 nost	WT_ctrl	TEa
38.4546	23	195469	0.389745	761.831	590	030121 Tbr1 wt 0 nost	WT_ctrl	AUDd
64.4363	244	300997	0.808478	2433.5	590	030121 Tbr1 wt 0 nost	WT_ctrl	DORpm
32.0318	184.5	313010	1.72187	5389.62	590	030121 Tbr1 wt 0 nost	WT_ctrl	DORsm
19.9416	606	1.86581e+06	0.911383	17004.6	590	030121 Tbr1 wt 0 nost	WT_ctrl	HIP
48.0394	227.5	281287	1.39107	3912.9	590	030121 Tbr1 wt 0 nost	WT_ctrl	LZ
18.4786	15	24637.5	0.158255	38.9901	590	030121 Tbr1 wt 0 nost	WT_ctrl	NOT
76.1813	34.5	146240	5.88364	8604.22	590	030121 Tbr1 wt 0 nost	WT_ctrl	TEa
0	0	5059.5	8.83487	447	590	030121 Tbr1 wt 0 nost	WT_ctrl	VTA
13.5868	8	190086	0.0841726	160	600	030121 Tbr1 wt 0 nost	WT_ctrl	AUDd
142.894	238	259812	1.33674	3473	600	030121 Tbr1 wt 0 nost	WT_ctrl	DORpm
38.2687	239	303692	2.44458	7424	600	030121 Tbr1 wt 0 nost	WT_ctrl	DORsm
23.6102	857	1982639	1.08673	21546	600	030121 Tbr1 wt 0 nost	WT_ctrl	HIP
87.5042	277	221359	2.96577	6565	600	030121 Tbr1 wt 0 nost	WT_ctrl	LZ
13.7735	31	46877	0.0127995	6	600	030121 Tbr1 wt 0 nost	WT_ctrl	NOT
64.5398	27	135055	5.96053	8050	600	030121 Tbr1 wt 0 nost	WT_ctrl	TEa
121.846	12	31794	6.56099	2086	600	030121 Tbr1 wt 0 nost	WT_ctrl	VTA
19.181	6.5	117171	0.138297	162.044	610	030121 Tbr1 wt 0 nost	WT_ctrl	AUDd
112.696	199.5	202165	1.60005	3234.74	610	030121 Tbr1 wt 0 nost	WT_ctrl	DORpm
33.0846	189	279216	2.94456	8221.69	610	030121 Tbr1 wt 0 nost	WT_ctrl	DORsm
13.7025	676	2.0509e+06	0.37449	7680.41	610	030121 Tbr1 wt 0 nost	WT_ctrl	HIP
74.0081	163	140142	4.6482	6514.1	610	030121 Tbr1 wt 0 nost	WT_ctrl	LZ
25.2435	63.5	72214	0.0330154	23.8417	610	030121 Tbr1 wt 0 nost	WT_ctrl	NOT
77.7661	31	131122	5.75141	7541.38	610	030121 Tbr1 wt 0 nost	WT_ctrl	TEa
41.4591	9	71329.2	7.07525	5046.72	610	030121 Tbr1 wt 0 nost	WT_ctrl	VTA
26.3603	3	36740.5	0.0952627	35	620	030121 Tbr1 wt 0 nost	WT_ctrl	AUDd
40.8052	111.5	154331	2.29603	3543.48	620	030121 Tbr1 wt 0 nost	WT_ctrl	DORpm
20.6944	109	214884	2.49829	5368.44	620	030121 Tbr1 wt 0 nost	WT_ctrl	DORsm
15.8677	669.5	2114638	0.183346	3877.1	620	030121 Tbr1 wt 0 nost	WT_ctrl	HIP
48.5817	31	38583.2	7.14691	2757.51	620	030121 Tbr1 wt 0 nost	WT_ctrl	LZ
50.4867	69.5	83632	0.294713	246.474	620	030121 Tbr1 wt 0 nost	WT_ctrl	NOT
109.969	40.5	118316	7.52507	8903.32	620	030121 Tbr1 wt 0 nost	WT_ctrl	TEa
13.1107	4	108562	5.36357	5822.78	620	030121 Tbr1 wt 0 nost	WT_ctrl	VTA
4.26648	57	151334	3.92312	5937	630	030121 Tbr1 wt 0 nost	WT_ctrl	DORpm
0	64	193034	1.86652	3603	630	030121 Tbr1 wt 0 nost	WT_ctrl	DORsm
15.1674	661	2149735	0.17044	3664	630	030121 Tbr1 wt 0 nost	WT_ctrl	HIP
18.3218	61	70480	0.361805	255	630	030121 Tbr1 wt 0 nost	WT_ctrl	NOT
25.8857	9	112242	3.88623	4362	630	030121 Tbr1 wt 0 nost	WT_ctrl	TEa
7.76452	3	124733	2.69135	3357	630	030121 Tbr1 wt 0 nost	WT_ctrl	VTA
19.5473	100.5	165002	6.14461	10138.7	640	030121 Tbr1 wt 0 nost	WT_ctrl	DORpm
8.41763	71	191522	3.96511	7594.08	640	030121 Tbr1 wt 0 nost	WT_ctrl	DORsm
19.1355	673.5	2.15064e+06	0.164083	3528.83	640	030121 Tbr1 wt 0 nost	WT_ctrl	HIP
76.9044	72.5	52961	0.802225	424.867	640	030121 Tbr1 wt 0 nost	WT_ctrl	NOT
104.568	4.5	14002	0.0630444	8.82748	640	030121 Tbr1 wt 0 nost	WT_ctrl	SCdg
59.6733	20.5	110970	7.8685	8731.67	640	030121 Tbr1 wt 0 nost	WT_ctrl	TEa
6.10036	2	106958	1.19683	1280.1	640	030121 Tbr1 wt 0 nost	WT_ctrl	VTA
27.9755	86.5	156746	7.84217	12292.2	650	030121 Tbr1 wt 0 nost	WT_ctrl	DORpm
6.52004	74	176278	4.79211	8447.43	650	030121 Tbr1 wt 0 nost	WT_ctrl	DORsm
14.7152	613.5	2.10545e+06	0.216877	4566.23	650	030121 Tbr1 wt 0 nost	WT_ctrl	HIP
125.1	11	28815.8	0.0266361	7.67538	650	030121 Tbr1 wt 0 nost	WT_ctrl	SCdg
42.739	16	119216	6.15814	7341.48	650	030121 Tbr1 wt 0 nost	WT_ctrl	TEa
6.64514	2	99193.2	3.37994	3352.67	650	030121 Tbr1 wt 0 nost	WT_ctrl	VTA
30.8297	74	136128	8.71383	11862	660	030121 Tbr1 wt 0 nost	WT_ctrl	DORpm
8.43988	62	153002	4.85613	7430	660	030121 Tbr1 wt 0 nost	WT_ctrl	DORsm
16.075	667	2.04845e+06	0.185702	3804	660	030121 Tbr1 wt 0 nost	WT_ctrl	HIP
37.4506	6	51721	0.0077338	4	660	030121 Tbr1 wt 0 nost	WT_ctrl	SCdg
37.7527	20	171024	4.15731	7110	660	030121 Tbr1 wt 0 nost	WT_ctrl	TEa
8.44073	2	76493.5	4.60954	3526	660	030121 Tbr1 wt 0 nost	WT_ctrl	VTA
30.6147	64.5	110196	9.36466	10319.4	670	030121 Tbr1 wt 0 nost	WT_ctrl	DORpm
3.26187	51.5	116258	4.87087	5662.76	670	030121 Tbr1 wt 0 nost	WT_ctrl	DORsm
21.8465	709	1.96539e+06	0.265668	5221.41	670	030121 Tbr1 wt 0 nost	WT_ctrl	HIP
76.89	15.5	65050.2	0.287666	187.128	670	030121 Tbr1 wt 0 nost	WT_ctrl	SCdg
76.9058	52	220525	2.74473	6052.81	670	030121 Tbr1 wt 0 nost	WT_ctrl	TEa
9.05808	1.5	52276.5	2.33972	1223.12	670	030121 Tbr1 wt 0 nost	WT_ctrl	VTA
21.6657	54.5	85063.8	7.62857	6489.15	680	030121 Tbr1 wt 0 nost	WT_ctrl	DORpm
4.13828	40	78608	7.24546	5695.51	680	030121 Tbr1 wt 0 nost	WT_ctrl	DORsm
18.3075	739	1.8325e+06	0.322099	5902.48	680	030121 Tbr1 wt 0 nost	WT_ctrl	HIP
79.6342	21.5	86654.2	0.245991	213.161	680	030121 Tbr1 wt 0 nost	WT_ctrl	SCdg
81.4523	80	317062	2.44583	7754.78	680	030121 Tbr1 wt 0 nost	WT_ctrl	TEa
22.1615	1.5	25588.2	2.86558	733.251	680	030121 Tbr1 wt 0 nost	WT_ctrl	VTA
8.40825	11	38394.5	9.24612	3550	690	030121 Tbr1 wt 0 nost	WT_ctrl	DORpm
5.2048	27	62025.5	8.01606	4972	690	030121 Tbr1 wt 0 nost	WT_ctrl	DORsm
13.4666	576	1.63014e+06	0.306415	4995	690	030121 Tbr1 wt 0 nost	WT_ctrl	HIP
75.4097	24	102744	0.214123	220	690	030121 Tbr1 wt 0 nost	WT_ctrl	SCdg
97.3799	127	421026	1.94952	8208	690	030121 Tbr1 wt 0 nost	WT_ctrl	TEa
0	0	2283	0.394218	9	690	030121 Tbr1 wt 0 nost	WT_ctrl	VTA
0	0	807	14.3742	116	700	030121 Tbr1 wt 0 nost	WT_ctrl	DORpm
0	10	46654	8.52212	3975.91	700	030121 Tbr1 wt 0 nost	WT_ctrl	DORsm
11.7643	410.5	1.3188e+06	0.163477	2155.93	700	030121 Tbr1 wt 0 nost	WT_ctrl	HIP
25.692	9.5	123215	0.198919	245.098	700	030121 Tbr1 wt 0 nost	WT_ctrl	SCdg
65.5305	88.5	429663	2.47193	10620.9	700	030121 Tbr1 wt 0 nost	WT_ctrl	TEa
18.0979	3	17838	2.803	500	710	030121 Tbr1 wt 0 nost	WT_ctrl	DORsm
5.44262	86	571006	0.0392104	223.894	710	030121 Tbr1 wt 0 nost	WT_ctrl	HIP
23.5576	10.5	143407	0.042028	60.2711	710	030121 Tbr1 wt 0 nost	WT_ctrl	SCdg
31.9545	36.5	370159	1.47737	5468.6	710	030121 Tbr1 wt 0 nost	WT_ctrl	TEa
0	18	416494	0.0278515	116	720	030121 Tbr1 wt 0 nost	WT_ctrl	HIP
68.5797	32	150636	0.427521	644	720	030121 Tbr1 wt 0 nost	WT_ctrl	SCdg
80.3024	72	289454	2.46499	7135	720	030121 Tbr1 wt 0 nost	WT_ctrl	TEa
0	12	91486.5	0.120236	110	730	030121 Tbr1 wt 0 nost	WT_ctrl	HIP
50.3056	24	154055	0.259786	400.212	730	030121 Tbr1 wt 0 nost	WT_ctrl	SCdg
91.169	53	186730	3.3874	6325.28	730	030121 Tbr1 wt 0 nost	WT_ctrl	TEa
49.3672	23.5	153581	0.175561	269.629	740	030121 Tbr1 wt 0 nost	WT_ctrl	SCdg
46.6563	11.5	60906.8	0.413067	251.585	740	030121 Tbr1 wt 0 nost	WT_ctrl	TEa
40.3502	19	152014	0.313788	477	750	030121 Tbr1 wt 0 nost	WT_ctrl	SCdg
0	0	9912	0.232042	23	750	030121 Tbr1 wt 0 nost	WT_ctrl	TEa
25.1198	11.5	147822	0.102125	150.963	760	030121 Tbr1 wt 0 nost	WT_ctrl	SCdg
16.5008	7.5	146544	0.187012	274.056	770	030121 Tbr1 wt 0 nost	WT_ctrl	SCdg
9.27954	4	139158	0.21702	302	780	030121 Tbr1 wt 0 nost	WT_ctrl	SCdg
16.9528	6.5	125472	0.351499	441.032	790	030121 Tbr1 wt 0 nost	WT_ctrl	SCdg
15.3717	5	106669	0.286205	305.291	800	030121 Tbr1 wt 0 nost	WT_ctrl	SCdg
0	0	2241.5	0.089226	2	50	030520 Tbr1 14 no st	WT_ctrl	ACA
0	0	12040.8	0.985158	118.62	60	030520 Tbr1 14 no st	WT_ctrl	ACA
13.2259	1.5	30586	1.62951	498.401	70	030520 Tbr1 14 no st	WT_ctrl	ACA
0	0	998	0.1002	1	70	030520 Tbr1 14 no st	WT_ctrl	MOp
0	0	52533.2	0.59209	311.044	80	030520 Tbr1 14 no st	WT_ctrl	ACA
17.9384	13.5	47121.2	1.478	696.454	80	030520 Tbr1 14 no st	WT_ctrl	MOp
0	0	68342.5	0.342393	234	90	030520 Tbr1 14 no st	WT_ctrl	ACA
12.6626	16	101979	0.996284	1016	90	030520 Tbr1 14 no st	WT_ctrl	MOp
14.574	3.5	81627	1.06438	868.825	100	030520 Tbr1 14 no st	WT_ctrl	ACA
33.5191	89.5	175657	1.16422	2045.04	100	030520 Tbr1 14 no st	WT_ctrl	MOp
15.7992	5	99515.2	0.702314	698.909	110	030520 Tbr1 14 no st	WT_ctrl	ACA
41.0289	148	277746	0.938886	2607.71	110	030520 Tbr1 14 no st	WT_ctrl	MOp
31.2701	11	113564	0.977989	1110.64	120	030520 Tbr1 14 no st	WT_ctrl	ACA
51.088	221.5	403765	0.978105	3949.25	120	030520 Tbr1 14 no st	WT_ctrl	MOp
49.1404	20	131391	1.5275	2007	130	030520 Tbr1 14 no st	WT_ctrl	ACA
46.4612	291	493336	0.924725	4562	130	030520 Tbr1 14 no st	WT_ctrl	MOp
11.8476	5	136248	0.792639	1079.96	140	030520 Tbr1 14 no st	WT_ctrl	ACA
38.5526	311.5	601332	0.589842	3546.91	140	030520 Tbr1 14 no st	WT_ctrl	MOp
77.7252	39	162747	1.21866	1983.33	150	030520 Tbr1 14 no st	WT_ctrl	ACA
64.162	475.5	739020	0.636404	4703.15	150	030520 Tbr1 14 no st	WT_ctrl	MOp
19.4997	11	182242	0.493131	898.693	160	030520 Tbr1 14 no st	WT_ctrl	ACA
51.7434	557.5	864016	0.693971	5996.01	160	030520 Tbr1 14 no st	WT_ctrl	MOp
105.345	54.5	64145.2	0.678514	435.235	160	030520 Tbr1 14 no st	WT_ctrl	PALv
105.345	54.5	64145.2	0.678514	435.235	160	030520 Tbr1 14 no st	WT_ctrl	SI
23.0121	14	196402	0.671582	1319	170	030520 Tbr1 14 no st	WT_ctrl	ACA
29.7065	430	912856	0.493945	4509	170	030520 Tbr1 14 no st	WT_ctrl	MOp
209.258	111	109534	0.861829	944	170	030520 Tbr1 14 no st	WT_ctrl	PALv
209.258	111	109534	0.861829	944	170	030520 Tbr1 14 no st	WT_ctrl	SI
54.6699	36	213376	0.831967	1775.22	180	030520 Tbr1 14 no st	WT_ctrl	ACA
41.6301	570.5	953770	0.677063	6457.63	180	030520 Tbr1 14 no st	WT_ctrl	MOp
196.295	107.5	109418	0.620197	678.604	180	030520 Tbr1 14 no st	WT_ctrl	PALv
196.295	107.5	109418	0.620197	678.604	180	030520 Tbr1 14 no st	WT_ctrl	SI
40.2548	42	305660	0.449613	1374.29	190	030520 Tbr1 14 no st	WT_ctrl	ACA
65.829	17	84372.2	0.177402	149.678	190	030520 Tbr1 14 no st	WT_ctrl	ACAv
26.1362	426	988084	0.484685	4789.1	190	030520 Tbr1 14 no st	WT_ctrl	MOp
100.962	90	110317	0.611445	674.526	190	030520 Tbr1 14 no st	WT_ctrl	PALv
100.962	90	110317	0.611445	674.526	190	030520 Tbr1 14 no st	WT_ctrl	SI
139.827	190	438847	0.622514	2731.88	200	030520 Tbr1 14 no st	WT_ctrl	ACA
181.391	123	218899	0.488288	1068.86	200	030520 Tbr1 14 no st	WT_ctrl	ACAv
43.045	635	971664	0.51623	5016.02	200	030520 Tbr1 14 no st	WT_ctrl	MOp
139.493	103.5	114769	2.31604	2658.1	200	030520 Tbr1 14 no st	WT_ctrl	PALv
139.493	103.5	114769	2.31604	2658.1	200	030520 Tbr1 14 no st	WT_ctrl	SI
118.95	173	469524	0.380173	1785	210	030520 Tbr1 14 no st	WT_ctrl	ACA
168.866	132	252352	0.301562	761	210	030520 Tbr1 14 no st	WT_ctrl	ACAv
35.3828	550	939766	0.516618	4855	210	030520 Tbr1 14 no st	WT_ctrl	MOp
48.0666	45	114178	4.88975	5583	210	030520 Tbr1 14 no st	WT_ctrl	PALv
48.0666	45	114178	4.88975	5583	210	030520 Tbr1 14 no st	WT_ctrl	SI
65.9289	93	456519	0.214775	980.49	220	030520 Tbr1 14 no st	WT_ctrl	ACA
76.265	57.5	243976	0.090384	220.515	220	030520 Tbr1 14 no st	WT_ctrl	ACAv
9.24023	7	30605	0	0	220	030520 Tbr1 14 no st	WT_ctrl	HIP
42.6957	635.5	899698	0.441165	3969.16	220	030520 Tbr1 14 no st	WT_ctrl	MOp
36.5202	47	124256	5.32529	6617.01	220	030520 Tbr1 14 no st	WT_ctrl	PALv
36.5202	47	124256	5.32529	6617.01	220	030520 Tbr1 14 no st	WT_ctrl	SI
69.8338	93.5	427157	0.216553	925.02	230	030520 Tbr1 14 no st	WT_ctrl	ACA
89.3945	63.5	227880	0.155815	355.072	230	030520 Tbr1 14 no st	WT_ctrl	ACAv
0	0.5	16730	0	0	230	030520 Tbr1 14 no st	WT_ctrl	HIP
56.0383	616	820152	0.596388	4891.29	230	030520 Tbr1 14 no st	WT_ctrl	MOp
44.0758	53.5	152375	5.72323	8720.79	230	030520 Tbr1 14 no st	WT_ctrl	PALv
44.0758	53.5	152375	5.72323	8720.79	230	030520 Tbr1 14 no st	WT_ctrl	SI
42.0755	50.5	386172	0.0602342	232.608	240	030520 Tbr1 14 no st	WT_ctrl	ACA
49.3838	30.5	197623	0.027947	55.2296	240	030520 Tbr1 14 no st	WT_ctrl	ACAv
0	0	15098.5	0	0	240	030520 Tbr1 14 no st	WT_ctrl	HIP
37.3236	408	753189	0.420287	3165.56	240	030520 Tbr1 14 no st	WT_ctrl	MOp
20.7292	33.5	163581	4.40514	7205.98	240	030520 Tbr1 14 no st	WT_ctrl	PALv
20.7292	33.5	163581	4.40514	7205.98	240	030520 Tbr1 14 no st	WT_ctrl	SI
111.139	132	383427	0.192214	737	250	030520 Tbr1 14 no st	WT_ctrl	ACA
160.784	98	196770	0.160085	315	250	030520 Tbr1 14 no st	WT_ctrl	ACAv
0	3	13867.5	0	0	250	030520 Tbr1 14 no st	WT_ctrl	HIP
75.9853	681	722260	0.688948	4976	250	030520 Tbr1 14 no st	WT_ctrl	MOp
39.0073	58	165523	3.64964	6041	250	030520 Tbr1 14 no st	WT_ctrl	PALv
39.0073	58	165523	3.64964	6041	250	030520 Tbr1 14 no st	WT_ctrl	SI
72.0562	82.5	369230	0.092923	343.099	260	030520 Tbr1 14 no st	WT_ctrl	ACA
94.1093	55	188999	0.0974775	184.232	260	030520 Tbr1 14 no st	WT_ctrl	ACAv
0	0	12823.8	0.0232048	2.97573	260	030520 Tbr1 14 no st	WT_ctrl	HIP
0	2	10561.5	0.359797	38	260	030520 Tbr1 14 no st	WT_ctrl	LZ
38.8696	452	692496	0.498068	3449.1	260	030520 Tbr1 14 no st	WT_ctrl	MOp
15.5917	33.5	187968	2.45239	4609.71	260	030520 Tbr1 14 no st	WT_ctrl	PALv
15.5917	33.5	187968	2.45239	4609.71	260	030520 Tbr1 14 no st	WT_ctrl	SI
87.8134	93	342017	0.0820464	280.613	270	030520 Tbr1 14 no st	WT_ctrl	ACA
79.5372	44.5	180586	0.0465104	83.9912	270	030520 Tbr1 14 no st	WT_ctrl	ACAv
0	1	11751.5	0	0	270	030520 Tbr1 14 no st	WT_ctrl	HIP
20.6493	4.5	18666.5	1.69617	316.616	270	030520 Tbr1 14 no st	WT_ctrl	LZ
79.5007	556	653997	0.526205	3441.37	270	030520 Tbr1 14 no st	WT_ctrl	MOp
15.5749	52	234888	3.48785	8192.54	270	030520 Tbr1 14 no st	WT_ctrl	PALv
15.5749	52	234888	3.48785	8192.54	270	030520 Tbr1 14 no st	WT_ctrl	SI
81.7897	90	352411	0.0855937	301.642	280	030520 Tbr1 14 no st	WT_ctrl	ACA
90.5213	53	185941	0.0629104	116.976	280	030520 Tbr1 14 no st	WT_ctrl	ACAv
49.4179	18.5	70137.2	1.37568	964.865	280	030520 Tbr1 14 no st	WT_ctrl	BST
0	0	11019.2	0	0	280	030520 Tbr1 14 no st	WT_ctrl	HIP
26.7847	7	29838.5	1.84978	551.946	280	030520 Tbr1 14 no st	WT_ctrl	LZ
64.9932	473.5	616348	0.565337	3484.45	280	030520 Tbr1 14 no st	WT_ctrl	MOp
49.4179	18.5	70137.2	1.37568	964.865	280	030520 Tbr1 14 no st	WT_ctrl	PALc
21.6333	68.5	286080	4.6914	13421.1	280	030520 Tbr1 14 no st	WT_ctrl	PALv
21.6333	68.5	286080	4.6914	13421.1	280	030520 Tbr1 14 no st	WT_ctrl	SI
46.5589	49	339757	0.0465038	158	290	030520 Tbr1 14 no st	WT_ctrl	ACA
53.4993	30	181029	0.00883836	16	290	030520 Tbr1 14 no st	WT_ctrl	ACAv
67.8063	52	99982.5	2.44743	2447	290	030520 Tbr1 14 no st	WT_ctrl	BST
0	1	10534.5	0	0	290	030520 Tbr1 14 no st	WT_ctrl	HIP
45.2454	4	35675.5	1.18569	423	290	030520 Tbr1 14 no st	WT_ctrl	LZ
44.5595	376	586839	0.384603	2257	290	030520 Tbr1 14 no st	WT_ctrl	MOp
67.8063	52	99982.5	2.44743	2447	290	030520 Tbr1 14 no st	WT_ctrl	PALc
19.3193	61	317496	2.46303	7820	290	030520 Tbr1 14 no st	WT_ctrl	PALv
18.7392	60	310096	2.50664	7773	290	030520 Tbr1 14 no st	WT_ctrl	SI
79.2395	80	326201	0.085432	278.68	300	030520 Tbr1 14 no st	WT_ctrl	ACA
91.7095	48.5	169664	0.0697568	118.352	300	030520 Tbr1 14 no st	WT_ctrl	ACAv
32.9708	38	122879	2.66874	3279.33	300	030520 Tbr1 14 no st	WT_ctrl	BST
0	0	10223.5	0	0	300	030520 Tbr1 14 no st	WT_ctrl	HIP
46.9174	12	37775.5	1.05672	399.182	300	030520 Tbr1 14 no st	WT_ctrl	LZ
63.015	438.5	556849	0.543549	3026.75	300	030520 Tbr1 14 no st	WT_ctrl	MOp
32.9708	38	122879	2.66874	3279.33	300	030520 Tbr1 14 no st	WT_ctrl	PALc
23.3291	77.5	318166	3.83995	12217.4	300	030520 Tbr1 14 no st	WT_ctrl	PALv
24.0463	74.5	302148	3.95026	11935.6	300	030520 Tbr1 14 no st	WT_ctrl	SI
65.1183	65.5	324727	0.039902	129.573	310	030520 Tbr1 14 no st	WT_ctrl	ACA
96.6254	51.5	172095	0.0436301	75.0852	310	030520 Tbr1 14 no st	WT_ctrl	ACAv
38.9011	50	161933	1.26296	2045.15	310	030520 Tbr1 14 no st	WT_ctrl	BST
0	0	9518.5	0.0415952	3.95924	310	030520 Tbr1 14 no st	WT_ctrl	HIP
40.1537	15.5	43517	0.619954	269.785	310	030520 Tbr1 14 no st	WT_ctrl	LZ
24.1363	271.5	517467	0.233758	1209.62	310	030520 Tbr1 14 no st	WT_ctrl	MOp
38.9011	50	161933	1.26296	2045.15	310	030520 Tbr1 14 no st	WT_ctrl	PALc
13.5212	64.5	335658	2.50207	8398.4	310	030520 Tbr1 14 no st	WT_ctrl	PALv
12.5374	56	309716	2.5531	7907.37	310	030520 Tbr1 14 no st	WT_ctrl	SI
135.423	132.5	316392	0.119542	378.223	320	030520 Tbr1 14 no st	WT_ctrl	ACA
144.368	75	168231	0.0629645	105.926	320	030520 Tbr1 14 no st	WT_ctrl	ACAv
77.822	100.5	174307	5.6154	9788.03	320	030520 Tbr1 14 no st	WT_ctrl	BST
0	1	8900.75	0.0113785	1.01277	320	030520 Tbr1 14 no st	WT_ctrl	HIP
96.0693	21	49271.8	1.98544	978.263	320	030520 Tbr1 14 no st	WT_ctrl	LZ
51.2925	340	479278	0.362356	1736.69	320	030520 Tbr1 14 no st	WT_ctrl	MOp
77.822	100.5	174307	5.6154	9788.03	320	030520 Tbr1 14 no st	WT_ctrl	PALc
11.1709	54.5	346485	1.97567	6845.4	320	030520 Tbr1 14 no st	WT_ctrl	PALv
12.3361	47	301918	2.06066	6221.48	320	030520 Tbr1 14 no st	WT_ctrl	SI
137.84	133	310603	0.0762806	236.93	330	030520 Tbr1 14 no st	WT_ctrl	ACA
171.569	89.5	168325	0.0632137	106.405	330	030520 Tbr1 14 no st	WT_ctrl	ACAv
76.3371	110.5	211388	5.38864	11390.9	330	030520 Tbr1 14 no st	WT_ctrl	BST
18.6123	0.5	8528	0	0	330	030520 Tbr1 14 no st	WT_ctrl	HIP
98.3279	35.5	64822	1.84255	1194.38	330	030520 Tbr1 14 no st	WT_ctrl	LZ
50.8553	326.5	438602	0.273566	1199.86	330	030520 Tbr1 14 no st	WT_ctrl	MOp
76.3371	110.5	211388	5.38864	11390.9	330	030520 Tbr1 14 no st	WT_ctrl	PALc
11.2173	70	360271	2.70692	9752.25	330	030520 Tbr1 14 no st	WT_ctrl	PALv
12.9638	55.5	285016	2.8348	8079.62	330	030520 Tbr1 14 no st	WT_ctrl	SI
74.6971	69	298208	0.0248149	74	340	030520 Tbr1 14 no st	WT_ctrl	ACA
92.4023	46	160712	0.00871121	14	340	030520 Tbr1 14 no st	WT_ctrl	ACAv
67.3068	125	278192	5.96172	16585	340	030520 Tbr1 14 no st	WT_ctrl	BST
0	0	8304	0	0	340	030520 Tbr1 14 no st	WT_ctrl	HIP
54.6568	28	82691	1.78254	1474	340	030520 Tbr1 14 no st	WT_ctrl	LZ
54.2982	308	404295	0.321053	1298	340	030520 Tbr1 14 no st	WT_ctrl	MOp
67.3068	125	278192	5.96172	16585	340	030520 Tbr1 14 no st	WT_ctrl	PALc
21.4208	65	346630	2.5119	8707	340	030520 Tbr1 14 no st	WT_ctrl	PALv
23.0501	48	224090	2.79977	6274	340	030520 Tbr1 14 no st	WT_ctrl	SI
83.8642	75	288725	0.0597447	172.498	350	030520 Tbr1 14 no st	WT_ctrl	ACA
115.194	55	154461	0.041351	63.8711	350	030520 Tbr1 14 no st	WT_ctrl	ACAv
55.1942	104	311909	6.97969	21770.3	350	030520 Tbr1 14 no st	WT_ctrl	BST
0	1	8231	0.043138	3.55069	350	030520 Tbr1 14 no st	WT_ctrl	HIP
85.3771	65	106198	3.76533	3998.7	350	030520 Tbr1 14 no st	WT_ctrl	LZ
51.2333	254.5	369905	0.351652	1300.78	350	030520 Tbr1 14 no st	WT_ctrl	MOp
54.1717	104.5	319061	6.88367	21963.1	350	030520 Tbr1 14 no st	WT_ctrl	PALc
12.2458	66.5	319218	4.21391	13451.6	350	030520 Tbr1 14 no st	WT_ctrl	PALv
11.4187	40.5	210831	4.81987	10161.8	350	030520 Tbr1 14 no st	WT_ctrl	SI
77.44	68	283174	0.0149902	42.4483	360	030520 Tbr1 14 no st	WT_ctrl	ACA
118.748	55.5	150817	0.0178832	26.9709	360	030520 Tbr1 14 no st	WT_ctrl	ACAv
32.9546	77.5	303610	4.25509	12918.9	360	030520 Tbr1 14 no st	WT_ctrl	BST
45.9445	4	44650	0.303537	135.529	360	030520 Tbr1 14 no st	WT_ctrl	DORpm
20.1266	1	7883.25	0	0	360	030520 Tbr1 14 no st	WT_ctrl	HIP
110.123	80.5	137466	4.41565	6070.03	360	030520 Tbr1 14 no st	WT_ctrl	LZ
37.8473	201	328665	0.24783	814.53	360	030520 Tbr1 14 no st	WT_ctrl	MOp
32.9546	77.5	303610	4.25509	12918.9	360	030520 Tbr1 14 no st	WT_ctrl	PALc
14.2777	52	292756	4.43922	12996.1	360	030520 Tbr1 14 no st	WT_ctrl	PALv
9.00157	25	213459	4.27791	9131.59	360	030520 Tbr1 14 no st	WT_ctrl	SI
65.8737	55.5	272150	0.0214306	58.3234	370	030520 Tbr1 14 no st	WT_ctrl	ACA
77.1461	35	146382	0.0272034	39.8209	370	030520 Tbr1 14 no st	WT_ctrl	ACAv
34.7665	92	272360	1.38146	3762.55	370	030520 Tbr1 14 no st	WT_ctrl	BST
93.2844	41.5	130090	0.022829	29.6982	370	030520 Tbr1 14 no st	WT_ctrl	DORpm
0	1	7414	0	0	370	030520 Tbr1 14 no st	WT_ctrl	HIP
96.6723	92	165520	2.43697	4033.67	370	030520 Tbr1 14 no st	WT_ctrl	LZ
30.9839	165.5	285648	0.116198	331.918	370	030520 Tbr1 14 no st	WT_ctrl	MOp
34.7665	92	272360	1.38146	3762.55	370	030520 Tbr1 14 no st	WT_ctrl	PALc
17.1632	55.5	244188	3.45301	8431.83	370	030520 Tbr1 14 no st	WT_ctrl	PALv
11.3873	33.5	182631	3.87263	7072.61	370	030520 Tbr1 14 no st	WT_ctrl	SI
83.1441	69	267912	0.0156768	42	380	030520 Tbr1 14 no st	WT_ctrl	ACA
100.486	44	141358	0.0134411	19	380	030520 Tbr1 14 no st	WT_ctrl	ACAv
30.1317	49	182138	0.728019	1326	380	030520 Tbr1 14 no st	WT_ctrl	BST
267.086	220	270752	0.0653735	177	380	030520 Tbr1 14 no st	WT_ctrl	DORpm
0	0	6922	0	0	380	030520 Tbr1 14 no st	WT_ctrl	HIP
82.8031	118	179344	4.05367	7270	380	030520 Tbr1 14 no st	WT_ctrl	LZ
0	2	6859	5.71512	392	380	030520 Tbr1 14 no st	WT_ctrl	MEA
47.06	200	253819	0.134348	341	380	030520 Tbr1 14 no st	WT_ctrl	MOp
30.1317	49	182138	0.728019	1326	380	030520 Tbr1 14 no st	WT_ctrl	PALc
24.0447	49	201394	9.09163	18310	380	030520 Tbr1 14 no st	WT_ctrl	PALv
14.8532	28	152144	9.46541	14401	380	030520 Tbr1 14 no st	WT_ctrl	SI
24.4016	19.5	258168	0.00563247	14.5412	390	030520 Tbr1 14 no st	WT_ctrl	ACA
25.853	11	137359	0.00400713	5.50414	390	030520 Tbr1 14 no st	WT_ctrl	ACAv
35.1121	15	56368.8	0.764265	430.807	390	030520 Tbr1 14 no st	WT_ctrl	BST
213.724	334	533946	0.187281	999.979	390	030520 Tbr1 14 no st	WT_ctrl	DORpm
26.4247	0.5	6307.25	0	0	390	030520 Tbr1 14 no st	WT_ctrl	HIP
48.013	56.5	190077	1.30471	2479.95	390	030520 Tbr1 14 no st	WT_ctrl	LZ
32.5853	14	32859.8	2.51633	826.86	390	030520 Tbr1 14 no st	WT_ctrl	MEA
39.7406	131.5	224443	0.149841	336.308	390	030520 Tbr1 14 no st	WT_ctrl	MOp
35.1121	15	56368.8	0.764265	430.807	390	030520 Tbr1 14 no st	WT_ctrl	PALc
11.4834	18.5	147048	4.82469	7094.59	390	030520 Tbr1 14 no st	WT_ctrl	PALv
6.27199	10	130664	4.89211	6392.24	390	030520 Tbr1 14 no st	WT_ctrl	SI
42.5459	32	242186	0.0106939	25.8992	400	030520 Tbr1 14 no st	WT_ctrl	ACA
37.0302	15	131514	0.00733057	9.64073	400	030520 Tbr1 14 no st	WT_ctrl	ACAv
138.517	470.5	756830	0.122828	929.603	400	030520 Tbr1 14 no st	WT_ctrl	DORpm
0	1	2720	0	0	400	030520 Tbr1 14 no st	WT_ctrl	DORsm
59.0377	1.5	5499	0	0	400	030520 Tbr1 14 no st	WT_ctrl	HIP
50.0621	110.5	273668	1.30732	3577.73	400	030520 Tbr1 14 no st	WT_ctrl	LZ
89.2216	31	55413	2.20211	1220.26	400	030520 Tbr1 14 no st	WT_ctrl	MEA
34.8203	109	187882	0.114257	214.668	400	030520 Tbr1 14 no st	WT_ctrl	MOp
19.7602	20.5	98522.5	8.61138	8484.15	400	030520 Tbr1 14 no st	WT_ctrl	PALv
19.7602	20.5	98522.5	8.61138	8484.15	400	030520 Tbr1 14 no st	WT_ctrl	SI
9.35851	5	143600	0.00843426	12.1116	410	030520 Tbr1 14 no st	WT_ctrl	ACA
11.0569	3	67693.5	0.00171249	1.15925	410	030520 Tbr1 14 no st	WT_ctrl	ACAv
108.071	507.5	918135	0.279432	2565.56	410	030520 Tbr1 14 no st	WT_ctrl	DORpm
62.9676	28	50059.2	0.00427427	2.13967	410	030520 Tbr1 14 no st	WT_ctrl	DORsm
11.3427	8.5	77938	0	0	410	030520 Tbr1 14 no st	WT_ctrl	HIP
49.8439	108.5	327309	0.809195	2648.57	410	030520 Tbr1 14 no st	WT_ctrl	LZ
87.0859	39.5	63502.2	3.58746	2278.11	410	030520 Tbr1 14 no st	WT_ctrl	MEA
15.6561	43.5	151585	0.0482101	73.0794	410	030520 Tbr1 14 no st	WT_ctrl	MOp
20.5867	13	75878.2	6.3735	4836.1	410	030520 Tbr1 14 no st	WT_ctrl	PALv
20.5867	13	75878.2	6.3735	4836.1	410	030520 Tbr1 14 no st	WT_ctrl	SI
32.0322	5	50391.5	0.138912	70	420	030520 Tbr1 14 no st	WT_ctrl	ACA
0	0	23368	0	0	420	030520 Tbr1 14 no st	WT_ctrl	ACAv
150.252	726	990500	0.51055	5057	420	030520 Tbr1 14 no st	WT_ctrl	DORpm
122.089	141	140144	0.0742096	104	420	030520 Tbr1 14 no st	WT_ctrl	DORsm
32.5574	48	198314	0	0	420	030520 Tbr1 14 no st	WT_ctrl	HIP
80.741	201	363850	1.95905	7128	420	030520 Tbr1 14 no st	WT_ctrl	LZ
76.2117	47	76247.5	8.54061	6512	420	030520 Tbr1 14 no st	WT_ctrl	MEA
41.7964	83	100410	0.241011	242	420	030520 Tbr1 14 no st	WT_ctrl	MOp
36.7647	37	61467	11.0824	6812	420	030520 Tbr1 14 no st	WT_ctrl	PALv
36.7647	37	61467	11.0824	6812	420	030520 Tbr1 14 no st	WT_ctrl	SI
49.761	2.5	17652.2	0.179155	31.6248	430	030520 Tbr1 14 no st	WT_ctrl	ACA
0	0	7466.5	0.00454876	0.339633	430	030520 Tbr1 14 no st	WT_ctrl	ACAv
993.325	1	325	0	0	430	030520 Tbr1 14 no st	WT_ctrl	CL
118.809	567.5	985974	0.459685	4532.37	430	030520 Tbr1 14 no st	WT_ctrl	DORpm
76.3404	200	269541	0.0322536	86.9366	430	030520 Tbr1 14 no st	WT_ctrl	DORsm
71.6314	121	293305	0.00924282	27.1097	430	030520 Tbr1 14 no st	WT_ctrl	HIP
98.2362	226	387306	2.13775	8279.62	430	030520 Tbr1 14 no st	WT_ctrl	LZ
141.382	86.5	114146	13.3236	15208.3	430	030520 Tbr1 14 no st	WT_ctrl	MEA
81.5991	65.5	61723	0.254914	157.341	430	030520 Tbr1 14 no st	WT_ctrl	MOp
44.9193	23	46094	11.1591	5143.66	430	030520 Tbr1 14 no st	WT_ctrl	PALv
44.9193	23	46094	11.1591	5143.66	430	030520 Tbr1 14 no st	WT_ctrl	SI
520.199	36	23047.8	0.00160046	0.36887	440	030520 Tbr1 14 no st	WT_ctrl	CL
135.276	603.5	952726	0.644638	6141.64	440	030520 Tbr1 14 no st	WT_ctrl	DORpm
103.003	410.5	438482	0.0630242	276.35	440	030520 Tbr1 14 no st	WT_ctrl	DORsm
46.6075	98.5	406934	0.00735882	29.9455	440	030520 Tbr1 14 no st	WT_ctrl	HIP
94.9069	201.5	391508	1.37758	5393.32	440	030520 Tbr1 14 no st	WT_ctrl	LZ
133.511	108.5	163946	8.79013	14411.1	440	030520 Tbr1 14 no st	WT_ctrl	MEA
44.4831	16	27202.2	0.0436306	11.8685	440	030520 Tbr1 14 no st	WT_ctrl	MOp
22.9234	10.5	35185.2	11.3534	3994.71	440	030520 Tbr1 14 no st	WT_ctrl	PALv
22.9234	10.5	35185.2	11.3534	3994.71	440	030520 Tbr1 14 no st	WT_ctrl	SI
307.919	39.5	41047.5	0.0397274	16.3071	450	030520 Tbr1 14 no st	WT_ctrl	CL
117.235	564.5	953190	0.536803	5116.76	450	030520 Tbr1 14 no st	WT_ctrl	DORpm
95.8201	468	554785	0.0288601	160.111	450	030520 Tbr1 14 no st	WT_ctrl	DORsm
45.5139	127.5	506503	0.00547036	27.7075	450	030520 Tbr1 14 no st	WT_ctrl	HIP
120.516	249	403216	2.82583	11394.2	450	030520 Tbr1 14 no st	WT_ctrl	LZ
142.706	146.5	191923	11.6193	22300	450	030520 Tbr1 14 no st	WT_ctrl	MEA
44.8251	2.5	5694.75	0	0	450	030520 Tbr1 14 no st	WT_ctrl	MOp
3.60089	6.5	41588.5	13.5381	5630.3	450	030520 Tbr1 14 no st	WT_ctrl	PALv
3.60089	6.5	41588.5	13.5381	5630.3	450	030520 Tbr1 14 no st	WT_ctrl	SI
374.037	51	44018	0.0363488	16	460	030520 Tbr1 14 no st	WT_ctrl	CL
124.003	702	1002316	0.510518	5117	460	030520 Tbr1 14 no st	WT_ctrl	DORpm
85.1199	539	599240	0.0267005	160	460	030520 Tbr1 14 no st	WT_ctrl	DORsm
37.5657	133	584376	0.000171123	1	460	030520 Tbr1 14 no st	WT_ctrl	HIP
104.176	225	399758	2.03924	8152	460	030520 Tbr1 14 no st	WT_ctrl	LZ
129.76	156	218936	8.97159	19642	460	030520 Tbr1 14 no st	WT_ctrl	MEA
6.79293	2	47524.5	9.20157	4373	460	030520 Tbr1 14 no st	WT_ctrl	PALv
6.79293	2	47524.5	9.20157	4373	460	030520 Tbr1 14 no st	WT_ctrl	SI
392.211	69.5	57515.2	0.0223095	12.8314	470	030520 Tbr1 14 no st	WT_ctrl	CL
104.777	744.5	1.10006e+06	0.536602	5902.96	470	030520 Tbr1 14 no st	WT_ctrl	DORpm
88.748	553.5	569263	0.0486804	277.119	470	030520 Tbr1 14 no st	WT_ctrl	DORsm
35.4439	118.5	649057	0.0026036	16.8988	470	030520 Tbr1 14 no st	WT_ctrl	HIP
113.137	226.5	382694	2.99284	11453.4	470	030520 Tbr1 14 no st	WT_ctrl	LZ
81.7285	129.5	236254	10.2303	24169.4	470	030520 Tbr1 14 no st	WT_ctrl	MEA
12.6286	8.5	40375	9.34555	3773.26	470	030520 Tbr1 14 no st	WT_ctrl	PALv
12.6286	8.5	40375	9.34555	3773.26	470	030520 Tbr1 14 no st	WT_ctrl	SI
236.403	42	57121.8	0.00717824	4.10033	480	030520 Tbr1 14 no st	WT_ctrl	CL
48.0526	496	1.14952e+06	0.308792	3549.62	480	030520 Tbr1 14 no st	WT_ctrl	DORpm
60.1396	492.5	590316	0.0402855	237.812	480	030520 Tbr1 14 no st	WT_ctrl	DORsm
40.6413	178	745922	0.00602977	44.9773	480	030520 Tbr1 14 no st	WT_ctrl	HIP
104.475	222.5	366410	4.25641	15595.9	480	030520 Tbr1 14 no st	WT_ctrl	LZ
138.723	222	264201	15.6417	41325.4	480	030520 Tbr1 14 no st	WT_ctrl	MEA
12.1756	6.5	29106.2	8.24535	2399.91	480	030520 Tbr1 14 no st	WT_ctrl	PALv
12.1756	6.5	29106.2	8.24535	2399.91	480	030520 Tbr1 14 no st	WT_ctrl	SI
104.425	1	3091.5	0.0646935	2	490	030520 Tbr1 14 no st	WT_ctrl	AUDd
232.65	40	56581.2	0.00602767	3.41053	490	030520 Tbr1 14 no st	WT_ctrl	CL
67.4582	663	1.17717e+06	0.566341	6666.78	490	030520 Tbr1 14 no st	WT_ctrl	DORpm
132.563	779.5	613688	0.0254032	155.896	490	030520 Tbr1 14 no st	WT_ctrl	DORsm
22.7113	103	826666	0.00160892	13.3004	490	030520 Tbr1 14 no st	WT_ctrl	HIP
101.291	213.5	367744	2.2198	8163.19	490	030520 Tbr1 14 no st	WT_ctrl	LZ
93.0608	178.5	283240	8.36614	23696.2	490	030520 Tbr1 14 no st	WT_ctrl	MEA
49.5271	10.5	19928.5	7.80897	1556.21	490	030520 Tbr1 14 no st	WT_ctrl	PALv
49.5271	10.5	19928.5	7.80897	1556.21	490	030520 Tbr1 14 no st	WT_ctrl	SI
215.125	21	31514	0.0698102	22	500	030520 Tbr1 14 no st	WT_ctrl	AUDd
287.774	47	52725.5	0.0360357	19	500	030520 Tbr1 14 no st	WT_ctrl	CL
70.1073	643	1197249	0.513427	6147	500	030520 Tbr1 14 no st	WT_ctrl	DORpm
147.535	916	617062	0.0700091	432	500	030520 Tbr1 14 no st	WT_ctrl	DORsm
13.8918	111	883080	0.0016986	15	500	030520 Tbr1 14 no st	WT_ctrl	HIP
109.457	216	398166	4.59758	18306	500	030520 Tbr1 14 no st	WT_ctrl	LZ
75.9342	121	293350	8.25328	24211	500	030520 Tbr1 14 no st	WT_ctrl	MEA
0	0	10442.5	12.0565	1259	500	030520 Tbr1 14 no st	WT_ctrl	PALv
0	0	10442.5	12.0565	1259	500	030520 Tbr1 14 no st	WT_ctrl	SI
62.0666	7	36409.5	1.25791	458	500	030520 Tbr1 14 no st	WT_ctrl	TEa
324.704	80	82171.8	0.347508	285.553	510	030520 Tbr1 14 no st	WT_ctrl	AUDd
292.533	55	61042.2	0.0416854	25.4457	510	030520 Tbr1 14 no st	WT_ctrl	CL
85.7725	768	1.17752e+06	0.466121	5488.69	510	030520 Tbr1 14 no st	WT_ctrl	DORpm
89.7792	640.5	634815	0.0976707	620.028	510	030520 Tbr1 14 no st	WT_ctrl	DORsm
32.3499	212	930166	0.0121881	113.37	510	030520 Tbr1 14 no st	WT_ctrl	HIP
141.136	294	418991	3.94207	16516.9	510	030520 Tbr1 14 no st	WT_ctrl	LZ
63.8774	150	298636	7.11593	21250.7	510	030520 Tbr1 14 no st	WT_ctrl	MEA
0	0	450	9.77778	44	510	030520 Tbr1 14 no st	WT_ctrl	PALv
0	0	450	9.77778	44	510	030520 Tbr1 14 no st	WT_ctrl	SI
64.8587	33	152726	2.73099	4170.93	510	030520 Tbr1 14 no st	WT_ctrl	TEa
187.655	94.5	167622	0.420971	705.638	520	030520 Tbr1 14 no st	WT_ctrl	AUDd
298.909	56.5	60885.2	0.203455	123.874	520	030520 Tbr1 14 no st	WT_ctrl	CL
101.353	825.5	1114145	0.625781	6972.1	520	030520 Tbr1 14 no st	WT_ctrl	DORpm
107.268	826.5	662863	0.446364	2958.79	520	030520 Tbr1 14 no st	WT_ctrl	DORsm
23.4022	162.5	988253	0.00882921	87.255	520	030520 Tbr1 14 no st	WT_ctrl	HIP
167.451	346	450791	3.65888	16493.9	520	030520 Tbr1 14 no st	WT_ctrl	LZ
27.5278	81.5	304792	3.28385	10008.9	520	030520 Tbr1 14 no st	WT_ctrl	MEA
84.1664	60.5	232028	3.07098	7125.53	520	030520 Tbr1 14 no st	WT_ctrl	TEa
223.708	153	219174	0.317018	694.819	530	030520 Tbr1 14 no st	WT_ctrl	AUDd
140.661	28	64081.5	0.0584684	37.4674	530	030520 Tbr1 14 no st	WT_ctrl	CL
93.4182	667	1.06702e+06	0.358263	3822.73	530	030520 Tbr1 14 no st	WT_ctrl	DORpm
50.2244	504.5	679700	0.632323	4297.9	530	030520 Tbr1 14 no st	WT_ctrl	DORsm
25.0238	226	1037933	0.00807887	83.8533	530	030520 Tbr1 14 no st	WT_ctrl	HIP
175.729	409	475166	3.90172	18539.7	530	030520 Tbr1 14 no st	WT_ctrl	LZ
32.2865	83	289910	1.66827	4836.46	530	030520 Tbr1 14 no st	WT_ctrl	MEA
73.072	49.5	219006	2.19625	4809.93	530	030520 Tbr1 14 no st	WT_ctrl	TEa
172.688	118	220595	0.22394	494	540	030520 Tbr1 14 no st	WT_ctrl	AUDd
321.135	61	61322	0.0423991	26	540	030520 Tbr1 14 no st	WT_ctrl	CL
147.425	856	1.0073e+06	0.634665	6393	540	030520 Tbr1 14 no st	WT_ctrl	DORpm
120.075	735	690962	0.887025	6129	540	030520 Tbr1 14 no st	WT_ctrl	DORsm
20.9618	167	1078063	0.00380312	41	540	030520 Tbr1 14 no st	WT_ctrl	HIP
116.551	266	429328	2.83349	12165	540	030520 Tbr1 14 no st	WT_ctrl	LZ
6.50639	39	248088	1.16007	2878	540	030520 Tbr1 14 no st	WT_ctrl	MEA
105.037	68	208998	4.4364	9272	540	030520 Tbr1 14 no st	WT_ctrl	TEa
85.6332	53	198775	0.152165	302.467	550	030520 Tbr1 14 no st	WT_ctrl	AUDd
121.726	650	880542	0.57416	5055.72	550	030520 Tbr1 14 no st	WT_ctrl	DORpm
136.566	635	644833	0.858169	5533.76	550	030520 Tbr1 14 no st	WT_ctrl	DORsm
12.5925	125	1.11625e+06	0.00809044	90.3093	550	030520 Tbr1 14 no st	WT_ctrl	HIP
140.641	329	458948	3.42984	15741.2	550	030520 Tbr1 14 no st	WT_ctrl	LZ
4.56705	14.5	175026	0.766607	1341.76	550	030520 Tbr1 14 no st	WT_ctrl	MEA
117.553	74	203320	4.80718	9773.95	550	030520 Tbr1 14 no st	WT_ctrl	TEa
143.437	79	177470	0.337171	598.377	560	030520 Tbr1 14 no st	WT_ctrl	AUDd
124.292	506.5	736462	0.792846	5839.01	560	030520 Tbr1 14 no st	WT_ctrl	DORpm
128.675	397	553064	0.433326	2396.57	560	030520 Tbr1 14 no st	WT_ctrl	DORsm
21.7961	207	1.20979e+06	0.051066	617.793	560	030520 Tbr1 14 no st	WT_ctrl	HIP
122.024	311	498987	3.30855	16509.2	560	030520 Tbr1 14 no st	WT_ctrl	LZ
8.84568	5	57715.2	0.744709	429.811	560	030520 Tbr1 14 no st	WT_ctrl	MEA
96.7888	57.5	192708	4.30533	8296.7	560	030520 Tbr1 14 no st	WT_ctrl	TEa
122.237	65	171767	0.173041	297.227	570	030520 Tbr1 14 no st	WT_ctrl	AUDd
139.604	464	621408	0.924274	5743.52	570	030520 Tbr1 14 no st	WT_ctrl	DORpm
110.358	251.5	355578	0.558047	1984.3	570	030520 Tbr1 14 no st	WT_ctrl	DORsm
22.7618	205	1.3512e+06	0.0678397	916.649	570	030520 Tbr1 14 no st	WT_ctrl	HIP
120.136	297	451881	3.04927	13779.1	570	030520 Tbr1 14 no st	WT_ctrl	LZ
102.442	56	175341	4.38401	7686.96	570	030520 Tbr1 14 no st	WT_ctrl	TEa
116.155	63	175096	0.0799559	140	580	030520 Tbr1 14 no st	WT_ctrl	AUDd
135.278	275	381826	0.380539	1453	580	030520 Tbr1 14 no st	WT_ctrl	DORpm
82.9748	186	291803	0.505478	1475	580	030520 Tbr1 14 no st	WT_ctrl	DORsm
28.0183	274	1613099	0.132416	2136	580	030520 Tbr1 14 no st	WT_ctrl	HIP
157.888	325	384400	3.02055	11611	580	030520 Tbr1 14 no st	WT_ctrl	LZ
115.627	5	5584	0	0	580	030520 Tbr1 14 no st	WT_ctrl	NOT
57.7785	29	162034	2.63525	4270	580	030520 Tbr1 14 no st	WT_ctrl	TEa
91.6773	49.5	176736	0.0550925	97.3683	590	030520 Tbr1 14 no st	WT_ctrl	AUDd
191.016	257.5	308652	0.28813	889.319	590	030520 Tbr1 14 no st	WT_ctrl	DORpm
81.5216	228.5	318314	0.548318	1745.38	590	030520 Tbr1 14 no st	WT_ctrl	DORsm
27.3646	344	1.80896e+06	0.282054	5102.26	590	030520 Tbr1 14 no st	WT_ctrl	HIP
135.719	220.5	303726	2.14978	6529.45	590	030520 Tbr1 14 no st	WT_ctrl	LZ
167.554	23	18069	0	0	590	030520 Tbr1 14 no st	WT_ctrl	NOT
38.236	18	152654	3.09609	4726.32	590	030520 Tbr1 14 no st	WT_ctrl	TEa
108.564	60.5	179016	0.121352	217.239	600	030520 Tbr1 14 no st	WT_ctrl	AUDd
263.896	246.5	262386	0.494058	1296.34	600	030520 Tbr1 14 no st	WT_ctrl	DORpm
129.163	262.5	303513	0.657313	1995.03	600	030520 Tbr1 14 no st	WT_ctrl	DORsm
25.8749	416.5	1.97495e+06	0.39059	7713.95	600	030520 Tbr1 14 no st	WT_ctrl	HIP
134.566	162.5	224042	2.46322	5518.65	600	030520 Tbr1 14 no st	WT_ctrl	LZ
130.574	43	45908	0	0	600	030520 Tbr1 14 no st	WT_ctrl	NOT
62.331	28	144618	4.83021	6985.38	600	030520 Tbr1 14 no st	WT_ctrl	TEa
45.5108	3.5	28573.5	2.59787	742.302	600	030520 Tbr1 14 no st	WT_ctrl	VTA
288.458	85.5	90994.2	0.245176	223.096	610	030520 Tbr1 14 no st	WT_ctrl	AUDd
222.255	171	191204	0.183239	350.361	610	030520 Tbr1 14 no st	WT_ctrl	DORpm
69.3773	158.5	269629	0.55188	1488.03	610	030520 Tbr1 14 no st	WT_ctrl	DORsm
26.6875	471.5	2063918	0.319941	6603.32	610	030520 Tbr1 14 no st	WT_ctrl	HIP
79.5425	64.5	125111	1.70386	2131.72	610	030520 Tbr1 14 no st	WT_ctrl	LZ
204.252	88	76346.8	0.00506335	3.8657	610	030520 Tbr1 14 no st	WT_ctrl	NOT
44.9986	18.5	132611	3.22287	4273.87	610	030520 Tbr1 14 no st	WT_ctrl	TEa
34.2319	9.5	86620.8	2.20961	1913.98	610	030520 Tbr1 14 no st	WT_ctrl	VTA
291.013	18	19968	0.0550881	11	620	030520 Tbr1 14 no st	WT_ctrl	AUDd
98.6402	96	163640	0.496821	813	620	030520 Tbr1 14 no st	WT_ctrl	DORpm
44.1118	119	226872	1.70492	3868	620	030520 Tbr1 14 no st	WT_ctrl	DORsm
23.2967	463	2.10632e+06	0.149645	3152	620	030520 Tbr1 14 no st	WT_ctrl	HIP
118.906	32	48870	5.35912	2619	620	030520 Tbr1 14 no st	WT_ctrl	LZ
207.347	96	85632.5	0.00934225	8	620	030520 Tbr1 14 no st	WT_ctrl	NOT
37.6069	15	128765	3.31301	4266	620	030520 Tbr1 14 no st	WT_ctrl	TEa
21.8156	8	118385	1.04405	1236	620	030520 Tbr1 14 no st	WT_ctrl	VTA
88.4506	93.5	148798	2.18744	3254.87	630	030520 Tbr1 14 no st	WT_ctrl	DORpm
58.6662	110.5	192694	2.99673	5774.53	630	030520 Tbr1 14 no st	WT_ctrl	DORsm
27.4382	536.5	2.14168e+06	0.0967677	2072.45	630	030520 Tbr1 14 no st	WT_ctrl	HIP
110.053	7	17600.5	11.636	2048	630	030520 Tbr1 14 no st	WT_ctrl	LZ
235.744	88.5	74519.5	0.000723202	0.538926	630	030520 Tbr1 14 no st	WT_ctrl	NOT
74.5704	28.5	123375	5.40545	6668.99	630	030520 Tbr1 14 no st	WT_ctrl	TEa
57.463	21	117833	2.05758	2424.51	630	030520 Tbr1 14 no st	WT_ctrl	VTA
58.6485	70	165109	6.47615	10692.7	640	030520 Tbr1 14 no st	WT_ctrl	DORpm
49.7371	86.5	191548	3.46032	6628.18	640	030520 Tbr1 14 no st	WT_ctrl	DORsm
28.2975	466	2150304	0.166126	3572.22	640	030520 Tbr1 14 no st	WT_ctrl	HIP
138.344	38.5	51674	0.16562	85.5825	640	030520 Tbr1 14 no st	WT_ctrl	NOT
89.8739	4.5	15726.8	0.0697193	10.9646	640	030520 Tbr1 14 no st	WT_ctrl	SCdg
61.2449	23	121186	4.67677	5667.6	640	030520 Tbr1 14 no st	WT_ctrl	TEa
25.4003	8.5	107497	0.877362	943.136	640	030520 Tbr1 14 no st	WT_ctrl	VTA
57.5599	82.5	155621	8.13833	12665	650	030520 Tbr1 14 no st	WT_ctrl	DORpm
33.2606	72.5	175051	3.78111	6618.87	650	030520 Tbr1 14 no st	WT_ctrl	DORsm
20.7215	390.5	2.10206e+06	0.131728	2769	650	030520 Tbr1 14 no st	WT_ctrl	HIP
77.3664	7.5	29268.2	0.0710169	20.7854	650	030520 Tbr1 14 no st	WT_ctrl	SCdg
73.5102	29.5	129189	4.01889	5191.98	650	030520 Tbr1 14 no st	WT_ctrl	TEa
16.5365	5	99593.8	0.745254	742.226	650	030520 Tbr1 14 no st	WT_ctrl	VTA
26.0866	45	136128	3.59219	4890	660	030520 Tbr1 14 no st	WT_ctrl	DORpm
29.5396	54	153002	1.88559	2885	660	030520 Tbr1 14 no st	WT_ctrl	DORsm
27.5796	580	2.04845e+06	0.209817	4298	660	030520 Tbr1 14 no st	WT_ctrl	HIP
93.3459	15	51876.5	0.0231319	12	660	030520 Tbr1 14 no st	WT_ctrl	SCdg
80.7946	44	175810	2.08634	3668	660	030520 Tbr1 14 no st	WT_ctrl	TEa
8.442	2	76482	0.373944	286	660	030520 Tbr1 14 no st	WT_ctrl	VTA
69.421	57	110196	6.48143	7142.24	670	030520 Tbr1 14 no st	WT_ctrl	DORpm
23.8678	34.5	116258	2.23281	2595.82	670	030520 Tbr1 14 no st	WT_ctrl	DORsm
25.4081	424.5	1.96539e+06	0.193157	3796.29	670	030520 Tbr1 14 no st	WT_ctrl	HIP
77.7682	16	65427.8	0.0396812	25.9625	670	030520 Tbr1 14 no st	WT_ctrl	SCdg
91.2138	64	224891	1.80994	4070.39	670	030520 Tbr1 14 no st	WT_ctrl	TEa
18.1163	3	52271	0.328827	171.881	670	030520 Tbr1 14 no st	WT_ctrl	VTA
45.2701	36	88255.5	4.11518	3631.87	680	030520 Tbr1 14 no st	WT_ctrl	DORpm
19.0823	20	80919	1.2491	1010.76	680	030520 Tbr1 14 no st	WT_ctrl	DORsm
41.3236	539	1.84528e+06	0.454809	8392.5	680	030520 Tbr1 14 no st	WT_ctrl	HIP
49.1179	13	84953.5	0.0460128	39.0895	680	030520 Tbr1 14 no st	WT_ctrl	SCdg
96.3271	91.5	311260	0.865941	2695.33	680	030520 Tbr1 14 no st	WT_ctrl	TEa
34.2813	4.5	28531.2	0.535765	152.86	680	030520 Tbr1 14 no st	WT_ctrl	VTA
44.6921	4.5	26691.2	2.20718	589.123	690	030520 Tbr1 14 no st	WT_ctrl	DORpm
8.68143	9.5	59199.5	0.440144	260.563	690	030520 Tbr1 14 no st	WT_ctrl	DORsm
30.5451	388.5	1.56816e+06	0.533155	8360.71	690	030520 Tbr1 14 no st	WT_ctrl	HIP
60.1945	20	107294	0.153815	165.034	690	030520 Tbr1 14 no st	WT_ctrl	SCdg
132.759	182.5	440436	0.444348	1957.07	690	030520 Tbr1 14 no st	WT_ctrl	TEa
107.039	1	3016	0.729443	22	690	030520 Tbr1 14 no st	WT_ctrl	VTA
14.4733	5	44610.5	0.488674	218	700	030520 Tbr1 14 no st	WT_ctrl	DORsm
25.3895	313	1284229	0.529267	6797	700	030520 Tbr1 14 no st	WT_ctrl	HIP
79.442	31	125976	0.277038	349	700	030520 Tbr1 14 no st	WT_ctrl	SCdg
127.072	174	442054	0.570292	2521	700	030520 Tbr1 14 no st	WT_ctrl	TEa
36.7842	4	26329	0.0873561	23	710	030520 Tbr1 14 no st	WT_ctrl	DORsm
13.8086	124	757496	0.234547	1776.69	710	030520 Tbr1 14 no st	WT_ctrl	HIP
62.9402	27.5	140035	0.148008	207.263	710	030520 Tbr1 14 no st	WT_ctrl	SCdg
130.238	157	392287	0.659081	2585.49	710	030520 Tbr1 14 no st	WT_ctrl	TEa
8.41735	42	384908	0.0353262	135.973	720	030520 Tbr1 14 no st	WT_ctrl	HIP
71.5349	33.5	151175	0.275387	416.316	720	030520 Tbr1 14 no st	WT_ctrl	SCdg
128.995	120	297925	0.806485	2402.72	720	030520 Tbr1 14 no st	WT_ctrl	TEa
21.8705	1	14761	0	0	730	030520 Tbr1 14 no st	WT_ctrl	HIP
72.5805	35	155667	0.134055	208.679	730	030520 Tbr1 14 no st	WT_ctrl	SCdg
87.6376	46	156600	1.33671	2093.28	730	030520 Tbr1 14 no st	WT_ctrl	TEa
94.2317	45	154166	0.426163	657	740	030520 Tbr1 14 no st	WT_ctrl	SCdg
53.266	11	66668	1.27347	849	740	030520 Tbr1 14 no st	WT_ctrl	TEa
72.4912	32	139213	0.315959	439.856	750	030520 Tbr1 14 no st	WT_ctrl	SCdg
12.1436	1	15558.2	3.62213	563.541	750	030520 Tbr1 14 no st	WT_ctrl	TEa
18.1266	8.5	151636	0.144579	219.235	760	030520 Tbr1 14 no st	WT_ctrl	SCdg
18.7755	8.5	145888	0.14466	211.042	770	030520 Tbr1 14 no st	WT_ctrl	SCdg
0	0	5870.5	0.63027	37	70	010121 Tbr1 wt 1 nost	WT_ctrl	ACA
0	0	998	0	0	70	010121 Tbr1 wt 1 nost	WT_ctrl	MOp
0	0	10663.8	2.37528	253.294	80	010121 Tbr1 wt 1 nost	WT_ctrl	ACA
7.38343	19	47121.2	0.768182	361.977	80	010121 Tbr1 wt 1 nost	WT_ctrl	MOp
13.1438	1	24561.5	0.329784	81	90	010121 Tbr1 wt 1 nost	WT_ctrl	ACA
2.93808	50	109878	0.176559	194	90	010121 Tbr1 wt 1 nost	WT_ctrl	MOp
0	0	42194.8	0.178017	75.1139	100	010121 Tbr1 wt 1 nost	WT_ctrl	ACA
4.08379	34.5	184323	0.0522187	96.2513	100	010121 Tbr1 wt 1 nost	WT_ctrl	MOp
2.72755	0.5	64474.8	0.185882	119.847	110	010121 Tbr1 wt 1 nost	WT_ctrl	ACA
14.2051	125	297724	0.138137	411.268	110	010121 Tbr1 wt 1 nost	WT_ctrl	MOp
32.4834	8	79506.5	0.105652	84	120	010121 Tbr1 wt 1 nost	WT_ctrl	ACA
33.7875	398	391744	0.149843	587	120	010121 Tbr1 wt 1 nost	WT_ctrl	MOp
1.64476	0.5	93650.8	0.135967	127.334	130	010121 Tbr1 wt 1 nost	WT_ctrl	ACA
9.24835	218	493629	0.219913	1085.55	130	010121 Tbr1 wt 1 nost	WT_ctrl	MOp
12.9199	4.5	112110	0.270721	303.504	140	010121 Tbr1 wt 1 nost	WT_ctrl	ACA
7.253	221.5	638541	0.137252	876.408	140	010121 Tbr1 wt 1 nost	WT_ctrl	MOp
5.09631	2	126692	0.71512	906	150	010121 Tbr1 wt 1 nost	WT_ctrl	ACA
6.43112	271	752972	0.400413	3015	150	010121 Tbr1 wt 1 nost	WT_ctrl	MOp
28.4009	12.5	142064	0.22517	319.884	160	010121 Tbr1 wt 1 nost	WT_ctrl	ACA
12.3279	348.5	850653	0.10419	886.294	160	010121 Tbr1 wt 1 nost	WT_ctrl	MOp
4.20131	14	46462.2	0.686541	318.982	160	010121 Tbr1 wt 1 nost	WT_ctrl	PALv
4.20131	14	46462.2	0.686541	318.982	160	010121 Tbr1 wt 1 nost	WT_ctrl	SI
24.0467	12	161245	0.38802	625.663	170	010121 Tbr1 wt 1 nost	WT_ctrl	ACA
12.2449	503	922570	0.102615	946.698	170	010121 Tbr1 wt 1 nost	WT_ctrl	MOp
0	10	107004	1.19362	1277.22	170	010121 Tbr1 wt 1 nost	WT_ctrl	PALv
0	10	107004	1.19362	1277.22	170	010121 Tbr1 wt 1 nost	WT_ctrl	SI
11.0039	6	176026	0.149977	264	180	010121 Tbr1 wt 1 nost	WT_ctrl	ACA
17.9641	583	970426	0.364376	3536	180	010121 Tbr1 wt 1 nost	WT_ctrl	MOp
5.71485	18	112980	0.535495	605	180	010121 Tbr1 wt 1 nost	WT_ctrl	PALv
5.71485	18	112980	0.535495	605	180	010121 Tbr1 wt 1 nost	WT_ctrl	SI
13.8613	8	186320	0.100902	188	190	010121 Tbr1 wt 1 nost	WT_ctrl	ACA
10.4156	555	991836	0.246311	2443	190	010121 Tbr1 wt 1 nost	WT_ctrl	MOp
2.93799	20	109882	0.264831	291	190	010121 Tbr1 wt 1 nost	WT_ctrl	PALv
2.93799	20	109882	0.264831	291	190	010121 Tbr1 wt 1 nost	WT_ctrl	SI
14.2916	9	201320	0.0978912	197.075	200	010121 Tbr1 wt 1 nost	WT_ctrl	ACA
17.373	711	969918	0.264729	2567.65	200	010121 Tbr1 wt 1 nost	WT_ctrl	MOp
18.273	38.5	114555	0.387979	444.449	200	010121 Tbr1 wt 1 nost	WT_ctrl	PALv
18.273	38.5	114555	0.387979	444.449	200	010121 Tbr1 wt 1 nost	WT_ctrl	SI
28.5358	31	350708	0.154545	542	210	010121 Tbr1 wt 1 nost	WT_ctrl	ACA
46.8798	19	130840	0.236165	309	210	010121 Tbr1 wt 1 nost	WT_ctrl	ACAv
0	2	10762	0	0	210	010121 Tbr1 wt 1 nost	WT_ctrl	HIP
11.4971	509	926621	0.18616	1725	210	010121 Tbr1 wt 1 nost	WT_ctrl	MOp
11.3947	21	113326	0.795048	901	210	010121 Tbr1 wt 1 nost	WT_ctrl	PALv
11.3947	21	113326	0.795048	901	210	010121 Tbr1 wt 1 nost	WT_ctrl	SI
45.5463	59	418190	0.157823	660	220	010121 Tbr1 wt 1 nost	WT_ctrl	ACA
69.0939	42	196238	0.204343	401	220	010121 Tbr1 wt 1 nost	WT_ctrl	ACAv
27.7207	1	34937.5	0.00572451	2	220	010121 Tbr1 wt 1 nost	WT_ctrl	HIP
9.11261	346	885670	0.226382	2005	220	010121 Tbr1 wt 1 nost	WT_ctrl	MOp
2.44322	26	132134	0.289858	383	220	010121 Tbr1 wt 1 nost	WT_ctrl	PALv
2.44322	26	132134	0.289858	383	220	010121 Tbr1 wt 1 nost	WT_ctrl	SI
69.3992	93.5	432999	0.454074	1966.14	230	010121 Tbr1 wt 1 nost	WT_ctrl	ACA
88.0368	59	213815	0.409316	875.178	230	010121 Tbr1 wt 1 nost	WT_ctrl	ACAv
0	0.5	16730	0.0326807	5.46748	230	010121 Tbr1 wt 1 nost	WT_ctrl	HIP
2.18374	281	820152	0.245712	2015.21	230	010121 Tbr1 wt 1 nost	WT_ctrl	MOp
17.8989	41.5	152375	2.33047	3551.06	230	010121 Tbr1 wt 1 nost	WT_ctrl	PALv
17.8989	41.5	152375	2.33047	3551.06	230	010121 Tbr1 wt 1 nost	WT_ctrl	SI
109.46	143	421770	0.146478	617.802	240	010121 Tbr1 wt 1 nost	WT_ctrl	ACA
145.067	95.5	212528	0.128682	273.486	240	010121 Tbr1 wt 1 nost	WT_ctrl	ACAv
0	1.5	15098.5	0.00662555	1.00036	240	010121 Tbr1 wt 1 nost	WT_ctrl	HIP
5.54534	327	753189	0.147768	1112.97	240	010121 Tbr1 wt 1 nost	WT_ctrl	MOp
12.8303	37.5	163581	1.29841	2123.95	240	010121 Tbr1 wt 1 nost	WT_ctrl	PALv
12.8303	37.5	163581	1.29841	2123.95	240	010121 Tbr1 wt 1 nost	WT_ctrl	SI
80.1454	100	402806	0.0712502	287	250	010121 Tbr1 wt 1 nost	WT_ctrl	ACA
119.313	74	200225	0.108378	217	250	010121 Tbr1 wt 1 nost	WT_ctrl	ACAv
0	1	13867.5	0.00721111	1	250	010121 Tbr1 wt 1 nost	WT_ctrl	HIP
3.12881	222	722260	0.0837648	605	250	010121 Tbr1 wt 1 nost	WT_ctrl	MOp
7.80147	29	165523	1.04215	1725	250	010121 Tbr1 wt 1 nost	WT_ctrl	PALv
7.80147	29	165523	1.04215	1725	250	010121 Tbr1 wt 1 nost	WT_ctrl	SI
107.28	124.5	377314	0.0843697	318.338	260	010121 Tbr1 wt 1 nost	WT_ctrl	ACA
144.995	81	181736	0.0962584	174.936	260	010121 Tbr1 wt 1 nost	WT_ctrl	ACAv
26.5409	1.5	12662.5	0.00411066	0.520512	260	010121 Tbr1 wt 1 nost	WT_ctrl	HIP
0	0	11507.5	0	0	260	010121 Tbr1 wt 1 nost	WT_ctrl	LZ
7.29498	345.5	690752	0.103289	713.468	260	010121 Tbr1 wt 1 nost	WT_ctrl	MOp
20.7925	47.5	189579	0.885106	1677.98	260	010121 Tbr1 wt 1 nost	WT_ctrl	PALv
20.7925	47.5	189579	0.885106	1677.98	260	010121 Tbr1 wt 1 nost	WT_ctrl	SI
117.205	129	355464	0.0396131	140.811	270	010121 Tbr1 wt 1 nost	WT_ctrl	ACA
173.524	91	169367	0.0573068	97.0587	270	010121 Tbr1 wt 1 nost	WT_ctrl	ACAv
0	1	7355	0	0	270	010121 Tbr1 wt 1 nost	WT_ctrl	BST
14.2222	0.5	11483.8	0	0	270	010121 Tbr1 wt 1 nost	WT_ctrl	HIP
21.4003	2.5	19724	0.125822	24.8171	270	010121 Tbr1 wt 1 nost	WT_ctrl	LZ
5.93835	269.5	650776	0.0546445	355.614	270	010121 Tbr1 wt 1 nost	WT_ctrl	MOp
0	1	7355	0	0	270	010121 Tbr1 wt 1 nost	WT_ctrl	PALc
18.3826	59.5	239407	1.81312	4340.72	270	010121 Tbr1 wt 1 nost	WT_ctrl	PALv
18.3826	59.5	239407	1.81312	4340.72	270	010121 Tbr1 wt 1 nost	WT_ctrl	SI
128.525	136	341606	0.0468376	160	280	010121 Tbr1 wt 1 nost	WT_ctrl	ACA
132.565	67	163162	0.0232897	38	280	010121 Tbr1 wt 1 nost	WT_ctrl	ACAv
43.1364	84	67355.5	1.62719	1096	280	010121 Tbr1 wt 1 nost	WT_ctrl	BST
0	0	10918.5	0	0	280	010121 Tbr1 wt 1 nost	WT_ctrl	HIP
66.3203	12	29206.5	0.116412	34	280	010121 Tbr1 wt 1 nost	WT_ctrl	LZ
16.6445	518	620659	0.094738	588	280	010121 Tbr1 wt 1 nost	WT_ctrl	MOp
43.1364	84	67355.5	1.62719	1096	280	010121 Tbr1 wt 1 nost	WT_ctrl	PALc
14.8648	76	282332	1.0385	2932	280	010121 Tbr1 wt 1 nost	WT_ctrl	PALv
14.8648	76	282332	1.0385	2932	280	010121 Tbr1 wt 1 nost	WT_ctrl	SI
123.412	126	330135	0.0948214	313.039	290	010121 Tbr1 wt 1 nost	WT_ctrl	ACA
146.15	73	161746	0.0577765	93.4514	290	010121 Tbr1 wt 1 nost	WT_ctrl	ACAv
43.1754	46	96628.2	1.90343	1839.26	290	010121 Tbr1 wt 1 nost	WT_ctrl	BST
0	1	10570.2	0	0	290	010121 Tbr1 wt 1 nost	WT_ctrl	HIP
132.097	26	35201.2	0.17017	59.9018	290	010121 Tbr1 wt 1 nost	WT_ctrl	LZ
15.402	394	589310	0.161999	954.676	290	010121 Tbr1 wt 1 nost	WT_ctrl	MOp
43.1754	46	96628.2	1.90343	1839.26	290	010121 Tbr1 wt 1 nost	WT_ctrl	PALc
20.5586	57	313231	1.03143	3230.75	290	010121 Tbr1 wt 1 nost	WT_ctrl	PALv
20.4776	56	307022	1.04251	3200.74	290	010121 Tbr1 wt 1 nost	WT_ctrl	SI
80.2523	76	305901	0.0296553	90.7159	300	010121 Tbr1 wt 1 nost	WT_ctrl	ACA
124.924	56	144995	0.0242576	35.1723	300	010121 Tbr1 wt 1 nost	WT_ctrl	ACAv
13.6751	44.5	129628	2.26136	2931.36	300	010121 Tbr1 wt 1 nost	WT_ctrl	BST
0	0.5	10145.2	0	0	300	010121 Tbr1 wt 1 nost	WT_ctrl	HIP
91.9386	23	38841.8	0.101143	39.2856	300	010121 Tbr1 wt 1 nost	WT_ctrl	LZ
3.51736	225	550797	0.161236	888.084	300	010121 Tbr1 wt 1 nost	WT_ctrl	MOp
13.6751	44.5	129628	2.26136	2931.36	300	010121 Tbr1 wt 1 nost	WT_ctrl	PALc
11.6353	68	319414	2.1815	6967.99	300	010121 Tbr1 wt 1 nost	WT_ctrl	PALv
11.7591	64.5	301968	2.17702	6573.9	300	010121 Tbr1 wt 1 nost	WT_ctrl	SI
121.9	113.5	299817	0.0183271	54.9477	310	010121 Tbr1 wt 1 nost	WT_ctrl	ACA
179.15	79.5	142980	0.0189083	27.0349	310	010121 Tbr1 wt 1 nost	WT_ctrl	ACAv
25.3043	58.5	165638	2.08814	3458.74	310	010121 Tbr1 wt 1 nost	WT_ctrl	BST
0	1	9363.25	0	0	310	010121 Tbr1 wt 1 nost	WT_ctrl	HIP
83.8597	27	44160.2	0.0844048	37.2734	310	010121 Tbr1 wt 1 nost	WT_ctrl	LZ
11.1518	291.5	509948	0.0973981	496.68	310	010121 Tbr1 wt 1 nost	WT_ctrl	MOp
25.3043	58.5	165638	2.08814	3458.74	310	010121 Tbr1 wt 1 nost	WT_ctrl	PALc
19.8879	86.5	339260	1.58487	5376.85	310	010121 Tbr1 wt 1 nost	WT_ctrl	PALv
16.1194	76.5	310461	1.61161	5003.42	310	010121 Tbr1 wt 1 nost	WT_ctrl	SI
106.37	100	303498	0.00658983	20	320	010121 Tbr1 wt 1 nost	WT_ctrl	ACA
149.685	68	146658	0.00886416	13	320	010121 Tbr1 wt 1 nost	WT_ctrl	ACAv
5.60152	32	172898	0.625802	1082	320	010121 Tbr1 wt 1 nost	WT_ctrl	BST
0	0	8793	0.0113727	1	320	010121 Tbr1 wt 1 nost	WT_ctrl	HIP
105.163	29	49117	0.0244315	12	320	010121 Tbr1 wt 1 nost	WT_ctrl	LZ
8.76327	235	478908	0.0463555	222	320	010121 Tbr1 wt 1 nost	WT_ctrl	MOp
5.60152	32	172898	0.625802	1082	320	010121 Tbr1 wt 1 nost	WT_ctrl	PALc
28.9354	154	345865	1.91057	6608	320	010121 Tbr1 wt 1 nost	WT_ctrl	PALv
27.9278	128	300546	1.65599	4977	320	010121 Tbr1 wt 1 nost	WT_ctrl	SI
138.957	127	294828	0.0218226	64.339	330	010121 Tbr1 wt 1 nost	WT_ctrl	ACA
167.264	74	142540	0.00981274	13.9871	330	010121 Tbr1 wt 1 nost	WT_ctrl	ACAv
32.5012	59.5	199414	1.68843	3366.96	330	010121 Tbr1 wt 1 nost	WT_ctrl	BST
0	1	8604	0	0	330	010121 Tbr1 wt 1 nost	WT_ctrl	HIP
105.691	39	60571.5	0.201028	121.766	330	010121 Tbr1 wt 1 nost	WT_ctrl	LZ
18.6287	277.5	447722	0.0502775	225.103	330	010121 Tbr1 wt 1 nost	WT_ctrl	MOp
32.5012	59.5	199414	1.68843	3366.96	330	010121 Tbr1 wt 1 nost	WT_ctrl	PALc
23.6165	78	357308	1.48511	5306.41	330	010121 Tbr1 wt 1 nost	WT_ctrl	PALv
19.9101	57	290316	1.59454	4629.21	330	010121 Tbr1 wt 1 nost	WT_ctrl	SI
202.795	179	284984	0.0882816	251.588	340	010121 Tbr1 wt 1 nost	WT_ctrl	ACA
227.253	97.5	138540	0.0515797	71.4587	340	010121 Tbr1 wt 1 nost	WT_ctrl	ACAv
34.7708	96.5	281354	1.7074	4803.82	340	010121 Tbr1 wt 1 nost	WT_ctrl	BST
0	0	8391.5	0.00597621	0.501494	340	010121 Tbr1 wt 1 nost	WT_ctrl	HIP
115.284	63.5	85444.5	0.549302	469.349	340	010121 Tbr1 wt 1 nost	WT_ctrl	LZ
31.4429	382	400467	0.0885404	354.575	340	010121 Tbr1 wt 1 nost	WT_ctrl	MOp
34.2029	96.5	287550	1.68807	4854.04	340	010121 Tbr1 wt 1 nost	WT_ctrl	PALc
23.2737	77.5	338780	1.91131	6475.12	340	010121 Tbr1 wt 1 nost	WT_ctrl	PALv
23.1364	50	221433	2.54353	5632.22	340	010121 Tbr1 wt 1 nost	WT_ctrl	SI
155.162	134	278801	0.0107604	30	350	010121 Tbr1 wt 1 nost	WT_ctrl	ACA
236.996	100	136218	0.0146823	20	350	010121 Tbr1 wt 1 nost	WT_ctrl	ACAv
21.6858	70	312622	0.452944	1416	350	010121 Tbr1 wt 1 nost	WT_ctrl	BST
0	0	8232	0	0	350	010121 Tbr1 wt 1 nost	WT_ctrl	HIP
68.2429	62	108804	0.397044	432	350	010121 Tbr1 wt 1 nost	WT_ctrl	LZ
12.32	196	366852	0.0294396	108	350	010121 Tbr1 wt 1 nost	WT_ctrl	MOp
25.0217	77	322550	0.439312	1417	350	010121 Tbr1 wt 1 nost	WT_ctrl	PALc
15.2748	66	317023	2.00837	6367	350	010121 Tbr1 wt 1 nost	WT_ctrl	PALv
7.63317	37	211466	2.01499	4261	350	010121 Tbr1 wt 1 nost	WT_ctrl	SI
119.98	104	279340	0.0123504	34.4995	360	010121 Tbr1 wt 1 nost	WT_ctrl	ACA
173.43	76	141049	0.0145196	20.4797	360	010121 Tbr1 wt 1 nost	WT_ctrl	ACAv
15.8021	54	305662	0.362514	1108.07	360	010121 Tbr1 wt 1 nost	WT_ctrl	BST
229.383	26	29897.5	0.00559029	1.67136	360	010121 Tbr1 wt 1 nost	WT_ctrl	DORpm
19.625	1	8044.75	0.0121581	0.978085	360	010121 Tbr1 wt 1 nost	WT_ctrl	HIP
29.8543	40	133662	0.500992	669.637	360	010121 Tbr1 wt 1 nost	WT_ctrl	LZ
17.4177	194	333875	0.0297093	99.1919	360	010121 Tbr1 wt 1 nost	WT_ctrl	MOp
15.8021	54	305662	0.362514	1108.07	360	010121 Tbr1 wt 1 nost	WT_ctrl	PALc
11.327	37.5	297703	2.07357	6173.07	360	010121 Tbr1 wt 1 nost	WT_ctrl	PALv
7.48419	22	215326	2.49956	5382.2	360	010121 Tbr1 wt 1 nost	WT_ctrl	SI
180.361	154	275646	0.0457203	126.026	370	010121 Tbr1 wt 1 nost	WT_ctrl	ACA
243.126	107.5	142732	0.0396764	56.6311	370	010121 Tbr1 wt 1 nost	WT_ctrl	ACAv
11.3493	47.5	280200	0.0773476	216.728	370	010121 Tbr1 wt 1 nost	WT_ctrl	BST
281.028	123	117895	0.048799	57.5317	370	010121 Tbr1 wt 1 nost	WT_ctrl	DORpm
21.2893	0	7476.5	0	0	370	010121 Tbr1 wt 1 nost	WT_ctrl	HIP
46.3409	67.5	161850	0.875087	1416.32	370	010121 Tbr1 wt 1 nost	WT_ctrl	LZ
23.7199	226	291194	0.066199	192.768	370	010121 Tbr1 wt 1 nost	WT_ctrl	MOp
11.3493	47.5	280200	0.0773476	216.728	370	010121 Tbr1 wt 1 nost	WT_ctrl	PALc
8.26517	36	251394	3.85224	9684.31	370	010121 Tbr1 wt 1 nost	WT_ctrl	PALv
5.8794	21	188164	4.06188	7643.01	370	010121 Tbr1 wt 1 nost	WT_ctrl	SI
124.567	105	272121	0.00110245	3	380	010121 Tbr1 wt 1 nost	WT_ctrl	ACA
186.977	82	141580	0	0	380	010121 Tbr1 wt 1 nost	WT_ctrl	ACAv
21.3563	56	211630	0.0992298	210	380	010121 Tbr1 wt 1 nost	WT_ctrl	BST
217.95	196	222182	0.0225041	50	380	010121 Tbr1 wt 1 nost	WT_ctrl	DORpm
46.7667	0	6903	0	0	380	010121 Tbr1 wt 1 nost	WT_ctrl	HIP
23.3815	43	179492	0.571613	1026	380	010121 Tbr1 wt 1 nost	WT_ctrl	LZ
249.386	1	1294.5	1.3905	18	380	010121 Tbr1 wt 1 nost	WT_ctrl	MEA
18.7876	146	257748	0.0240545	62	380	010121 Tbr1 wt 1 nost	WT_ctrl	MOp
21.3563	56	211630	0.0992298	210	380	010121 Tbr1 wt 1 nost	WT_ctrl	PALc
4.69423	15	206316	2.67697	5523	380	010121 Tbr1 wt 1 nost	WT_ctrl	PALv
0	6	155210	3.07906	4779	380	010121 Tbr1 wt 1 nost	WT_ctrl	SI
40.2832	33.5	267330	0.00695619	18.596	390	010121 Tbr1 wt 1 nost	WT_ctrl	ACA
52.9805	23	139494	0	0	390	010121 Tbr1 wt 1 nost	WT_ctrl	ACAv
33.5421	20.5	63743	0.104616	66.6856	390	010121 Tbr1 wt 1 nost	WT_ctrl	BST
90.7687	265	516662	0.020571	106.283	390	010121 Tbr1 wt 1 nost	WT_ctrl	DORpm
0	1.5	6353.5	0.0163706	1.04011	390	010121 Tbr1 wt 1 nost	WT_ctrl	HIP
25.201	55.5	184497	0.630225	1162.75	390	010121 Tbr1 wt 1 nost	WT_ctrl	LZ
165.244	28.5	31911.8	1.47352	470.225	390	010121 Tbr1 wt 1 nost	WT_ctrl	MEA
16.58	129.5	226291	0.0082495	18.6679	390	010121 Tbr1 wt 1 nost	WT_ctrl	MOp
33.5421	20.5	63743	0.104616	66.6856	390	010121 Tbr1 wt 1 nost	WT_ctrl	PALc
17.3895	33	150071	6.40414	9610.76	390	010121 Tbr1 wt 1 nost	WT_ctrl	PALv
16.0567	29	132004	6.9008	9109.31	390	010121 Tbr1 wt 1 nost	WT_ctrl	SI
47.8818	39	261943	0.00362849	9.50459	400	010121 Tbr1 wt 1 nost	WT_ctrl	ACA
81.4949	35	138158	0	0	400	010121 Tbr1 wt 1 nost	WT_ctrl	ACAv
85.5485	445.5	722592	0.121188	875.694	400	010121 Tbr1 wt 1 nost	WT_ctrl	DORpm
0	1	5642	0	0	400	010121 Tbr1 wt 1 nost	WT_ctrl	HIP
17.2611	75.5	262442	0.575106	1509.32	400	010121 Tbr1 wt 1 nost	WT_ctrl	LZ
35.5165	15.5	54327.5	1.87056	1016.23	400	010121 Tbr1 wt 1 nost	WT_ctrl	MEA
26.5194	139.5	193869	0.008048	15.6026	400	010121 Tbr1 wt 1 nost	WT_ctrl	MOp
18.4051	22	102855	4.9741	5116.11	400	010121 Tbr1 wt 1 nost	WT_ctrl	PALv
18.4051	22	102855	4.9741	5116.11	400	010121 Tbr1 wt 1 nost	WT_ctrl	SI
19.5737	15.3333	252976	0.00287583	7.27518	410	010121 Tbr1 wt 1 nost	WT_ctrl	ACA
26.375	11	134914	0.00148545	2.00409	410	010121 Tbr1 wt 1 nost	WT_ctrl	ACAv
114.252	812.333	891342	0.186114	1658.92	410	010121 Tbr1 wt 1 nost	WT_ctrl	DORpm
42.9509	22	36516.8	0	0	410	010121 Tbr1 wt 1 nost	WT_ctrl	DORsm
1.89044	8.66667	53625.7	0	0	410	010121 Tbr1 wt 1 nost	WT_ctrl	HIP
37.7615	134.333	317319	0.496417	1575.22	410	010121 Tbr1 wt 1 nost	WT_ctrl	LZ
13.6704	13.6667	61772.5	1.40969	870.802	410	010121 Tbr1 wt 1 nost	WT_ctrl	MEA
39.3718	153.667	159715	0.00829827	13.2536	410	010121 Tbr1 wt 1 nost	WT_ctrl	MOp
13.9765	17.3333	79707.2	2.70681	2157.52	410	010121 Tbr1 wt 1 nost	WT_ctrl	PALv
13.9765	17.3333	79707.2	2.70681	2157.52	410	010121 Tbr1 wt 1 nost	WT_ctrl	SI
10.4908	8	246182	0	0	420	010121 Tbr1 wt 1 nost	WT_ctrl	ACA
9.72253	4	132818	0	0	420	010121 Tbr1 wt 1 nost	WT_ctrl	ACAv
87.3484	653	990500	0.0997476	988	420	010121 Tbr1 wt 1 nost	WT_ctrl	DORpm
2.30357	50	140144	0.00570843	8	420	010121 Tbr1 wt 1 nost	WT_ctrl	DORsm
4.88362	11	198314	0	0	420	010121 Tbr1 wt 1 nost	WT_ctrl	HIP
45.2505	161	363850	0.442216	1609	420	010121 Tbr1 wt 1 nost	WT_ctrl	LZ
46.5738	39	76247.5	2.80403	2138	420	010121 Tbr1 wt 1 nost	WT_ctrl	MEA
25.7209	63	100410	0.0209141	21	420	010121 Tbr1 wt 1 nost	WT_ctrl	MOp
5.2521	8	61467	1.36496	839	420	010121 Tbr1 wt 1 nost	WT_ctrl	PALv
5.2521	8	61467	1.36496	839	420	010121 Tbr1 wt 1 nost	WT_ctrl	SI
17.1848	6.5	148188	0.00202977	3.00788	430	010121 Tbr1 wt 1 nost	WT_ctrl	ACA
22.8191	3.5	64951.8	0	0	430	010121 Tbr1 wt 1 nost	WT_ctrl	ACAv
1016.79	2	635	0	0	430	010121 Tbr1 wt 1 nost	WT_ctrl	CL
79.4144	576.5	984319	0.22419	2206.74	430	010121 Tbr1 wt 1 nost	WT_ctrl	DORpm
6.37531	97.5	277619	0.00524216	14.5532	430	010121 Tbr1 wt 1 nost	WT_ctrl	DORsm
9.80659	31.5	298321	0.00074782	2.2309	430	010121 Tbr1 wt 1 nost	WT_ctrl	HIP
63.3028	178.5	388660	1.11674	4340.32	430	010121 Tbr1 wt 1 nost	WT_ctrl	LZ
44.3697	41.5	116398	2.51932	2932.45	430	010121 Tbr1 wt 1 nost	WT_ctrl	MEA
66.1283	55.5	60082.8	0.0214178	12.8684	430	010121 Tbr1 wt 1 nost	WT_ctrl	MOp
3.17606	4.5	45277.2	4.72666	2140.1	430	010121 Tbr1 wt 1 nost	WT_ctrl	PALv
3.17606	4.5	45277.2	4.72666	2140.1	430	010121 Tbr1 wt 1 nost	WT_ctrl	SI
17.3045	2	37014.8	0.0799106	29.5787	440	010121 Tbr1 wt 1 nost	WT_ctrl	ACA
6.90576	0.5	17185.8	0.0128348	2.20575	440	010121 Tbr1 wt 1 nost	WT_ctrl	ACAv
279.782	22	26048.5	0	0	440	010121 Tbr1 wt 1 nost	WT_ctrl	CL
79.9728	528.5	948484	0.487716	4625.91	440	010121 Tbr1 wt 1 nost	WT_ctrl	DORpm
11.7376	150.5	451233	0.0198338	89.4964	440	010121 Tbr1 wt 1 nost	WT_ctrl	DORsm
48.5618	144	416192	0.00192862	8.02675	440	010121 Tbr1 wt 1 nost	WT_ctrl	HIP
87.1085	233.5	392884	3.60876	14178.2	440	010121 Tbr1 wt 1 nost	WT_ctrl	LZ
32.841	61	167042	5.5096	9203.34	440	010121 Tbr1 wt 1 nost	WT_ctrl	MEA
25.6479	36.5	24783.8	0.562573	139.427	440	010121 Tbr1 wt 1 nost	WT_ctrl	MOp
0	5	35370.2	8.12725	2874.63	440	010121 Tbr1 wt 1 nost	WT_ctrl	PALv
0	5	35370.2	8.12725	2874.63	440	010121 Tbr1 wt 1 nost	WT_ctrl	SI
52.4928	1	6150	0	0	450	010121 Tbr1 wt 1 nost	WT_ctrl	ACA
0	0	3761.5	0	0	450	010121 Tbr1 wt 1 nost	WT_ctrl	ACAv
267.71	34	41000.5	0.012195	5	450	010121 Tbr1 wt 1 nost	WT_ctrl	CL
73.7366	545	945683	0.328334	3105	450	010121 Tbr1 wt 1 nost	WT_ctrl	DORpm
19.3448	302	550712	0.00780808	43	450	010121 Tbr1 wt 1 nost	WT_ctrl	DORsm
59.0335	147	497642	0	0	450	010121 Tbr1 wt 1 nost	WT_ctrl	HIP
57.4978	214	404256	1.0622	4294	450	010121 Tbr1 wt 1 nost	WT_ctrl	LZ
39.775	80	186678	1.1019	2057	450	010121 Tbr1 wt 1 nost	WT_ctrl	MEA
44.7568	6	7213	0.0415916	3	450	010121 Tbr1 wt 1 nost	WT_ctrl	MOp
0	1	40391	2.88678	1166	450	010121 Tbr1 wt 1 nost	WT_ctrl	PALv
0	1	40391	2.88678	1166	450	010121 Tbr1 wt 1 nost	WT_ctrl	SI
260.614	37.5	46286.2	0.0161352	7.46839	460	010121 Tbr1 wt 1 nost	WT_ctrl	CL
61.5432	541.5	1.00848e+06	0.363141	3662.21	460	010121 Tbr1 wt 1 nost	WT_ctrl	DORpm
5.80309	291	582775	0.0116743	68.0348	460	010121 Tbr1 wt 1 nost	WT_ctrl	DORsm
45.3565	159.5	575450	0.000333267	1.91778	460	010121 Tbr1 wt 1 nost	WT_ctrl	HIP
67.3265	203.5	400253	1.1648	4662.14	460	010121 Tbr1 wt 1 nost	WT_ctrl	LZ
18.6488	47	217496	0.54675	1189.16	460	010121 Tbr1 wt 1 nost	WT_ctrl	MEA
0	3.5	46758.5	2.579	1205.9	460	010121 Tbr1 wt 1 nost	WT_ctrl	PALv
0	3.5	46758.5	2.579	1205.9	460	010121 Tbr1 wt 1 nost	WT_ctrl	SI
236.924	41.5	56543.8	0.00707006	3.99768	470	010121 Tbr1 wt 1 nost	WT_ctrl	CL
35.2861	431.5	1.11522e+06	0.253843	2830.89	470	010121 Tbr1 wt 1 nost	WT_ctrl	DORpm
1.96748	124.5	572048	0.0108148	61.8657	470	010121 Tbr1 wt 1 nost	WT_ctrl	DORsm
46.535	177.5	667928	0.00066181	4.42041	470	010121 Tbr1 wt 1 nost	WT_ctrl	HIP
69.2931	211.5	378004	1.0049	3798.55	470	010121 Tbr1 wt 1 nost	WT_ctrl	LZ
24.5032	94.5	242133	0.946732	2292.35	470	010121 Tbr1 wt 1 nost	WT_ctrl	MEA
0	2	37133.8	2.59243	962.667	470	010121 Tbr1 wt 1 nost	WT_ctrl	PALv
0	2	37133.8	2.59243	962.667	470	010121 Tbr1 wt 1 nost	WT_ctrl	SI
230.035	43	60346	0.0281709	17	480	010121 Tbr1 wt 1 nost	WT_ctrl	CL
33.1192	338	1.15021e+06	0.231088	2658	480	010121 Tbr1 wt 1 nost	WT_ctrl	DORpm
3.28416	103	589796	0.0132249	78	480	010121 Tbr1 wt 1 nost	WT_ctrl	DORsm
45.5064	219	744890	0.000268496	2	480	010121 Tbr1 wt 1 nost	WT_ctrl	HIP
66.2812	194	365296	1.20861	4415	480	010121 Tbr1 wt 1 nost	WT_ctrl	LZ
15.81	56	265452	0.403464	1071	480	010121 Tbr1 wt 1 nost	WT_ctrl	MEA
0	1	29583	2.99158	885	480	010121 Tbr1 wt 1 nost	WT_ctrl	PALv
0	1	29583	2.99158	885	480	010121 Tbr1 wt 1 nost	WT_ctrl	SI
99.1026	20	65110.5	0.00149459	0.973135	490	010121 Tbr1 wt 1 nost	WT_ctrl	CL
21.3435	320	1.17205e+06	0.173326	2031.46	490	010121 Tbr1 wt 1 nost	WT_ctrl	DORpm
8.45065	290	611284	0.0241766	147.788	490	010121 Tbr1 wt 1 nost	WT_ctrl	DORsm
30.9313	188.5	813289	0	0	490	010121 Tbr1 wt 1 nost	WT_ctrl	HIP
131.683	343	366550	1.94085	7114.2	490	010121 Tbr1 wt 1 nost	WT_ctrl	LZ
9.85738	57	280343	0.542787	1521.66	490	010121 Tbr1 wt 1 nost	WT_ctrl	MEA
0	2.5	21828	3.29072	718.298	490	010121 Tbr1 wt 1 nost	WT_ctrl	PALv
0	2.5	21828	3.29072	718.298	490	010121 Tbr1 wt 1 nost	WT_ctrl	SI
81.8805	11.5	37961.2	0.0369283	14.0184	500	010121 Tbr1 wt 1 nost	WT_ctrl	AUDd
115.477	23	64301.5	0.0108944	7.00528	500	010121 Tbr1 wt 1 nost	WT_ctrl	CL
24.9352	414.5	1.19708e+06	0.246082	2945.78	500	010121 Tbr1 wt 1 nost	WT_ctrl	DORpm
3.13028	254.5	618799	0.0604468	374.044	500	010121 Tbr1 wt 1 nost	WT_ctrl	DORsm
29.0125	214.5	889419	0.000397112	3.53199	500	010121 Tbr1 wt 1 nost	WT_ctrl	HIP
108.022	277.5	394374	1.30296	5138.55	500	010121 Tbr1 wt 1 nost	WT_ctrl	LZ
10.9993	49.5	293706	0.296663	871.317	500	010121 Tbr1 wt 1 nost	WT_ctrl	MEA
0	0.5	7769.25	4.90219	380.864	500	010121 Tbr1 wt 1 nost	WT_ctrl	PALv
0	0.5	7769.25	4.90219	380.864	500	010121 Tbr1 wt 1 nost	WT_ctrl	SI
36.3308	11	97744.5	2.53007	2473	500	010121 Tbr1 wt 1 nost	WT_ctrl	TEa
131.099	39	96037	0.818435	786	510	010121 Tbr1 wt 1 nost	WT_ctrl	AUDd
180.776	33	58931.5	0.0390284	23	510	010121 Tbr1 wt 1 nost	WT_ctrl	CL
35.8252	454	1.17146e+06	0.807878	9464	510	010121 Tbr1 wt 1 nost	WT_ctrl	DORpm
3.5545	332	635761	0.244274	1553	510	010121 Tbr1 wt 1 nost	WT_ctrl	DORsm
25.7157	169	941538	0.0058415	55	510	010121 Tbr1 wt 1 nost	WT_ctrl	HIP
95.2082	283	423848	2.49641	10581	510	010121 Tbr1 wt 1 nost	WT_ctrl	LZ
7.54416	50	299545	0.528468	1583	510	010121 Tbr1 wt 1 nost	WT_ctrl	MEA
41.774	23	177744	3.45833	6147	510	010121 Tbr1 wt 1 nost	WT_ctrl	TEa
136.777	72	161365	0.221026	356.659	520	010121 Tbr1 wt 1 nost	WT_ctrl	AUDd
56.8517	10.5	58740	0.0295611	17.3642	520	010121 Tbr1 wt 1 nost	WT_ctrl	CL
35.4513	645.5	1.1188e+06	0.370176	4141.53	520	010121 Tbr1 wt 1 nost	WT_ctrl	DORpm
14.3316	370	661181	0.181	1196.74	520	010121 Tbr1 wt 1 nost	WT_ctrl	DORsm
33.9865	447.5	984020	0.0011668	11.4816	520	010121 Tbr1 wt 1 nost	WT_ctrl	HIP
100.928	299	448726	1.52824	6857.61	520	010121 Tbr1 wt 1 nost	WT_ctrl	LZ
12.7092	99.5	304950	1.03711	3162.67	520	010121 Tbr1 wt 1 nost	WT_ctrl	MEA
85.3449	62	233349	2.36494	5518.56	520	010121 Tbr1 wt 1 nost	WT_ctrl	TEa
123.7	86.5	225366	0.298584	672.906	530	010121 Tbr1 wt 1 nost	WT_ctrl	AUDd
64.5615	13.5	67034	0.055641	37.2984	530	010121 Tbr1 wt 1 nost	WT_ctrl	CL
44.6505	561	1.06702e+06	0.292958	3125.92	530	010121 Tbr1 wt 1 nost	WT_ctrl	DORpm
11.5989	239.5	679700	0.0865825	588.501	530	010121 Tbr1 wt 1 nost	WT_ctrl	DORsm
26.8693	240	1037933	0.00297554	30.8841	530	010121 Tbr1 wt 1 nost	WT_ctrl	HIP
102.62	306	475166	1.35435	6435.4	530	010121 Tbr1 wt 1 nost	WT_ctrl	LZ
5.48207	34	289910	0.424908	1231.85	530	010121 Tbr1 wt 1 nost	WT_ctrl	MEA
75.6134	50	213582	2.49612	5331.26	530	010121 Tbr1 wt 1 nost	WT_ctrl	TEa
74.1644	52	226351	0.0936598	212	540	010121 Tbr1 wt 1 nost	WT_ctrl	AUDd
27.235	5	59267.5	0	0	540	010121 Tbr1 wt 1 nost	WT_ctrl	CL
32.049	296	1.0073e+06	0.0483469	487	540	010121 Tbr1 wt 1 nost	WT_ctrl	DORpm
50.4597	254	690962	0.190315	1315	540	010121 Tbr1 wt 1 nost	WT_ctrl	DORsm
17.6678	169	1078063	0.000463795	5	540	010121 Tbr1 wt 1 nost	WT_ctrl	HIP
136.102	340	429328	3.21642	13809	540	010121 Tbr1 wt 1 nost	WT_ctrl	LZ
10.4102	25	248088	0.289011	717	540	010121 Tbr1 wt 1 nost	WT_ctrl	MEA
58.7567	36	197797	0.793743	1570	540	010121 Tbr1 wt 1 nost	WT_ctrl	TEa
49.2437	32	210004	0.060465	126.979	550	010121 Tbr1 wt 1 nost	WT_ctrl	AUDd
23.6624	189	859628	0.0197066	169.403	550	010121 Tbr1 wt 1 nost	WT_ctrl	DORpm
75.6359	265.5	646844	0.0436275	282.202	550	010121 Tbr1 wt 1 nost	WT_ctrl	DORsm
15.6954	185	1.12162e+06	0.000263856	2.95945	550	010121 Tbr1 wt 1 nost	WT_ctrl	HIP
112.281	333	462689	1.8181	8412.13	550	010121 Tbr1 wt 1 nost	WT_ctrl	LZ
35.5386	30.5	167000	0.214014	357.402	550	010121 Tbr1 wt 1 nost	WT_ctrl	MEA
47.3615	27.5	187433	1.06454	1995.3	550	010121 Tbr1 wt 1 nost	WT_ctrl	TEa
37.4407	21.5	185456	0.0680214	126.149	560	010121 Tbr1 wt 1 nost	WT_ctrl	AUDd
54.7388	389.5	724688	0.126263	915.017	560	010121 Tbr1 wt 1 nost	WT_ctrl	DORpm
130.192	336.5	537554	0.245218	1318.18	560	010121 Tbr1 wt 1 nost	WT_ctrl	DORsm
16.8547	176.5	1.22418e+06	0.00237221	29.0401	560	010121 Tbr1 wt 1 nost	WT_ctrl	HIP
99.8772	358.5	499427	1.6869	8424.81	560	010121 Tbr1 wt 1 nost	WT_ctrl	LZ
23.8694	10.5	44239	0.178758	79.0805	560	010121 Tbr1 wt 1 nost	WT_ctrl	MEA
146.372	77.5	170936	4.69012	8017.09	560	010121 Tbr1 wt 1 nost	WT_ctrl	TEa
31.1483	17	176193	0.0771881	136	570	010121 Tbr1 wt 1 nost	WT_ctrl	AUDd
72.7811	382	638732	0.255976	1635	570	010121 Tbr1 wt 1 nost	WT_ctrl	DORpm
75.4405	168	329504	0.437324	1441	570	010121 Tbr1 wt 1 nost	WT_ctrl	DORsm
14.9843	187	1335761	0.0103312	138	570	010121 Tbr1 wt 1 nost	WT_ctrl	HIP
83.5856	311	451886	2.36343	10680	570	010121 Tbr1 wt 1 nost	WT_ctrl	LZ
168.16	87	167021	8.26483	13804	570	010121 Tbr1 wt 1 nost	WT_ctrl	TEa
48.5412	28	184772	0.484941	896.033	580	010121 Tbr1 wt 1 nost	WT_ctrl	AUDd
109.045	321	434541	0.183138	795.81	580	010121 Tbr1 wt 1 nost	WT_ctrl	DORpm
37.7075	143.5	291083	0.392033	1141.14	580	010121 Tbr1 wt 1 nost	WT_ctrl	DORsm
22.8632	385	1.5526e+06	0.0557369	865.37	580	010121 Tbr1 wt 1 nost	WT_ctrl	HIP
73.2135	233.5	391320	1.28133	5014.09	580	010121 Tbr1 wt 1 nost	WT_ctrl	LZ
0	0	8115	0	0	580	010121 Tbr1 wt 1 nost	WT_ctrl	NOT
135.158	62.5	149750	11.5353	17274.2	580	010121 Tbr1 wt 1 nost	WT_ctrl	TEa
31.5824	19	197212	0.118461	233.62	590	010121 Tbr1 wt 1 nost	WT_ctrl	AUDd
165.712	247	300997	0.0413026	124.32	590	010121 Tbr1 wt 1 nost	WT_ctrl	DORpm
42.9235	188.5	313010	0.344971	1079.79	590	010121 Tbr1 wt 1 nost	WT_ctrl	DORsm
25.2617	807	1.86581e+06	0.0291815	544.47	590	010121 Tbr1 wt 1 nost	WT_ctrl	HIP
89.0444	213	281287	0.321721	904.961	590	010121 Tbr1 wt 1 nost	WT_ctrl	LZ
24.465	4	24637.5	0.00286197	0.705117	590	010121 Tbr1 wt 1 nost	WT_ctrl	NOT
116.15	54	150112	5.38933	8090.03	590	010121 Tbr1 wt 1 nost	WT_ctrl	TEa
0	0	5059.5	0.513885	26	590	010121 Tbr1 wt 1 nost	WT_ctrl	VTA
15.2717	9	190252	0.000525619	1	600	010121 Tbr1 wt 1 nost	WT_ctrl	AUDd
213.719	229	259812	0.0223238	58	600	010121 Tbr1 wt 1 nost	WT_ctrl	DORpm
47.8359	181	303692	0.303597	922	600	010121 Tbr1 wt 1 nost	WT_ctrl	DORsm
23.1217	465	1982639	0.0295061	585	600	010121 Tbr1 wt 1 nost	WT_ctrl	HIP
166.258	241	221359	0.613483	1358	600	010121 Tbr1 wt 1 nost	WT_ctrl	LZ
6.88676	7	46877	0	0	600	010121 Tbr1 wt 1 nost	WT_ctrl	NOT
87.3078	39	144207	3.86944	5580	600	010121 Tbr1 wt 1 nost	WT_ctrl	TEa
20.2955	2	31813	1.00902	321	600	010121 Tbr1 wt 1 nost	WT_ctrl	VTA
30.3094	10	117171	0.0150746	17.6631	610	010121 Tbr1 wt 1 nost	WT_ctrl	AUDd
155.89	173	202165	0.162232	327.976	610	010121 Tbr1 wt 1 nost	WT_ctrl	DORpm
46.3256	148	279216	0.483268	1349.36	610	010121 Tbr1 wt 1 nost	WT_ctrl	DORsm
17.7794	487.5	2.0509e+06	0.0151941	311.615	610	010121 Tbr1 wt 1 nost	WT_ctrl	HIP
149.92	148.5	140142	1.33883	1876.27	610	010121 Tbr1 wt 1 nost	WT_ctrl	LZ
39.8909	37	72214	0	0	610	010121 Tbr1 wt 1 nost	WT_ctrl	NOT
116.335	48	134426	4.64229	6240.44	610	010121 Tbr1 wt 1 nost	WT_ctrl	TEa
19.5933	4.5	76601.2	0.816187	625.21	610	010121 Tbr1 wt 1 nost	WT_ctrl	VTA
26.3603	3	36740.5	0	0	620	010121 Tbr1 wt 1 nost	WT_ctrl	AUDd
89.0146	110	154331	1.70475	2630.96	620	010121 Tbr1 wt 1 nost	WT_ctrl	DORpm
44.0617	137	214884	1.3212	2839.06	620	010121 Tbr1 wt 1 nost	WT_ctrl	DORsm
21.2815	575	2114638	0.015333	324.238	620	010121 Tbr1 wt 1 nost	WT_ctrl	HIP
156.133	37	38583.2	3.03765	1172.02	620	010121 Tbr1 wt 1 nost	WT_ctrl	LZ
133.112	88.5	83632	0	0	620	010121 Tbr1 wt 1 nost	WT_ctrl	NOT
116.706	44	122060	5.86276	7156.1	620	010121 Tbr1 wt 1 nost	WT_ctrl	TEa
43.3128	17.5	125595	0.773463	971.431	620	010121 Tbr1 wt 1 nost	WT_ctrl	VTA
51.1977	68	151334	0.933039	1412	630	010121 Tbr1 wt 1 nost	WT_ctrl	DORpm
30.1033	55	193034	1.6163	3120	630	010121 Tbr1 wt 1 nost	WT_ctrl	DORsm
16.5189	401	2149735	0.0355393	764	630	010121 Tbr1 wt 1 nost	WT_ctrl	HIP
242.764	116	70480	0.0766175	54	630	010121 Tbr1 wt 1 nost	WT_ctrl	NOT
77.4327	28	116737	2.63584	3077	630	010121 Tbr1 wt 1 nost	WT_ctrl	TEa
27.783	10	116197	0.0662668	77	630	010121 Tbr1 wt 1 nost	WT_ctrl	VTA
40.094	80	165002	1.39814	2306.96	640	010121 Tbr1 wt 1 nost	WT_ctrl	DORpm
13.4961	51.5	191522	1.00515	1925.09	640	010121 Tbr1 wt 1 nost	WT_ctrl	DORsm
17.0313	409.5	2.15064e+06	0.0243597	523.89	640	010121 Tbr1 wt 1 nost	WT_ctrl	HIP
190.204	59.5	52961	0	0	640	010121 Tbr1 wt 1 nost	WT_ctrl	NOT
196.837	8.5	14002	0	0	640	010121 Tbr1 wt 1 nost	WT_ctrl	SCdg
80.478	28.5	114445	3.79697	4345.45	640	010121 Tbr1 wt 1 nost	WT_ctrl	TEa
20.3338	7	111109	0.0490116	54.4562	640	010121 Tbr1 wt 1 nost	WT_ctrl	VTA
39.6169	77.5	155621	3.50906	5460.84	650	010121 Tbr1 wt 1 nost	WT_ctrl	DORpm
21.6987	84.5	175051	2.24151	3923.79	650	010121 Tbr1 wt 1 nost	WT_ctrl	DORsm
14.8338	599	2.10206e+06	0.0648242	1362.64	650	010121 Tbr1 wt 1 nost	WT_ctrl	HIP
243.942	22.5	29330	0.00988201	2.89839	650	010121 Tbr1 wt 1 nost	WT_ctrl	SCdg
149.98	56.5	121565	7.94274	9655.57	650	010121 Tbr1 wt 1 nost	WT_ctrl	TEa
11.7885	3	85627	0.70289	601.864	650	010121 Tbr1 wt 1 nost	WT_ctrl	VTA
39.0827	55	132163	2.87145	3795	660	010121 Tbr1 wt 1 nost	WT_ctrl	DORpm
4.30477	30	149988	1.71948	2579	660	010121 Tbr1 wt 1 nost	WT_ctrl	DORsm
16.6121	387	2.04051e+06	0.0547412	1117	660	010121 Tbr1 wt 1 nost	WT_ctrl	HIP
209.344	34	52431.5	0	0	660	010121 Tbr1 wt 1 nost	WT_ctrl	SCdg
87.8482	49	180068	2.91223	5244	660	010121 Tbr1 wt 1 nost	WT_ctrl	TEa
30.9242	7	73076	0.418742	306	660	010121 Tbr1 wt 1 nost	WT_ctrl	VTA
22.0342	36	108320	3.87756	4200.15	670	010121 Tbr1 wt 1 nost	WT_ctrl	DORpm
8.662	21	108967	1.93158	2104.78	670	010121 Tbr1 wt 1 nost	WT_ctrl	DORsm
17.5154	470.5	1.95588e+06	0.192264	3760.45	670	010121 Tbr1 wt 1 nost	WT_ctrl	HIP
239.142	49	67362.2	0.0162383	10.9385	670	010121 Tbr1 wt 1 nost	WT_ctrl	SCdg
93.2376	63	221101	3.80948	8422.79	670	010121 Tbr1 wt 1 nost	WT_ctrl	TEa
2.86423	0.5	43289.5	1.96201	849.343	670	010121 Tbr1 wt 1 nost	WT_ctrl	VTA
35.7626	43	82180.8	1.42283	1169.29	680	010121 Tbr1 wt 1 nost	WT_ctrl	DORpm
4.308	12	75689	0.359566	272.152	680	010121 Tbr1 wt 1 nost	WT_ctrl	DORsm
18.8986	465.5	1811064	0.0916436	1659.72	680	010121 Tbr1 wt 1 nost	WT_ctrl	HIP
168.55	46	88397	0.0224607	19.8546	680	010121 Tbr1 wt 1 nost	WT_ctrl	SCdg
113.763	116	322897	1.8876	6095.01	680	010121 Tbr1 wt 1 nost	WT_ctrl	TEa
30.3163	2	14367.5	0.257926	37.0575	680	010121 Tbr1 wt 1 nost	WT_ctrl	VTA
19.3825	13	33311.5	0.630413	210	690	010121 Tbr1 wt 1 nost	WT_ctrl	DORpm
0	12	61050	0.036036	22	690	010121 Tbr1 wt 1 nost	WT_ctrl	DORsm
22.7495	512	1603545	0.0890527	1428	690	010121 Tbr1 wt 1 nost	WT_ctrl	HIP
128.454	42	105554	0.0691589	73	690	010121 Tbr1 wt 1 nost	WT_ctrl	SCdg
124.576	154	399080	1.68763	6735	690	010121 Tbr1 wt 1 nost	WT_ctrl	TEa
200.019	1	1614	0	0	690	010121 Tbr1 wt 1 nost	WT_ctrl	VTA
13.7597	22	44177.5	0.219922	97.1562	700	010121 Tbr1 wt 1 nost	WT_ctrl	DORsm
19.0629	303	1.2768e+06	0.104033	1328.29	700	010121 Tbr1 wt 1 nost	WT_ctrl	HIP
120.305	46.5	128652	0.0444258	57.1547	700	010121 Tbr1 wt 1 nost	WT_ctrl	SCdg
109.828	143	416948	1.02969	4293.27	700	010121 Tbr1 wt 1 nost	WT_ctrl	TEa
0	1	11870.5	0.0252727	3	710	010121 Tbr1 wt 1 nost	WT_ctrl	DORsm
4.2129	27	558275	0.0129475	72.2829	710	010121 Tbr1 wt 1 nost	WT_ctrl	HIP
60.4803	27	144077	0.0210981	30.3974	710	010121 Tbr1 wt 1 nost	WT_ctrl	SCdg
68.7803	77.5	364382	0.600712	2188.89	710	010121 Tbr1 wt 1 nost	WT_ctrl	TEa
0	10	379022	0.0240092	91	720	010121 Tbr1 wt 1 nost	WT_ctrl	HIP
79.3024	37	150622	0.059752	90	720	010121 Tbr1 wt 1 nost	WT_ctrl	SCdg
139.588	122	282154	2.22219	6270	720	010121 Tbr1 wt 1 nost	WT_ctrl	TEa
0	0	53709.5	0.107988	58	730	010121 Tbr1 wt 1 nost	WT_ctrl	HIP
66.6231	31.5	152683	0.141313	215.761	730	010121 Tbr1 wt 1 nost	WT_ctrl	SCdg
106.233	57.5	174087	3.88523	6763.67	730	010121 Tbr1 wt 1 nost	WT_ctrl	TEa
145.053	68	151801	0.0474893	72.0892	740	010121 Tbr1 wt 1 nost	WT_ctrl	SCdg
111.913	20	53544	4.46328	2389.82	740	010121 Tbr1 wt 1 nost	WT_ctrl	TEa
123.915	60	156316	0.0281481	44	750	010121 Tbr1 wt 1 nost	WT_ctrl	SCdg
0	0	6741.5	5.26589	355	750	010121 Tbr1 wt 1 nost	WT_ctrl	TEa
94.0879	43.5	150128	0.00470571	7.0646	760	010121 Tbr1 wt 1 nost	WT_ctrl	SCdg
60.8534	27.5	145654	0.0271536	39.5503	770	010121 Tbr1 wt 1 nost	WT_ctrl	SCdg
124.908	53	136981	0.00438017	6	780	010121 Tbr1 wt 1 nost	WT_ctrl	SCdg
89.2254	34	124423	0.00560594	6.97508	790	010121 Tbr1 wt 1 nost	WT_ctrl	SCdg
115.069	37	103331	0.035948	37.1455	800	010121 Tbr1 wt 1 nost	WT_ctrl	SCdg
24.1911	0.5	4451.5	1.29451	57.6253	60	041821 Tbr1 wt 20 nost	WT_ctrl	ACA
0	0	18754.2	0.972709	182.424	70	041821 Tbr1 wt 20 nost	WT_ctrl	ACA
3.6372	0.5	39397.5	1.57973	622.376	80	041821 Tbr1 wt 20 nost	WT_ctrl	ACA
0	3	38082.5	0.252257	96.066	80	041821 Tbr1 wt 20 nost	WT_ctrl	MOp
2.90566	0.5	59920	1.1568	693.154	90	041821 Tbr1 wt 20 nost	WT_ctrl	ACA
1.20279	24	114330	0.279199	319.207	90	041821 Tbr1 wt 20 nost	WT_ctrl	MOp
10.1712	2.5	78756.5	0.900233	708.992	100	041821 Tbr1 wt 20 nost	WT_ctrl	ACA
0.876533	18	206717	0.0594754	122.946	100	041821 Tbr1 wt 20 nost	WT_ctrl	MOp
17.5181	5	92142	0.84652	780	110	041821 Tbr1 wt 20 nost	WT_ctrl	ACA
1.12202	60	287722	0.228346	657	110	041821 Tbr1 wt 20 nost	WT_ctrl	MOp
7.8335	2.5	104073	0.373173	388.371	120	041821 Tbr1 wt 20 nost	WT_ctrl	ACA
0.476581	39	370794	0.134577	499.003	120	041821 Tbr1 wt 20 nost	WT_ctrl	MOp
28.3805	10.5	119700	1.15904	1387.37	130	041821 Tbr1 wt 20 nost	WT_ctrl	ACA
0.657278	111.5	493629	0.158363	781.728	130	041821 Tbr1 wt 20 nost	WT_ctrl	MOp
20.2275	8.5	137831	0.616756	850.082	140	041821 Tbr1 wt 20 nost	WT_ctrl	ACA
2.06922	183	626211	0.24648	1543.48	140	041821 Tbr1 wt 20 nost	WT_ctrl	MOp
39.1271	19	154808	0.661789	1024.5	150	041821 Tbr1 wt 20 nost	WT_ctrl	ACA
1.49074	115.5	765252	0.0943177	721.768	150	041821 Tbr1 wt 20 nost	WT_ctrl	MOp
0	0	651	0.15361	1	150	041821 Tbr1 wt 20 nost	WT_ctrl	PALv
0	0	651	0.15361	1	150	041821 Tbr1 wt 20 nost	WT_ctrl	SI
56.5731	30	171193	0.501773	859	160	041821 Tbr1 wt 20 nost	WT_ctrl	ACA
4.15048	327	855597	0.1572	1345	160	041821 Tbr1 wt 20 nost	WT_ctrl	MOp
53.4114	53	54398	0.329056	179	160	041821 Tbr1 wt 20 nost	WT_ctrl	PALv
53.4114	53	54398	0.329056	179	160	041821 Tbr1 wt 20 nost	WT_ctrl	SI
44.1815	25	183442	0.375318	688.494	170	041821 Tbr1 wt 20 nost	WT_ctrl	ACA
1.25703	184	904564	0.0716174	647.825	170	041821 Tbr1 wt 20 nost	WT_ctrl	MOp
70.1165	81	102458	0.437162	447.909	170	041821 Tbr1 wt 20 nost	WT_ctrl	PALv
70.1165	81	102458	0.437162	447.909	170	041821 Tbr1 wt 20 nost	WT_ctrl	SI
87.9758	54	198571	0.839243	1666.49	180	041821 Tbr1 wt 20 nost	WT_ctrl	ACA
2.02271	192	956047	0.0851386	813.965	180	041821 Tbr1 wt 20 nost	WT_ctrl	MOp
80.5034	98.5	109720	0.834554	915.677	180	041821 Tbr1 wt 20 nost	WT_ctrl	PALv
80.5034	98.5	109720	0.834554	915.677	180	041821 Tbr1 wt 20 nost	WT_ctrl	SI
81.9167	78.5	308561	0.553561	1708.07	190	041821 Tbr1 wt 20 nost	WT_ctrl	ACA
90.7182	25.5	89653.2	0.514934	461.655	190	041821 Tbr1 wt 20 nost	WT_ctrl	ACAv
3.26169	273.5	989606	0.128885	1275.46	190	041821 Tbr1 wt 20 nost	WT_ctrl	MOp
46.9731	79	109762	1.34422	1475.43	190	041821 Tbr1 wt 20 nost	WT_ctrl	PALv
46.9731	79	109762	1.34422	1475.43	190	041821 Tbr1 wt 20 nost	WT_ctrl	SI
79.5393	109.5	441487	0.379929	1677.34	200	041821 Tbr1 wt 20 nost	WT_ctrl	ACA
82.5734	57	219529	0.324155	711.615	200	041821 Tbr1 wt 20 nost	WT_ctrl	ACAv
7.9803	385	971664	0.124958	1214.18	200	041821 Tbr1 wt 20 nost	WT_ctrl	MOp
46.4976	67	114769	3.43437	3941.59	200	041821 Tbr1 wt 20 nost	WT_ctrl	PALv
46.4976	67	114769	3.43437	3941.59	200	041821 Tbr1 wt 20 nost	WT_ctrl	SI
39.8896	57	461361	0.124162	572.836	210	041821 Tbr1 wt 20 nost	WT_ctrl	ACA
48.218	36.5	243885	0.16684	406.899	210	041821 Tbr1 wt 20 nost	WT_ctrl	ACAv
0	0	20701	0.173905	36	210	041821 Tbr1 wt 20 nost	WT_ctrl	HIP
5.90301	399.5	929214	0.136068	1264.36	210	041821 Tbr1 wt 20 nost	WT_ctrl	MOp
15.5209	27.5	114482	1.58866	1818.73	210	041821 Tbr1 wt 20 nost	WT_ctrl	PALv
15.5209	27.5	114482	1.58866	1818.73	210	041821 Tbr1 wt 20 nost	WT_ctrl	SI
35.1594	46	422368	0.0816822	345	220	041821 Tbr1 wt 20 nost	WT_ctrl	ACA
46.1602	31	216804	0.112083	243	220	041821 Tbr1 wt 20 nost	WT_ctrl	ACAv
0	9	34937.5	0.0429338	15	220	041821 Tbr1 wt 20 nost	WT_ctrl	HIP
3.28054	262	885670	0.0560028	496	220	041821 Tbr1 wt 20 nost	WT_ctrl	MOp
12.2161	25	132134	0.805246	1064	220	041821 Tbr1 wt 20 nost	WT_ctrl	PALv
12.2161	25	132134	0.805246	1064	220	041821 Tbr1 wt 20 nost	WT_ctrl	SI
70.5526	89.5	409611	0.211258	865.338	230	041821 Tbr1 wt 20 nost	WT_ctrl	ACA
68.2673	43	203796	0.220071	448.496	230	041821 Tbr1 wt 20 nost	WT_ctrl	ACAv
0	0	16966.8	0.0178179	3.02312	230	041821 Tbr1 wt 20 nost	WT_ctrl	HIP
8.93252	385	827780	0.0593696	491.449	230	041821 Tbr1 wt 20 nost	WT_ctrl	MOp
9.99544	35	150400	2.06186	3101.04	230	041821 Tbr1 wt 20 nost	WT_ctrl	PALv
9.99544	35	150400	2.06186	3101.04	230	041821 Tbr1 wt 20 nost	WT_ctrl	SI
53.5838	64.5	388497	0.131342	510.262	240	041821 Tbr1 wt 20 nost	WT_ctrl	ACA
40.5193	23.5	187900	0.108413	203.708	240	041821 Tbr1 wt 20 nost	WT_ctrl	ACAv
0	1	15386.8	0	0	240	041821 Tbr1 wt 20 nost	WT_ctrl	HIP
9.56372	288.5	759428	0.0313409	238.011	240	041821 Tbr1 wt 20 nost	WT_ctrl	MOp
27.7621	33	162801	3.05357	4971.24	240	041821 Tbr1 wt 20 nost	WT_ctrl	PALv
27.7621	33	162801	3.05357	4971.24	240	041821 Tbr1 wt 20 nost	WT_ctrl	SI
87.6396	101	371144	0.168663	625.982	250	041821 Tbr1 wt 20 nost	WT_ctrl	ACA
61.0228	34	179720	0.11411	205.079	250	041821 Tbr1 wt 20 nost	WT_ctrl	ACAv
11.428	1	13753.8	0	0	250	041821 Tbr1 wt 20 nost	WT_ctrl	HIP
18.8741	411.5	718040	0.0741764	532.616	250	041821 Tbr1 wt 20 nost	WT_ctrl	MOp
18.3222	38.5	168490	5.75269	9692.71	250	041821 Tbr1 wt 20 nost	WT_ctrl	PALv
18.3222	38.5	168490	5.75269	9692.71	250	041821 Tbr1 wt 20 nost	WT_ctrl	SI
101.07	110	350566	0.165488	580.144	260	041821 Tbr1 wt 20 nost	WT_ctrl	ACA
115.222	61	170649	0.194129	331.278	260	041821 Tbr1 wt 20 nost	WT_ctrl	ACAv
12.7672	2	12303.5	0.0281322	3.46124	260	041821 Tbr1 wt 20 nost	WT_ctrl	HIP
19.6956	3	11107.5	1.81587	201.698	260	041821 Tbr1 wt 20 nost	WT_ctrl	LZ
12.9879	302.5	680810	0.0136767	93.1119	260	041821 Tbr1 wt 20 nost	WT_ctrl	MOp
11.4534	35.5	201100	2.60631	5241.31	260	041821 Tbr1 wt 20 nost	WT_ctrl	PALv
11.4534	35.5	201100	2.60631	5241.31	260	041821 Tbr1 wt 20 nost	WT_ctrl	SI
95.1648	100	339532	0.127141	431.684	270	041821 Tbr1 wt 20 nost	WT_ctrl	ACA
95.077	48	163092	0.151387	246.901	270	041821 Tbr1 wt 20 nost	WT_ctrl	ACAv
13.9223	1.5	11688	0.0170439	1.99209	270	041821 Tbr1 wt 20 nost	WT_ctrl	HIP
48.4091	10	19141	0.984801	188.501	270	041821 Tbr1 wt 20 nost	WT_ctrl	LZ
30.8349	373	651685	0.0211782	138.015	270	041821 Tbr1 wt 20 nost	WT_ctrl	MOp
13.4542	54.5	237328	2.3772	5641.75	270	041821 Tbr1 wt 20 nost	WT_ctrl	PALv
13.4542	54.5	237328	2.3772	5641.75	270	041821 Tbr1 wt 20 nost	WT_ctrl	SI
90.319	93	331894	0.0670078	222.395	280	041821 Tbr1 wt 20 nost	WT_ctrl	ACA
85.8493	43.3333	163422	0.0767782	125.473	280	041821 Tbr1 wt 20 nost	WT_ctrl	ACAv
25.3782	19.3333	60238.5	0.883694	532.324	280	041821 Tbr1 wt 20 nost	WT_ctrl	BST
0	0	11031.7	0.0183442	2.02367	280	041821 Tbr1 wt 20 nost	WT_ctrl	HIP
14.6722	7.33333	28797.7	1.36057	391.812	280	041821 Tbr1 wt 20 nost	WT_ctrl	LZ
48.4661	488.333	619939	0.0321158	199.098	280	041821 Tbr1 wt 20 nost	WT_ctrl	MOp
25.3782	19.3333	60238.5	0.883694	532.324	280	041821 Tbr1 wt 20 nost	WT_ctrl	PALc
15.9364	73	281828	2.84585	8020.4	280	041821 Tbr1 wt 20 nost	WT_ctrl	PALv
15.9364	73	281828	2.84585	8020.4	280	041821 Tbr1 wt 20 nost	WT_ctrl	SI
73.644	74.3333	326559	0.0453046	147.946	290	041821 Tbr1 wt 20 nost	WT_ctrl	ACA
56.6722	28.6667	163586	0.0413411	67.6284	290	041821 Tbr1 wt 20 nost	WT_ctrl	ACAv
37.2305	36.6667	102268	2.17261	2221.89	290	041821 Tbr1 wt 20 nost	WT_ctrl	BST
0	0.333333	10509	0.0659504	6.93073	290	041821 Tbr1 wt 20 nost	WT_ctrl	HIP
42.2897	14.6667	35852.7	1.31785	472.485	290	041821 Tbr1 wt 20 nost	WT_ctrl	LZ
62.6993	532.333	582386	0.0231929	135.073	290	041821 Tbr1 wt 20 nost	WT_ctrl	MOp
37.2305	36.6667	102268	2.17261	2221.89	290	041821 Tbr1 wt 20 nost	WT_ctrl	PALc
15.6868	77.3333	315526	3.58296	11305.2	290	041821 Tbr1 wt 20 nost	WT_ctrl	PALv
14.7178	73.3333	306869	3.52783	10825.8	290	041821 Tbr1 wt 20 nost	WT_ctrl	SI
73.5082	73.5	322557	0.0215224	69.422	300	041821 Tbr1 wt 20 nost	WT_ctrl	ACA
51.0584	26	164668	0.0240173	39.5488	300	041821 Tbr1 wt 20 nost	WT_ctrl	ACAv
44.4697	38.5	131068	2.15249	2821.24	300	041821 Tbr1 wt 20 nost	WT_ctrl	BST
0	1	10106.5	0.0992162	10.0273	300	041821 Tbr1 wt 20 nost	WT_ctrl	HIP
44.654	14.5	39226.5	0.352116	138.123	300	041821 Tbr1 wt 20 nost	WT_ctrl	LZ
37.5565	396.5	549425	0.00710958	39.0618	300	041821 Tbr1 wt 20 nost	WT_ctrl	MOp
44.4697	38.5	131068	2.15249	2821.24	300	041821 Tbr1 wt 20 nost	WT_ctrl	PALc
8.59148	46	319484	1.4363	4588.74	300	041821 Tbr1 wt 20 nost	WT_ctrl	PALv
6.95189	38.5	301846	1.40916	4253.5	300	041821 Tbr1 wt 20 nost	WT_ctrl	SI
83.6067	84	324612	0.014165	45.9812	310	041821 Tbr1 wt 20 nost	WT_ctrl	ACA
73.8712	39	170760	0.0198225	33.8488	310	041821 Tbr1 wt 20 nost	WT_ctrl	ACAv
24.4297	51	163943	1.86657	3060.12	310	041821 Tbr1 wt 20 nost	WT_ctrl	BST
11.5036	1.33333	9405.83	0.0501465	4.71669	310	041821 Tbr1 wt 20 nost	WT_ctrl	HIP
107.883	34	43821.8	0.409498	179.45	310	041821 Tbr1 wt 20 nost	WT_ctrl	LZ
72.6307	529.667	513847	0.00509348	26.1727	310	041821 Tbr1 wt 20 nost	WT_ctrl	MOp
24.4297	51	163943	1.86657	3060.12	310	041821 Tbr1 wt 20 nost	WT_ctrl	PALc
18.7728	96.6667	337576	3.43859	11607.9	310	041821 Tbr1 wt 20 nost	WT_ctrl	PALv
13.8554	75.3333	310214	3.26285	10121.8	310	041821 Tbr1 wt 20 nost	WT_ctrl	SI
125.178	124.5	319711	0.0532484	170.241	320	041821 Tbr1 wt 20 nost	WT_ctrl	ACA
92.3249	49	170030	0.0504417	85.7658	320	041821 Tbr1 wt 20 nost	WT_ctrl	ACAv
47.1938	75.5	174907	6.2829	10989.2	320	041821 Tbr1 wt 20 nost	WT_ctrl	BST
0	0	8850.75	0.0623434	5.51786	320	041821 Tbr1 wt 20 nost	WT_ctrl	HIP
160.303	45	50034.2	1.35171	676.316	320	041821 Tbr1 wt 20 nost	WT_ctrl	LZ
124.331	601.5	475746	0.00664315	31.6045	320	041821 Tbr1 wt 20 nost	WT_ctrl	MOp
47.1938	75.5	174907	6.2829	10989.2	320	041821 Tbr1 wt 20 nost	WT_ctrl	PALc
21.8589	102	346919	5.16346	17913	320	041821 Tbr1 wt 20 nost	WT_ctrl	PALv
17.2238	76.5	300056	4.98755	14965.4	320	041821 Tbr1 wt 20 nost	WT_ctrl	SI
104.743	99	302004	0.0313499	94.6783	330	041821 Tbr1 wt 20 nost	WT_ctrl	ACA
91.7251	45.5	158889	0.0199322	31.67	330	041821 Tbr1 wt 20 nost	WT_ctrl	ACAv
37.3711	87	204280	3.22778	6593.69	330	041821 Tbr1 wt 20 nost	WT_ctrl	BST
0	0.5	8655.5	0.0289771	2.50811	330	041821 Tbr1 wt 20 nost	WT_ctrl	HIP
114.447	43	62339.2	0.34539	215.314	330	041821 Tbr1 wt 20 nost	WT_ctrl	LZ
139.88	627.5	444557	0.00571465	25.4049	330	041821 Tbr1 wt 20 nost	WT_ctrl	MOp
37.3711	87	204280	3.22778	6593.69	330	041821 Tbr1 wt 20 nost	WT_ctrl	PALc
17.2382	95.5	357908	2.17832	7796.4	330	041821 Tbr1 wt 20 nost	WT_ctrl	PALv
10.506	61	287859	2.2266	6409.46	330	041821 Tbr1 wt 20 nost	WT_ctrl	SI
68.8635	62.5	292965	0.0171897	50.3597	340	041821 Tbr1 wt 20 nost	WT_ctrl	ACA
52.1002	25	154915	0.00902135	13.9754	340	041821 Tbr1 wt 20 nost	WT_ctrl	ACAv
35.9319	88	284138	1.94762	5533.92	340	041821 Tbr1 wt 20 nost	WT_ctrl	BST
0	1.5	8368	0.0477969	3.99964	340	041821 Tbr1 wt 20 nost	WT_ctrl	HIP
45.9027	35.5	86689	0.344954	299.037	340	041821 Tbr1 wt 20 nost	WT_ctrl	LZ
78.8933	441.5	398455	0.000496056	1.97656	340	041821 Tbr1 wt 20 nost	WT_ctrl	MOp
36.3218	90.5	290334	1.94554	5648.58	340	041821 Tbr1 wt 20 nost	WT_ctrl	PALc
7.68216	40.5	338659	1.49696	5069.59	340	041821 Tbr1 wt 20 nost	WT_ctrl	PALv
3.74911	16	218247	1.78148	3888.03	340	041821 Tbr1 wt 20 nost	WT_ctrl	SI
106.45	95	288106	0.0225612	65	350	041821 Tbr1 wt 20 nost	WT_ctrl	ACA
79.6471	38	154024	0.0142835	22	350	041821 Tbr1 wt 20 nost	WT_ctrl	ACAv
20.6531	70	312622	0.705646	2206	350	041821 Tbr1 wt 20 nost	WT_ctrl	BST
0	1	8232	0.085034	7	350	041821 Tbr1 wt 20 nost	WT_ctrl	HIP
115.716	69	108804	1.20124	1307	350	041821 Tbr1 wt 20 nost	WT_ctrl	LZ
119.68	507	366852	0.00654214	24	350	041821 Tbr1 wt 20 nost	WT_ctrl	MOp
21.0183	73	322550	0.685165	2210	350	041821 Tbr1 wt 20 nost	WT_ctrl	PALc
26.4763	100	317023	5.05957	16040	350	041821 Tbr1 wt 20 nost	WT_ctrl	PALv
9.15981	41	211466	5.23017	11060	350	041821 Tbr1 wt 20 nost	WT_ctrl	SI
77.715	69.5	287445	0.0113156	32.5261	360	041821 Tbr1 wt 20 nost	WT_ctrl	ACA
69.6956	34	156556	0.00729921	11.4274	360	041821 Tbr1 wt 20 nost	WT_ctrl	ACAv
21.6406	71.5	305528	0.365427	1116.48	360	041821 Tbr1 wt 20 nost	WT_ctrl	BST
403.861	54.5	37733.8	0.168043	63.409	360	041821 Tbr1 wt 20 nost	WT_ctrl	DORpm
184.231	10	8009.25	0	0	360	041821 Tbr1 wt 20 nost	WT_ctrl	HIP
72.4236	58	134921	0.880659	1188.19	360	041821 Tbr1 wt 20 nost	WT_ctrl	LZ
83.7619	390.5	332124	0.00279911	9.29651	360	041821 Tbr1 wt 20 nost	WT_ctrl	MOp
21.6406	71.5	305528	0.365427	1116.48	360	041821 Tbr1 wt 20 nost	WT_ctrl	PALc
20.0229	62.5	295824	3.4534	10216	360	041821 Tbr1 wt 20 nost	WT_ctrl	PALv
7.50701	19	214526	3.84463	8247.75	360	041821 Tbr1 wt 20 nost	WT_ctrl	SI
41.2194	35	274352	0.0133352	36.5855	370	041821 Tbr1 wt 20 nost	WT_ctrl	ACA
16.4593	7.5	147218	0.00272044	4.00499	370	041821 Tbr1 wt 20 nost	WT_ctrl	ACAv
[truncated: 10,381 more rows]
