# Supplementary material for: Deep brain stimulation of the Tbr1-deficient mouse model of autism spectrum disorder at the basolateral amygdala alters amygdalar connectivity, whole-brain synchronization, and social behaviors
Source: PLoS Biol. 2024 Jul 16;22(7):e3002646. doi: 10.1371/journal.pbio.3002646 (PMC11280143; doi:10.1371/journal.pbio.3002646)
Supplement: S3 Data — (XLSX) [file pbio.3002646.s013.xlsx]

## Sheet: WT_ctrl
S3 Data. The numerical data of inter-regional correlations of C-FOS expression (related to Fig 5-7 and S5-S7).
	i_FRP	i_MO	i_MOp	i_MOs	i_SSp	i_SSp-n	i_SSp-bfd	i_SSp-ll	i_SSp-m	i_SSp-ul	i_SSp-tr	i_SSp-un	i_SSs	i_GU	i_VISC	i_AUD	i_AUDd	i_AUDp	i_AUDpo	i_AUDv	i_VIS	i_VISal	i_VISam	i_VISl	i_VISp	i_VISpm	i_VISli	i_VISpor	i_ACA	i_ACAd	i_ACAv	i_PL	i_ILA	i_ORB	i_ORBl	i_ORBm	i_ORBvl	i_AI	i_AId	i_AIp	i_AIv	i_RSP	i_RSPagl	i_RSPd	i_RSPv	i_PTLp	i_VISa	i_VISrl	i_TEa
i_FRP	1	0	0.809524	0	0	0	0	0.714286	0	0	0	0	0	0	0	0	0	0	0	0	0.809524	0	0.714286	0	0	1	0	0	0.714286	0	0	0.809524	0.714286	0.714286	0.809524	0.714286	0	0	0	0	0	1	0.904762	0.809524	0.904762	0	0	0	0
i_MO	0	1	0	0.904762	0.714286	0.714286	0.714286	0	0.809524	0	0	0	0.904762	0.809524	0	0	0	0	0	0	0.809524	0	0	0.809524	0.809524	0	0	0	0	0	0	0	0	0	0	0	0	0	0	0	0	0	0	0	0	0	0	0	0
i_MOp	0.809524	0	1	0	0	0	0	0.714286	0	0	0.714286	0.714286	0.714286	0	0	0	0	0	0	0	0.809524	0	0.904762	0	0	0.809524	0	0	0	0	0	0	0.714286	0	0	0	0	0	0	0	0	0.809524	0.714286	1	0.714286	0	0	0	0
i_MOs	0	0.904762	0	1	0	0	0.809524	0	0.714286	0	0	0	0.809524	0.714286	0	0	0	0	0	0	0.714286	0	0	0.714286	0.714286	0	0	0	0	0	0	0	0	0	0	0	0	0	0	0.714286	0	0	0	0	0	0	0	0	0
i_SSp	0	0.714286	0	0	1	1	0.809524	0	0.714286	0	0.809524	0.809524	0.809524	0.714286	0	0	0	0	0	0	0	0	0	0.904762	0.714286	0	0.714286	0	0	0	0	0	0	0	0	0	0	0.714286	0	0	0	0	0	0	0	0	0	0	0
i_SSp-n	0	0.714286	0	0	1	1	0.809524	0	0.714286	0	0.809524	0.809524	0.809524	0.714286	0	0	0	0	0	0	0	0	0	0.904762	0.714286	0	0.714286	0	0	0	0	0	0	0	0	0	0	0.714286	0	0	0	0	0	0	0	0	0	0	0
i_SSp-bfd	0	0.714286	0	0.809524	0.809524	0.809524	1	0	0	0.714286	0	0	0	0	0	0	0	0	0	0	0	0	0	0.714286	0.714286	0	0	0	0	0	0	0	0	0	0	0	0	0	0	0	0	0	0	0	0	0	0	0	0
i_SSp-ll	0.714286	0	0.714286	0	0	0	0	1	0	0.714286	0	0	0	0	0	0	0	0	0	0	0.714286	0	0.809524	0	0	0.714286	0	0	0	0.809524	0	0	0	0	0	0	0	0	0	0	0	0.714286	0	0.714286	0	0	0	0	0
i_SSp-m	0	0.809524	0	0.714286	0.714286	0.714286	0	0	1	0	0	0	0.904762	1	0.809524	0	0	0	0	0	0	0	0	0.809524	0	0	0	0	0	0	0	0	0	0	0	0	0	0	0	0.809524	0	0	0	0	0	0	0	0	0
i_SSp-ul	0	0	0	0	0	0	0.714286	0.714286	0	1	0.714286	0.714286	0	0	0	0	0	0	0	0	0	0	0	0	0	0	0	0	0	0	0	0	0	0.714286	0.809524	0	0	0	0	0	0	0	0	0	0.714286	0	0.714286	0	0
i_SSp-tr	0	0	0.714286	0	0.809524	0.809524	0	0	0	0.714286	1	1	0	0	0	0	0	0	0	0	0	0	0	0.714286	0	0	0.714286	0	0	0	0	0	0	0	0.714286	0	0	0.904762	0.809524	0	0	0	0	0.714286	0	0	0	0	0
i_SSp-un	0	0	0.714286	0	0.809524	0.809524	0	0	0	0.714286	1	1	0	0	0	0	0	0	0	0	0	0	0	0.714286	0	0	0.714286	0	0	0	0	0	0	0	0.714286	0	0	0.904762	0.809524	0	0	0	0	0.714286	0	0	0	0	0
i_SSs	0	0.904762	0.714286	0.809524	0.809524	0.809524	0	0	0.904762	0	0	0	1	0.904762	0.714286	0	0	0	0	0	0.714286	0	0	0.904762	0.714286	0	0.714286	0	0	0	0	0	0	0	0	0	0	0	0	0.714286	0	0	0	0.714286	0	0	0	0	0
i_GU	0	0.809524	0	0.714286	0.714286	0.714286	0	0	1	0	0	0	0.904762	1	0.809524	0	0	0	0	0	0	0	0	0.809524	0	0	0	0	0	0	0	0	0	0	0	0	0	0	0	0.809524	0	0	0	0	0	0	0	0	0
i_VISC	0	0	0	0	0	0	0	0	0.809524	0	0	0	0.714286	0.809524	1	0	0	0	0	0	0	0	0	0	0	0	0	0	0	0	0	0	0	0	0	0	0	0	0	0.809524	0	0	0	0	0	0	0	0	0
i_AUD	0	0	0	0	0	0	0	0	0	0	0	0	0	0	0	1	0.904762	0.904762	0.714286	0.809524	0	0.809524	0	0	0	0	0	0	0	0	0	0	0	0	0	0	0	0	0	0	0	0	0	0	0	0	0	0	0
i_AUDd	0	0	0	0	0	0	0	0	0	0	0	0	0	0	0	0.904762	1	0.809524	0.809524	0.714286	0	0.904762	0	0	0	0	0	0	0	0	0	0	0	0	0	0	0	0	0	0	0	0	0	0	0	0	0	0	0
i_AUDp	0	0	0	0	0	0	0	0	0	0	0	0	0	0	0	0.904762	0.809524	1	0.809524	0.714286	0	0.714286	0	0	0	0	0	0	0	0	0	0	0	0	0	0	0	0	0	0	0	0	0	0	0	0	0	0	0.714286
i_AUDpo	0	0	0	0	0	0	0	0	0	0	0	0	0	0	0	0.714286	0.809524	0.809524	1	0	0	0.904762	0	0	0	0	0	0	0	0	0	0	0	0	0	0	0	0	0	0	0	0	0	0	0	0	0	0	0
i_AUDv	0	0	0	0	0	0	0	0	0	0	0	0	0	0	0	0.809524	0.714286	0.714286	0	1	0	0	0	0	0	0	0	0	0	0	0	0	0	0	0	0	0	0	0	0	0	0	0	0	0	0	0	0	0
i_VIS	0.809524	0.809524	0.809524	0.714286	0	0	0	0.714286	0	0	0	0	0.714286	0	0	0	0	0	0	0	1	0	0.714286	0	0.809524	0.809524	0	0	0	0	0	0	0	0	0	0	0	0	0	0	0	0.809524	0.714286	0.809524	0.714286	0	0	0	0
i_VISal	0	0	0	0	0	0	0	0	0	0	0	0	0	0	0	0.809524	0.904762	0.714286	0.904762	0	0	1	0	0	0	0	0.714286	0	0	0	0	0	0	0	0	0	0	0	0	0	0	0	0	0	0	0	0	0.714286	0
i_VISam	0.714286	0	0.904762	0	0	0	0	0.809524	0	0	0	0	0	0	0	0	0	0	0	0	0.714286	0	1	0	0	0.714286	0	0	0	0	0	0	0	0	0	0	0	0	0	0	0	0.714286	0	0.904762	0	0	0	0	0
i_VISl	0	0.809524	0	0.714286	0.904762	0.904762	0.714286	0	0.809524	0	0.714286	0.714286	0.904762	0.809524	0	0	0	0	0	0	0	0	0	1	0	0	0.809524	0	0	0	0	0	0	0	0	0	0	0	0	0	0	0	0	0	0	0	0	0	0
i_VISp	0	0.809524	0	0.714286	0.714286	0.714286	0.714286	0	0	0	0	0	0.714286	0	0	0	0	0	0	0	0.809524	0	0	0	1	0	0	0	0	0	0	0	0	0	0	0	0	0	0	0	0	0	0	0	0.714286	0	0	0	0
i_VISpm	1	0	0.809524	0	0	0	0	0.714286	0	0	0	0	0	0	0	0	0	0	0	0	0.809524	0	0.714286	0	0	1	0	0	0.714286	0	0	0.809524	0.714286	0.714286	0.809524	0.714286	0	0	0	0	0	1	0.904762	0.809524	0.904762	0	0	0	0
i_VISli	0	0	0	0	0.714286	0.714286	0	0	0	0	0.714286	0.714286	0.714286	0	0	0	0	0	0	0	0	0.714286	0	0.809524	0	0	1	0	0	0	0	0	0	0	0	0	0	0	0.714286	0	0	0	0	0	0	0	0	0	0
i_VISpor	0	0	0	0	0	0	0	0	0	0	0	0	0	0	0	0	0	0	0	0	0	0	0	0	0	0	0	1	0	0	0	0	0	0	0	0	0	0	0	0	0	0	0	0	0	0	0	0	0
i_ACA	0.714286	0	0	0	0	0	0	0	0	0	0	0	0	0	0	0	0	0	0	0	0	0	0	0	0	0.714286	0	0	1	0	0.809524	0.904762	0	0.809524	0.714286	0.809524	0.714286	0	0	0	0	0.714286	0.809524	0	0.809524	0	0	0	0
i_ACAd	0	0	0	0	0	0	0	0.809524	0	0	0	0	0	0	0	0	0	0	0	0	0	0	0	0	0	0	0	0	0	1	0	0	0	0	0	0	0	0	0	0	0	0	0	0	0	0	0	0	0
i_ACAv	0	0	0	0	0	0	0	0	0	0	0	0	0	0	0	0	0	0	0	0	0	0	0	0	0	0	0	0	0.809524	0	1	0.714286	0	0.809524	0.714286	0	0.714286	0	0	0	0	0	0	0	0	0	0	0	0
i_PL	0.809524	0	0	0	0	0	0	0	0	0	0	0	0	0	0	0	0	0	0	0	0	0	0	0	0	0.809524	0	0	0.904762	0	0.714286	1	0.714286	0.904762	0.809524	0.714286	0	0	0	0	0	0.809524	0.714286	0	0.904762	0	0	0	0
i_ILA	0.714286	0	0.714286	0	0	0	0	0	0	0	0	0	0	0	0	0	0	0	0	0	0	0	0	0	0	0.714286	0	0	0	0	0	0.714286	1	0.809524	0.714286	0	0.904762	0.714286	0	0	0	0.714286	0	0.714286	0	0	0	0	0
i_ORB	0.714286	0	0	0	0	0	0	0	0	0.714286	0	0	0	0	0	0	0	0	0	0	0	0	0	0	0	0.714286	0	0	0.809524	0	0.809524	0.904762	0.809524	1	0.904762	0	0.714286	0.714286	0	0	0	0.714286	0	0	0.809524	0	0	0	0
i_ORBl	0.809524	0	0	0	0	0	0	0	0	0.809524	0.714286	0.714286	0	0	0	0	0	0	0	0	0	0	0	0	0	0.809524	0	0	0.714286	0	0.714286	0.809524	0.714286	0.904762	1	0	0	0.809524	0	0	0.714286	0.809524	0.714286	0	0.904762	0	0.714286	0	0
i_ORBm	0.714286	0	0	0	0	0	0	0	0	0	0	0	0	0	0	0	0	0	0	0	0	0	0	0	0	0.714286	0	0	0.809524	0	0	0.714286	0	0	0	1	0.714286	0	0	0	0	0.714286	0.809524	0	0	0	0	0	0
i_ORBvl	0	0	0	0	0	0	0	0	0	0	0	0	0	0	0	0	0	0	0	0	0	0	0	0	0	0	0	0	0.714286	0	0.714286	0	0.904762	0.714286	0	0.714286	1	0	0	0	0.714286	0	0.714286	0	0	0	0	0	0
i_AI	0	0	0	0	0.714286	0.714286	0	0	0	0	0.904762	0.904762	0	0	0	0	0	0	0	0	0	0	0	0	0	0	0	0	0	0	0	0	0.714286	0.714286	0.809524	0	0	1	0.714286	0	0.714286	0	0	0	0.714286	0	0	0	0
i_AId	0	0	0	0	0	0	0	0	0	0	0.809524	0.809524	0	0	0	0	0	0	0	0	0	0	0	0	0	0	0.714286	0	0	0	0	0	0	0	0	0	0	0.714286	1	0	0	0	0	0	0	0.714286	0	0	0
i_AIp	0	0	0	0.714286	0	0	0	0	0.809524	0	0	0	0.714286	0.809524	0.809524	0	0	0	0	0	0	0	0	0	0	0	0	0	0	0	0	0	0	0	0	0	0	0	0	1	0	0	0	0	0	0	0	0	0
i_AIv	0	0	0	0	0	0	0	0	0	0	0	0	0	0	0	0	0	0	0	0	0	0	0	0	0	0	0	0	0	0	0	0	0	0	0.714286	0	0.714286	0.714286	0	0	1	0	0	0	0	0	0	0	0
i_RSP	1	0	0.809524	0	0	0	0	0.714286	0	0	0	0	0	0	0	0	0	0	0	0	0.809524	0	0.714286	0	0	1	0	0	0.714286	0	0	0.809524	0.714286	0.714286	0.809524	0.714286	0	0	0	0	0	1	0.904762	0.809524	0.904762	0	0	0	0
i_RSPagl	0.904762	0	0.714286	0	0	0	0	0	0	0	0	0	0	0	0	0	0	0	0	0	0.714286	0	0	0	0	0.904762	0	0	0.809524	0	0	0.714286	0	0	0.714286	0.809524	0.714286	0	0	0	0	0.904762	1	0.714286	0.809524	0	0	0	0
i_RSPd	0.809524	0	1	0	0	0	0	0.714286	0	0	0.714286	0.714286	0.714286	0	0	0	0	0	0	0	0.809524	0	0.904762	0	0	0.809524	0	0	0	0	0	0	0.714286	0	0	0	0	0	0	0	0	0.809524	0.714286	1	0.714286	0	0	0	0
i_RSPv	0.904762	0	0.714286	0	0	0	0	0	0	0.714286	0	0	0	0	0	0	0	0	0	0	0.714286	0	0	0	0.714286	0.904762	0	0	0.809524	0	0	0.904762	0	0.809524	0.904762	0	0	0.714286	0	0	0	0.904762	0.809524	0.714286	1	0	0	0	0
i_PTLp	0	0	0	0	0	0	0	0	0	0	0	0	0	0	0	0	0	0	0	0	0	0	0	0	0	0	0	0	0	0	0	0	0	0	0	0	0	0	0.714286	0	0	0	0	0	0	1	0.714286	0.809524	0
i_VISa	0	0	0	0	0	0	0	0	0	0.714286	0	0	0	0	0	0	0	0	0	0	0	0	0	0	0	0	0	0	0	0	0	0	0	0	0.714286	0	0	0	0	0	0	0	0	0	0	0.714286	1	0	0
i_VISrl	0	0	0	0	0	0	0	0	0	0	0	0	0	0	0	0	0	0	0	0	0	0.714286	0	0	0	0	0	0	0	0	0	0	0	0	0	0	0	0	0	0	0	0	0	0	0	0.809524	0	1	0
i_TEa	0	0	0	0	0	0	0	0	0	0	0	0	0	0	0	0	0	0.714286	0	0	0	0	0	0	0	0	0	0	0	0	0	0	0	0	0	0	0	0	0	0	0	0	0	0	0	0	0	0	1
i_PERI	0	0	0	0	0	0	0	0	0	0	0	0	0	0	0	0	0	0	0	0	0	0	0.714286	0	0	0	0	0	0	0.714286	0	0	0	0	0	0	0	0	0	0	0	0	0	0	0	0	0	0	0
i_ECT	0	0	0	0	0	0	0	0	0	0	0	0	0	0	0	0	0	0	0	0	0	0	0	0	0	0	0	0.714286	0.714286	0	0	0	0	0	0	0.714286	0	0	0	0	0	0	0.714286	0	0	0	0	0	0
i_TT	0	0	0	0	0	0	0	0	0	0	0	0	0	0	0	0	0	0	0	0	0	0	0	0	0	0	0	0	0	0	0.714286	0	0	0.714286	0.809524	0	0	0	0	0	0	0	0	0	0.714286	0	0	0	0
i_TTd	0	0	0	0	0	0	0	0	0	0	0	0	0	0	0	0	0	0	0	0	0	0	0	0	0	0	0	0.714286	0	0	0	0	0.714286	0	0	0	0.809524	0	0	0	0	0	0	0	0	0	0	0	0
i_TTv	0	0	0	0	0	0	0	0	0	0	0	0	0	0	0	0	0	0	0	0	0	0	0	0	0	0	0	0	0	0	0	0	0	0	0	0	0	0	0	0	0	0	0	0	0	0	0	0	0
i_DP	0	0	0	0	0	0	0	0	0	0	0	0	0	0	0	0	0	0	0	0	0	0	0	0	0	0	0	0	0	0	0	0	0	0	0	0	0.714286	0	0	0	0.809524	0	0	0	0	0	0	0	0
i_PIR	0	0	0	0	0.714286	0.714286	0.714286	0	0	0.809524	0.714286	0.714286	0	0	0	0	0	0	0	0	0	0	0	0	0.809524	0	0	0	0	0	0	0	0	0.714286	0.809524	0	0	0	0	0	0	0	0	0	0.714286	0	0.714286	0	0
i_NLOT	0.809524	0	0.809524	0	0	0	0	0	0.809524	0	0	0	0.714286	0.809524	0	0	0	0	0	0	0.809524	0	0.714286	0	0	0.809524	0	0	0	0	0	0	0.714286	0	0	0	0	0	0	0	0	0.809524	0.714286	0.809524	0.714286	0	0	0	0
i_COA	0	0	0.809524	0	0.714286	0.714286	0	0	0	0	0.904762	0.904762	0.714286	0	0	0	0	0	0	0	0	0	0.714286	0.809524	0	0	0.809524	0	0	0	0	0	0.714286	0	0	0	0	0.809524	0.714286	0	0	0	0	0.809524	0	0	0	0	0
i_COAa	0.714286	0	0.904762	0	0	0	0	0	0	0.714286	0.809524	0.809524	0	0	0	0	0	0	0	0	0.714286	0	0.809524	0.714286	0	0.714286	0.714286	0	0	0	0	0	0.809524	0	0.714286	0	0.714286	0.714286	0	0	0	0.714286	0	0.904762	0	0	0	0	0
i_COAp	0	0	0	0	0	0	0	0	0	0	0.714286	0.714286	0	0	0	0	0	0	0	0	0	0	0	0	0	0	0	0	0	0	0	0	0.714286	0	0	0	0	0	0	0	0	0	0	0	0	0	0	0	0
i_COApl	0	0	0	0	0	0	0	0	0	0	0.714286	0.714286	0	0	0	0	0	0	0	0	0	0	0	0	0	0	0	0	0	0	0	0	0.714286	0	0	0	0	0	0	0	0	0	0	0	0	0	0	0	0
i_COApm	0	0	0.714286	0	0	0	0	0	0	0.714286	0.809524	0.809524	0	0	0	0	0	0	0	0	0	0	0	0.714286	0	0	0.714286	0	0	0	0	0	0	0	0	0	0	0.714286	0	0	0	0	0	0.714286	0	0	0	0	0
i_PAA	0.714286	0	0.714286	0	0	0	0	0	0	0.904762	0.809524	0.809524	0	0	0	0	0	0	0	0	0.714286	0	0	0	0.714286	0.714286	0	0	0	0	0	0.714286	0	0.809524	0.904762	0	0	0.714286	0	0	0	0.714286	0	0.714286	0.809524	0	0.809524	0	0
i_TR	0	0	0	0	0	0	0	0	0	0	0	0	0	0	0	0	0	0	0	0	0	0	0	0	0	0	0	0	0	0	0	0	0	0	0	0	0	0	0	0	0	0	0	0	0	0	0	0	0
i_HIP	0.904762	0	0.714286	0	0	0	0	0	0	0	0	0	0	0	0	0	0	0	0	0	0.714286	0	0	0	0	0.904762	0	0	0.809524	0	0	0.904762	0.809524	0.809524	0.714286	0.809524	0.714286	0	0	0	0	0.904762	0.809524	0.714286	0.809524	0	0	0	0
i_CA	1	0	0.809524	0	0	0	0	0.714286	0	0	0	0	0	0	0	0	0	0	0	0	0.809524	0	0.714286	0	0	1	0	0	0.714286	0	0	0.809524	0.714286	0.714286	0.809524	0.714286	0	0	0	0	0	1	0.904762	0.809524	0.904762	0	0	0	0
i_CA1	0.714286	0	0.714286	0	0	0	0	0.809524	0	0.714286	0	0	0	0	0	0	0	0	0	0	0.714286	0	0	0	0	0.714286	0	0	0	0	0	0.714286	0	0	0	0	0	0	0	0	0	0.714286	0	0.714286	0	0	0	0	0
i_CA2	0.714286	0	0.714286	0	0	0	0	0	0	0	0	0	0	0	0	0	0	0	0	0	0	0	0	0	0	0.714286	0	0	0.809524	0	0	0.714286	0.809524	0	0	0.809524	0.904762	0	0	0	0	0.714286	0.809524	0.714286	0	0	0	0	0
i_CA3	0.904762	0.714286	0.714286	0	0	0	0	0	0.714286	0	0	0	0	0.714286	0	0	0	0	0	0	0.904762	0	0	0	0.714286	0.904762	0	0	0	0	0	0.714286	0	0	0.714286	0	0	0	0	0	0	0.904762	0.809524	0.714286	0.809524	0	0	0	0
i_DG	0.714286	0	0	0	0	0	0	0	0	0	0	0	0	0	0	0	0	0	0	0	0	0	0	0	0	0.714286	0	0	0	0	0	0.714286	0	0	0	0.809524	0	0	0	0	0	0.714286	0	0	0	0	0	0	0
i_IG	0	0	0	0	0	0	0	0	0	0	0	0	0	0	0	0	0	0	0	0	0	0	0	0	0	0	0	0	0	0	0	0	0	0	0	0	0	0	0	0	0	0	0	0	0	0	0	0	0
i_RHP	0.904762	0.714286	0.904762	0	0	0	0	0.809524	0	0.714286	0	0	0	0	0	0	0	0	0	0	0.904762	0	0.809524	0	0.714286	0.904762	0	0	0	0	0	0.714286	0	0	0.714286	0	0	0	0	0	0	0.904762	0.809524	0.904762	0.809524	0	0	0	0
i_ENT	0.714286	0	0.714286	0	0	0	0	0	0	0	0	0	0	0	0	0	0	0	0	0	0	0	0.809524	0	0	0.714286	0	0	0	0	0	0	0	0	0	0	0.714286	0	0	0	0.809524	0.714286	0.809524	0.714286	0	0	0	0	0
i_ENTl	0	0	0	0	0	0	0	0	0	0	0	0	0	0	0	0	0	0	0	0	0	0	0.714286	0	0	0	0	0	0	0	0	0	0	0	0	0	0	0	0	0	0.714286	0	0.714286	0	0	0	0	0	0
i_ENTm	0.714286	0	0.714286	0	0	0	0	0	0	0	0	0	0	0	0	0	0	0	0	0	0	0	0	0	0	0.714286	0	0	0.809524	0	0	0.714286	0.809524	0	0	0.809524	0.904762	0	0	0	0	0.714286	0.809524	0.714286	0	0	0	0	0
i_POST	0.904762	0.714286	0.904762	0	0	0	0	0.809524	0	0.714286	0	0	0	0	0	0	0	0	0	0	0.904762	0	0.809524	0	0.714286	0.904762	0	0	0	0	0	0.714286	0	0	0.714286	0	0	0	0	0	0	0.904762	0.809524	0.904762	0.809524	0	0	0	0
i_PRE	0.904762	0	0.714286	0	0	0	0	0	0	0	0	0	0	0	0	0	0	0	0	0	0.714286	0	0	0	0	0.904762	0	0	0.809524	0	0	0.904762	0.809524	0.809524	0.714286	0.809524	0.714286	0	0	0	0	0.904762	0.809524	0.714286	0.809524	0	0	0	0
i_SUB	0	0.714286	0	0	0.809524	0.809524	0.809524	0	0	0.714286	0.809524	0.809524	0	0	0	0	0	0	0	0	0	0	0	0.714286	0.714286	0	0	0	0	0	0	0	0	0	0.714286	0	0	0.714286	0	0	0	0	0	0	0	0.714286	0	0	0
i_ProS	0	0	0	0	0	0	0	0	0	0.714286	0	0	0	0	0	0	0	0	0	0	0	0	0	0	0.714286	0	0	0	0	0	0	0	0	0	0.714286	0	0	0	0	0	0	0	0	0	0	0.714286	0.809524	0	0
i_HATA	0	0	0	0	0.809524	0.809524	0.809524	0	0	0.714286	0.809524	0.809524	0	0	0	0	0	0	0	0	0	0	0	0.714286	0	0	0	0	0	0	0	0	0	0	0	0	0	0.714286	0	0	0	0	0	0	0	0	0	0	0
i_APr	0	0	0.714286	0	0	0	0	0	0	0	0	0	0	0	0	0	0	0	0	0	0	0	0.809524	0	0	0	0	0	0	0	0	0	0	0	0	0	0	0	0	0	0	0	0	0.714286	0	0	0	0	0
i_CLA	0	0	0	0	0	0	0.809524	0	0	0.714286	0	0	0	0	0	0	0	0	0	0	0	0	0	0	0	0	0	0	0	0	0	0	0	0	0	0	0	0	0	0	0	0	0	0	0	0.714286	0	0	0
i_EP	0	0	0	0	0.714286	0.714286	0.714286	0	0	0.809524	0.714286	0.714286	0	0	0	0	0	0	0	0	0	0	0	0	0.809524	0	0	0	0	0	0	0	0	0.714286	0.809524	0	0	0	0	0	0	0	0	0	0.714286	0	0.714286	0	0
i_EPd	0	0	0	0	0.714286	0.714286	0.714286	0	0	0.809524	0.714286	0.714286	0	0	0	0	0	0	0	0	0	0	0	0	0.809524	0	0	0	0	0	0	0	0	0.714286	0.809524	0	0	0	0	0	0	0	0	0	0.714286	0	0.714286	0	0
i_EPv	0.714286	0.714286	0.714286	0	0	0	0	0	0	0.714286	0	0	0	0	0	0	0	0	0	0	0.714286	0	0	0	0.904762	0.714286	0	0	0	0	0	0.714286	0	0	0.714286	0	0	0	0	0	0	0.714286	0	0.714286	0.809524	0	0	0	0
i_LA	0	0	0	0	0	0	0	0	0	0	0	0	0	0	0	0	0	0	0	0	0	0	0	0	0	0	0	-0.714286	0	0	0	0	0	0	0	0	0	0	0	0	0	0	0	0	0	0	0	0	0
i_BLA	0	0	0	0	0	0	0	0	0	0	0	0	0	0	0	0	0	0	0	0	0	0	0	0	0.809524	0	0	0	0	0	0	0	0	0	0	0	0	0	0	0	0	0	0	0	0	0	0	0	0
i_BLAa	0	0	0	0	0	0	0	0	0	0	0	0	0	0	0	0	0	0	0	0	0	0	0	0	0.809524	0	0	0	0	0	0	0	0	0	0	0	0	0	0	0	0	0	0	0	0	0	0	0	0
i_BLAp	0	0.904762	0	0.809524	0	0	0	0	0.714286	0	0	0	0.809524	0.714286	0	0	0	0	0	0	0.714286	0	0	0.714286	0.714286	0	0	0	0	0	0	0	0	0	0	0	0	0	0	0	0	0	0	0	0	0	0	0	0
i_BLAv	0.904762	0.714286	0.904762	0	0	0	0	0.809524	0	0.714286	0	0	0	0	0	0	0	0	0	0	0.904762	0	0.809524	0	0.714286	0.904762	0	0	0	0	0	0.714286	0	0	0.714286	0	0	0	0	0	0	0.904762	0.809524	0.904762	0.809524	0	0	0	0
i_BMA	0.809524	0	1	0	0	0	0	0.714286	0	0	0.714286	0.714286	0.714286	0	0	0	0	0	0	0	0.809524	0	0.904762	0	0	0.809524	0	0	0	0	0	0	0.714286	0	0	0	0	0	0	0	0	0.809524	0.714286	1	0.714286	0	0	0	0
i_BMAa	0.809524	0	0.809524	0	0	0	0	0.714286	0	0.809524	0.714286	0.714286	0	0	0	0	0	0	0	0	0.809524	0	0.714286	0	0.809524	0.809524	0	0	0.714286	0	0	0.809524	0	0.714286	0.809524	0	0	0	0	0	0	0.809524	0.714286	0.809524	0.904762	0	0.714286	0	0
i_BMAp	0	0	0.809524	0	0	0	0	0.714286	0	0	0	0	0	0	0	0	0	0	0	0	0	0	0.714286	0	0	0	0	0	0	0	0	0	0.714286	0	0	0	0	0	0	0	0	0	0	0.809524	0	0	0	0	0
i_PA	0	0	0.809524	0	0.714286	0.714286	0	0	0	0	0.904762	0.904762	0.714286	0	0	0	0	0	0	0	0	0	0.714286	0.809524	0	0	0.809524	0	0	0	0	0	0.714286	0	0	0	0	0.809524	0.714286	0	0	0	0	0.809524	0	0	0	0	0
i_CP	0	0.809524	0	0.714286	0	0	0	0	0	0	0	0	0.714286	0	0	0	0	0	0	0	0.809524	0	0	0	0.809524	0	0	0	0	0	0	0	0	0	0	0	0	0	0	0	0	0	0	0	0	0	0	0	0
i_ACB	0	0	0	0	0	0	0.714286	0	0	0.809524	0	0	0	0	0	0	0	0	0	0	0	0	0	0	0	0	0	0	0	0	0	0	0	0.714286	0	0	0	0	0	0	0	0	0	0	0	0	0	0	0
i_FS	0.714286	0	0.714286	0	0	0	0	0.809524	0	0.714286	0	0	0	0	0	0	0	0	0	0	0.714286	0	0	0	0	0.714286	0	0	0	0	0	0.714286	0	0	0	0	0	0	0	0	0	0.714286	0	0.714286	0	0	0	0	0
i_OT	0	0	0	0	0	0	0.714286	0	0	0.809524	0	0	0	0	0	0	0	0	0	0	0	0	0	0	0	0	0	0	0	0	0	0	0	0	0	0	0	0	0	0	0	0	0	0	0	0	0.714286	0	0
i_LS	0	0	0	0	0	0	0	0	0	0	0	0	0	0	0	0	0	0	0	0	0	0	0	0	0	0	0	0	0	0	0	0	0	0	0	0	0	0	0	0	0	0	0	0	0	0	0	0	0
i_LSc	0	0	0	0	0	0	0	0	0	0	0	0	0	0	0	0	-0.714286	0	0	0	0	0	0	0	0	0	0	0	0	0	0	0	0	0	0	0	0	0	0	0	0	0	0	0	0	0	0	0	0
i_LSr	0	0	0.714286	0	0	0	0	0	0	0	0	0	0	0	0	0	0	0	0	0	0	0	0	0	0	0	0	0	0	0	0	0	0	0	0	0	0	0	0	0	0	0	0	0.714286	0	0	0	0	0
i_LSv	0	0	0	0	0	0	0	0	0	0	0	0	0	0	0	0	0	0	0	0	0	0	0	0	0	0	0	0	0	0	0	0	0	0	0	0	0	0	0	0	0	0	0	0	0	0	0	0	0
i_SF	0	0	0	0	0.714286	0.714286	0	0	0	0	0.714286	0.714286	0.714286	0	0	0	0	0	0	0	0	0.714286	0	0.809524	0	0	1	0	0	0	0	0	0	0	0	0	0	0	0.714286	0	0	0	0	0	0	0	0	0	0
i_AAA	0	0	0	0	0	0	0	0	0	0	0	0	0	0	0	0	0	0	0	0	0	0	0	0	0	0	0	0	0	0	0	0	0	0	0	0	0	0	0	0	0	0	0.714286	0	0	0	0	0	0
i_BA	0	0.809524	0	0.714286	0.714286	0.714286	0	0	0.809524	0	0	0	0.904762	0.809524	0	0	0	0	0	0	0	0	0	0.809524	0	0	0	0	0	0	0	0	0	0	0	0	0	0	0	0	0	0	0	0	0	0	0	0	0
i_CEA	0	0	0	0	0	0	0	0	0	0	0	0	0	0	0	0	0	0	0	0	0	0	0	0	0	0	0	0	0	0	0	0	0	0	0	0	0	0	0	0	0	0	0	0	0	0	0	0	0
i_CEAc	0	0	0	0	0	0	0	0	0	0	0	0	0	0	0	0	0	0	0	0	0	0	0	0	0	0	0	0	0	0	0	0	0	0	0	0	0	0	0	0	0	0	0	0	0	0	0	0	0
i_CEAl	0	0	0	0	0	0	0	0	0	0	0	0	0	0	0	0	0	0	0	0	0	0	0	0	0	0	0	0	0	0	0	0	0	0	0	0	0	0	0	0	0	0	0	0	0	0	0	0	0
i_CEAm	0	0	0	0	0	0	0	0	0	0	0	0	0	0	0	0	0	0	0	0	0	0	0	0	0	0	0	0	0	0	0	0	0	0	0	0	0	0	0	0	0	0	0	0	0	0	0	0	0
i_IA	0	0.714286	0	0.809524	0	0	0	0	0	0	0	0	0	0	0	0	0	0	0	0	0.714286	0	0	0	0.714286	0	0	0	0	0	0	0	0	0	0	0	0	0	0	0.714286	0	0	0	0	0	0	0	0	0
i_MEA	0	0	0	0.714286	0	0	0.714286	0.714286	0	0.809524	0	0	0	0	0	0	0	0	0	0	0	0	0	0	0.809524	0	0	0	0	0	0	0	0	0	0	0	0	0	0	0	0	0	0	0	0.714286	0	0	0	0
i_PALd	0.809524	0.809524	0.809524	0.714286	0	0	0	0.714286	0	0	0	0	0.714286	0	0	0	0	0	0	0	1	0	0.714286	0	0.809524	0.809524	0	0	0	0	0	0	0	0	0	0	0	0	0	0	0	0.809524	0.714286	0.809524	0.714286	0	0	0	0
i_GPe	0.714286	0.904762	0.714286	0.809524	0	0	0	0	0.714286	0	0	0	0.809524	0.714286	0	0	0	0	0	0	0.904762	0	0	0.714286	0.904762	0.714286	0	0	0	0	0	0	0	0	0	0	0	0	0	0	0	0.714286	0	0.714286	0	0	0	0	0
i_GPi	0.809524	0	0.809524	0	0	0	0	0	0.809524	0	0	0	0.714286	0.809524	0	0	0	0	0	0	0.809524	0	0.714286	0	0	0.809524	0	0	0	0	0	0	0.714286	0	0	0	0	0	0	0	0	0.809524	0.714286	0.809524	0.714286	0	0	0	0
i_PALv	0.714286	0.714286	0.714286	0	0	0	0	0	0	0.714286	0	0	0	0	0	0	0	0	0	0	0.714286	0	0	0	0.904762	0.714286	0	0	0	0	0	0.714286	0	0	0.714286	0	0	0	0	0	0	0.714286	0	0.714286	0.809524	0	0	0	0
i_SI	0	0	0	0	0.714286	0.714286	0.714286	0	0	0.809524	0.714286	0.714286	0	0	0	0	0	0	0	0	0	0	0	0	0.809524	0	0	0	0	0	0	0	0	0.714286	0.809524	0	0	0	0	0	0	0	0	0	0.714286	0	0.714286	0	0
i_MA	0	0	0	0	0	0	0	0.714286	0	0	0	0	0	0	0	0	0	0	0	0	0	0	0.714286	0	0	0	0	0	0	0.714286	0	0	0	0	0	0	0	0	0	0	0	0	0.714286	0	0	0	0	0	0
i_PALm	0.714286	0	0.904762	0	0	0	0	0.809524	0	0	0	0	0	0	0	0	0	0	0	0	0.714286	0	1	0	0	0.714286	0	0	0	0	0	0	0	0	0	0	0	0	0	0	0	0.714286	0	0.904762	0	0	0	0	0
i_MSC	0.714286	0	0.904762	0	0	0	0	0.809524	0	0	0	0	0	0	0	0	0	0	0	0	0.714286	0	1	0	0	0.714286	0	0	0	0	0	0	0	0	0	0	0	0	0	0	0	0.714286	0	0.904762	0	0	0	0	0
i_MS	0	0	0.714286	0	0	0	0	0.809524	0	0.714286	0	0	0	0	0	0	0	0	0	0	0	0	0.809524	0	0	0	0	0	0	0	0	0	0	0	0	0	0	0	0	0	0	0	0	0.714286	0	0	0	0	0
i_NDB	0	0	0.714286	0	0	0	0	0	0	0	0	0	0	0	0	0	0	0	0	0	0	0	0.809524	0	0	0	0	0	0	0	0	0	0	0	0	0	0	0	0	0	0	0	0	0.714286	0	0	0	0	0
i_TRS	0	0	0	0	0	0	0	0	0	0	0	0	0	0	0	0	0	0	0	0	0	0	0	0	0	0	0	0	0	0	0	0	0	0	0	0	0	0	0	0	0	0	0	0	0	0	0	0	0
i_PALc	0	0	0	0	0	0	0.809524	0	0	0.904762	0	0	0	0	0	0	0	0	0	0	0	0	0	0	0.714286	0	0	0	0	0	0	0	0	0	0.714286	0	0	0	0	0	0	0	0	0	0	0	0	0	0
i_BST	0	0	0	0	0	0	0.809524	0	0	0.904762	0	0	0	0	0	0	0	0	0	0	0	0	0	0	0.714286	0	0	0	0	0	0	0	0	0	0.714286	0	0	0	0	0	0	0	0	0	0	0	0	0	0
i_BAC	0	0	0	0	0	0	0	0	0	0	0	0	0	0	0	0	0	0	0	0	0	0	0	0	0	0	0	0	0	0	0	0	0	0	0	0	0	0	0	0	0	0	0	0	0	0	0	0	0
i_DORsm	0	0.904762	0.714286	0.809524	0.809524	0.809524	0	0	0.904762	0	0	0	1	0.904762	0.714286	0	0	0	0	0	0.714286	0	0	0.904762	0.714286	0	0.714286	0	0	0	0	0	0	0	0	0	0	0	0	0.714286	0	0	0	0.714286	0	0	0	0	0
i_VENT	0	0.904762	0.714286	0.809524	0.809524	0.809524	0	0	0.904762	0	0	0	1	0.904762	0.714286	0	0	0	0	0	0.714286	0	0	0.904762	0.714286	0	0.714286	0	0	0	0	0	0	0	0	0	0	0	0	0.714286	0	0	0	0.714286	0	0	0	0	0
i_VAL	0	0.904762	0.714286	0.809524	0.809524	0.809524	0	0	0.904762	0	0	0	1	0.904762	0.714286	0	0	0	0	0	0.714286	0	0	0.904762	0.714286	0	0.714286	0	0	0	0	0	0	0	0	0	0	0	0	0.714286	0	0	0	0.714286	0	0	0	0	0
i_VM	0	0.809524	0	0.714286	0.714286	0.714286	0	0	0.809524	0	0	0	0.904762	0.809524	0	0	0	0	0	0	0	0	0	0.809524	0	0	0	0	0	0	0	0	0	0	0	0	0	0	0	0	0	0	0	0	0	0	0	0	0
i_VP	0	0.809524	0	0.714286	0.904762	0.904762	0.714286	0	0.809524	0	0.714286	0.714286	0.904762	0.809524	0	0	0	0	0	0	0	0	0	1	0	0	0.809524	0	0	0	0	0	0	0	0	0	0	0	0	0	0	0	0	0	0	0	0	0	0
i_VPL	0	0.809524	0	0.714286	0.904762	0.904762	0.714286	0	0.809524	0	0.714286	0.714286	0.904762	0.809524	0	0	0	0	0	0	0	0	0	1	0	0	0.809524	0	0	0	0	0	0	0	0	0	0	0	0	0	0	0	0	0	0	0	0	0	0
i_VPLpc	0	0	0.714286	0	0	0	0	0	0	0	0.809524	0.809524	0	0	0	0	0	0	0	0	0	0	0	0.714286	0	0	0.904762	0	0	0	0	0	0	0	0	0	0	0.714286	0.809524	0	0	0	0	0.714286	0	0	0	0	0
i_VPM	0	0.809524	0	0.714286	0.904762	0.904762	0.714286	0	0.809524	0	0.714286	0.714286	0.904762	0.809524	0	0	0	0	0	0	0	0	0	1	0	0	0.809524	0	0	0	0	0	0	0	0	0	0	0	0	0	0	0	0	0	0	0	0	0	0
i_VPMpc	0	0	0	0	0	0	0	0	0	0	0	0	0	0	0	0.809524	0.904762	0.714286	0.904762	0	0	1	0	0	0	0	0.714286	0	0	0	0	0	0	0	0	0	0	0	0	0	0	0	0	0	0	0	0	0.714286	0
i_PoT	0	0.714286	0.714286	0	0.809524	0.809524	0	0	0.714286	0	0.809524	0.809524	0.809524	0.714286	0	0	0	0	0	0	0.714286	0	0	0.904762	0	0	0.904762	0	0	0	0	0	0	0	0	0	0	0.714286	0	0	0	0	0	0.714286	0	0	0	0	0
i_SPF	0	0	0	0	0	0	0	0	0	0	0	0	0	0	0	0	0	0	0	0	0	0	0	0	0	0	0	0	0	0	0	0	0	0	0	0	0	0	0	0	0	0	0	0	0	0	0	0	0
i_SPFm	0	0	0	0	0	0	0	0	0	0	0	0	0	0	0	0	0	0	0	0	0	0	0	0	0	0	0	0.714286	0	0	0	0	0	0	0	0	0	0	0	0	0	0	0	0	0	0	0	0	0
i_SPFp	0	0	0	0	0	0	0	0	0	0	0	0	0	0	0	0	0	0	0	0	0	0	0	0	0	0	0	0	0	0	0	0	0	0	0	0	0	0	0	0	0	0	0	0	0	0	0	0	0
i_SPA	0	0	0	0	0	0	0	0	0	0	0	0	0	0	0	0	0	0	0	0	0	0	0	0	0	0	0	0	0	0	0	0	0	0	0	0	0	0	0	0	0	0	0	0	0	0	0	0	0
i_PP	0	0	0	0	0	0	0	0	0	0	0	0	0	0	0	0	0	0	0	0.714286	0	0	0	0	0	0	0	0	0	0	0	0	0	0	0	0	0	0	0	0	0	0	0	0	0	0	0	0	0
i_GENd	0.809524	0.809524	0.809524	0.714286	0	0	0	0.714286	0	0	0	0	0.714286	0	0	0	0	0	0	0	1	0	0.714286	0	0.809524	0.809524	0	0	0	0	0	0	0	0	0	0	0	0	0	0	0	0.809524	0.714286	0.809524	0.714286	0	0	0	0
i_MG	0	0.714286	0.714286	0	0.809524	0.809524	0	0	0.714286	0	0.809524	0.809524	0.809524	0.714286	0	0	0	0	0	0	0.714286	0	0	0.904762	0	0	0.904762	0	0	0	0	0	0	0	0	0	0	0.714286	0	0	0	0	0	0.714286	0	0	0	0	0
i_MGv	0.714286	0.714286	0.904762	0	0	0	0	0	0.714286	0	0	0	0.809524	0.714286	0	0	0	0	0	0	0.904762	0	0.809524	0.714286	0.714286	0.714286	0.714286	0	0	0	0	0	0	0	0	0	0	0	0	0	0	0.714286	0	0.904762	0	0	0	0	0
i_MGm	0	0	0	0	0.714286	0.714286	0.714286	0	0	0.809524	0.904762	0.904762	0	0	0	0	0	0	0	0	0	0	0	0	0	0	0	0	0	0	0	0	0	0	0	0	0	0.809524	0.714286	0	0	0	0	0	0	0	0	0	0
i_LGd	0.809524	0.809524	0.809524	0.714286	0	0	0	0.714286	0	0	0	0	0.714286	0	0	0	0	0	0	0	1	0	0.714286	0	0.809524	0.809524	0	0	0	0	0	0	0	0	0	0	0	0	0	0	0	0.809524	0.714286	0.809524	0.714286	0	0	0	0
i_DORpm	0	0.809524	0.809524	0.714286	0.714286	0.714286	0	0	0.809524	0	0.714286	0.714286	0.904762	0.809524	0	0	0	0	0	0	0.809524	0	0.714286	0.809524	0	0	0.809524	0	0	0	0	0	0	0	0	0	0	0	0	0	0	0	0	0.809524	0	0	0	0	0
i_LAT	0	1	0	0.904762	0.714286	0.714286	0.714286	0	0.809524	0	0	0	0.904762	0.809524	0	0	0	0	0	0	0.809524	0	0	0.809524	0.809524	0	0	0	0	0	0	0	0	0	0	0	0	0	0	0	0	0	0	0	0	0	0	0	0
i_LP	0	0.714286	0	0	1	1	0.809524	0	0.714286	0	0.809524	0.809524	0.809524	0.714286	0	0	0	0	0	0	0	0	0	0.904762	0.714286	0	0.714286	0	0	0	0	0	0	0	0	0	0	0.714286	0	0	0	0	0	0	0	0	0	0	0
i_PO	0.714286	0.904762	0.714286	0.809524	0	0	0	0	0.714286	0	0	0	0.809524	0.714286	0	0	0	0	0	0	0.904762	0	0	0.714286	0.904762	0.714286	0	0	0	0	0	0	0	0	0	0	0	0	0	0	0	0.714286	0	0.714286	0	0	0	0	0
i_POL	0.809524	0	0.809524	0	0	0	0	0	0.809524	0	0	0	0.714286	0.809524	0	0	0	0	0	0	0.809524	0	0.714286	0	0	0.809524	0	0	0	0	0	0	0.714286	0	0	0	0	0	0	0	0	0.809524	0.714286	0.809524	0.714286	0	0	0	0
i_SGN	0	0	0.809524	0	0.714286	0.714286	0	0	0	0	0.904762	0.904762	0.714286	0	0	0	0	0	0	0	0	0	0.714286	0.809524	0	0	0.809524	0	0	0	0	0	0.714286	0	0	0	0	0.809524	0.714286	0	0	0	0	0.809524	0	0	0	0	0
i_Eth	0	0.714286	0	0	1	1	0.809524	0	0.714286	0	0.809524	0.809524	0.809524	0.714286	0	0	0	0	0	0	0	0	0	0.904762	0.714286	0	0.714286	0	0	0	0	0	0	0	0	0	0	0.714286	0	0	0	0	0	0	0	0	0	0	0
i_ATN	0.714286	0.714286	0.904762	0	0	0	0	0	0.714286	0	0	0	0.809524	0.714286	0	0	0	0	0	0	0.904762	0	0.809524	0.714286	0.714286	0.714286	0.714286	0	0	0	0	0	0	0	0	0	0	0	0	0	0	0.714286	0	0.904762	0	0	0	0	0
i_AV	0.809524	0	1	0	0	0	0	0.714286	0	0	0.714286	0.714286	0.714286	0	0	0	0	0	0	0	0.809524	0	0.904762	0	0	0.809524	0	0	0	0	0	0	0.714286	0	0	0	0	0	0	0	0	0.809524	0.714286	1	0.714286	0	0	0	0
i_AM	0.809524	0	0.809524	0	0	0	0	0	0.809524	0	0	0	0.714286	0.809524	0	0	0	0	0	0	0.809524	0	0.714286	0	0	0.809524	0	0	0	0	0	0	0.714286	0	0	0	0	0	0	0	0	0.809524	0.714286	0.809524	0.714286	0	0	0	0
i_AMd	0	0.714286	0.714286	0	0.809524	0.809524	0	0	0.714286	0	0.809524	0.809524	0.809524	0.714286	0	0	0	0	0	0	0.714286	0	0	0.904762	0	0	0.904762	0	0	0	0	0	0	0	0	0	0	0.714286	0	0	0	0	0	0.714286	0	0	0	0	0
i_AMv	0	0	0	0	0	0	0	0	0	0	0	0	0	0	0.809524	0	0	0	0	0	0	0	0	0	0	0	0	0.714286	0	0	0	0	0.714286	0	0	0	0	0	0	0	0	0	0	0	0	0	0	0	0
i_AD	0	0	0	0	0	0	0	0	0	0.714286	0	0	0	0	0	0	0	0	0	0	0	0	0	0	0	0	0	0	0	0	0	0	0	0	0	0	0	0	0	0	0	0	0	0	0	0.714286	0.809524	0	0
i_IAM	0.714286	0	0.714286	0	0	0	0	0	0.714286	0	0.809524	0.809524	0	0.714286	0	0	0	0	0	0	0	0	0	0.714286	0	0.714286	0.714286	0	0	0	0	0	0.809524	0	0.714286	0	0.714286	0.904762	0	0	0	0.714286	0	0.714286	0	0	0	0	0
i_IAD	0	0	0	0	0	0	0	0	0	0	0	0	0	0	0	0	0	0	0	0	0	0	0	0	0	0	0	0	0	0	0	0	0	0	0	0	0	0	0	0	0	0	0	0	0	0	0	0	0.714286
i_LD	0	0.809524	0	0.714286	0	0	0	0	0	0	0	0	0.714286	0	0	0	0	0	0	0	0	0	0	0	0	0	0	0	0	0	0	0	0	0	0	0	0	0	0	0	0	0	0	0	0	0	0	0	0
i_MED	0	0.714286	0.714286	0	0	0	0	0	0.714286	0	0	0	0.809524	0.714286	0	0	0.714286	0	0	0	0.714286	0	0	0.714286	0	0	0.714286	0	0	0	0	0	0	0	0	0	0	0	0	0	0	0	0	0.714286	0	0	0	0	0
i_IMD	0	0	0	0	0.714286	0.714286	0	0	0	0	0	0	0.714286	0	0	0	0	0	0	0	0	0.714286	0	0.809524	0	0	0.809524	0	0	0	0	0	0	0	0	0	0	0	0	0	0	0	0	0	0	0	0	0	0
i_MD	0	0	0	0	0	0	0	0	0	0	0	0	0.714286	0	0	0.714286	0.809524	0	0	0.714286	0	0.714286	0	0	0	0	0.809524	0	0	0	0	0	0	0	0	0	0	0	0	0	0	0	0	0	0	0	0	0	0
i_SMT	0	0.714286	0.714286	0	0.809524	0.809524	0	0	0.714286	0	0.809524	0.809524	0.809524	0.714286	0	0	0	0	0	0	0.714286	0	0	0.904762	0	0	0.904762	0	0	0	0	0	0	0	0	0	0	0.714286	0	0	0	0	0	0.714286	0	0	0	0	0
i_PR	0.809524	0.809524	0.809524	0.714286	0	0	0	0.714286	0	0	0	0	0.714286	0	0	0	0	0	0	0	1	0	0.714286	0	0.809524	0.809524	0	0	0	0	0	0	0	0	0	0	0	0	0	0	0	0.809524	0.714286	0.809524	0.714286	0	0	0	0
i_MTN	0.714286	0.714286	0.904762	0	0	0	0	0	0.714286	0	0	0	0.809524	0.714286	0	0	0	0	0	0	0.904762	0	0.809524	0.714286	0.714286	0.714286	0.714286	0	0	0	0	0	0	0	0	0	0	0	0	0	0	0.714286	0	0.904762	0	0	0	0	0
i_PVT	0.714286	0.714286	0.904762	0	0	0	0	0	0.714286	0	0	0	0.809524	0.714286	0	0	0	0	0	0	0.904762	0	0.809524	0.714286	0.714286	0.714286	0.714286	0	0	0	0	0	0	0	0	0	0	0	0	0	0	0.714286	0	0.904762	0	0	0	0	0
i_PT	0	0	0	0	0.904762	0.904762	0.714286	0	0	0	0.904762	0.904762	0.714286	0	0	0	0	0	0	0	0	0	0	0.809524	0	0	0	0	0	0	0	0	0	0	0	0	0	0.809524	0.714286	0	0	0	0	0	0	0	0	0	0
i_RE	0.809524	0	0.809524	0	0	0	0	0	0	0	0.714286	0.714286	0	0	0	0	0	0	0	0	0	0	0.714286	0	0	0.809524	0	0	0	0	0	0	0.904762	0.714286	0.809524	0	0.809524	0.809524	0	0	0.714286	0.809524	0.714286	0.809524	0.714286	0	0	0	0
i_Xi	0.904762	0.714286	0.714286	0	0	0	0	0	0.714286	0	0	0	0	0.714286	0	0	0	0	0	0	0.904762	0	0	0	0.714286	0.904762	0	0	0	0	0	0.714286	0	0	0.714286	0	0	0	0	0	0	0.904762	0.809524	0.714286	0.809524	0	0	0	0
i_ILM	0	0.809524	0	0.714286	0.714286	0.714286	0	0	0.809524	0	0	0	0.904762	0.809524	0	0	0	0	0	0	0	0	0	0.809524	0	0	0	0	0	0	0	0	0	0	0	0	0	0	0	0	0	0	0	0	0	0	0	0	0
i_RH	0	0.714286	0.714286	0	0	0	0	0	0.714286	0	0	0	0.809524	0.714286	0	0	0.714286	0	0	0	0.714286	0	0	0.714286	0	0	0.714286	0	0	0	0	0	0	0	0	0	0	0	0	0	0	0	0	0.714286	0	0	0	0	0
i_CM	0	0.809524	0.809524	0.714286	0.714286	0.714286	0	0	0.809524	0	0.714286	0.714286	0.904762	0.809524	0	0	0	0	0	0	0.809524	0	0.714286	0.809524	0	0	0.809524	0	0	0	0	0	0	0	0	0	0	0	0	0	0	0	0	0.809524	0	0	0	0	0
i_PCN	0	0.714286	0	0	0	0	0	0	0.904762	0	0	0	0.809524	0.904762	0.904762	0	0	0	0	0	0	0	0	0.714286	0	0	0	0	0	0	0	0	0	0	0	0	0	0	0	0.714286	0	0	0	0	0	0	0	0	0
i_CL	0	0.714286	0	0	0	0	0	0	0.714286	0	0	0	0.809524	0.714286	0	0	0.714286	0	0	0	0	0	0	0.714286	0	0	0.714286	0	0	0	0	0	0	0	0	0	0	0	0	0	0	0	0	0	0	0	0	0	0
i_PF	0	0	0	0	0	0	0	0	0	0	0	0	0	0	0	0	0.714286	0	0	0	0	0	0	0	0	0	0.714286	0	0	0	0	0	0	0	0	0	0	0	0	0	0	0	0	0	0	0	0	0	0
i_PIL	0	0	0	0	0	0	0	0	0	0	0	0	0	0	0	0	0	0	0	0	0.809524	0	0	0	0	0	0	0	0	0	0	0	0	0	0	0	0	0	0	0	0	0	0	0	0	0	0	0	0
i_RT	0	0	0.809524	0	0	0	0	0	0	0	0	0	0.714286	0	0	0	0	0	0	0	0.809524	0	0.714286	0	0	0	0	0	0	0	0	0	0	0	0	0	0	0	0	0	0	0	0	0.809524	0	0	0	0	0
i_GENv	0.809524	0	0	0	0	0	0	0	0	0	0	0	0	0	0	0	0	0	0	0	0	0	0	0	0.809524	0.809524	0	0	0.714286	0	0	0.809524	0	0.714286	0.809524	0	0	0	0	0	0	0.809524	0.714286	0	0.904762	0	0	0	0
i_IGL	0	0	0	0	0	0	0	0	0	0	0	0	0	0	0	0	0	0	0	0	0	0	0	0	0	0	0	0	0	0	0	0	0	0	0	0	0	0	0	0	0	0	0	0	0	0	0	0	0
i_IntG	0.714286	0.714286	0	0	0	0	0	0	0.714286	0	0	0	0	0.714286	0	0	0	0	0	0	0.714286	0	0	0	0.904762	0.714286	0	0	0	0	0	0.714286	0	0	0.714286	0	0	0	0	0	0	0.714286	0	0	0.809524	0	0	0	0
i_LGv	1	0	0.809524	0	0	0	0	0.714286	0	0	0	0	0	0	0	0	0	0	0	0	0.809524	0	0.714286	0	0	1	0	0	0.714286	0	0	0.809524	0.714286	0.714286	0.809524	0.714286	0	0	0	0	0	1	0.904762	0.809524	0.904762	0	0	0	0
i_SubG	0	0	0	0	0	0	0	0	0	0	0	0	0	0	0	0	0	0	0	0	0	0	0	0	0	0	0	0	0	0	0	0	0	0	0	0	0	0	0	0	0	0	0	0	0	0	0	0	0
i_EPI	0	0	0	0	0	0	0	0	0	0.714286	0	0	0	0	0	0	0	0	0	0	0	0	0	0	0	0	0	0	0	0	0	0	0	0	0.714286	0	0	0	0	0	0	0	0	0	0	0.714286	1	0	0
i_MH	0	0	0	0	0	0	0	0	0	0	0	0	0	0	0	0	0	0	0	0	0	0	0	0	0	0	0	0	0	0	0	0	0	0	0	0	0	0	0	0	0	0	0	0	0	0	0.809524	0	0
i_LH	0	0	0	0	0	0	0	0	0	0	0	0	0	0	0	0	0	0	0	0	0	0	0	0	0	0	0	0	0	0	0	0	0	0	0	0	0	0	0.714286	0	0	0	0	0	0	0.809524	0.904762	0	0
i_PVZ	0	0	0	0	0	0	0	0	0	0	0	0	0	0	0	0	0	0	0	0	0	0	0	0	0	0	0	0	0	0	0	0	0	0	0	0	0	0	0	0	0	0	0	0	0	0	0	0	0
i_SO	0	0	0	0	0.714286	0.714286	0.714286	0	0	0.809524	0.904762	0.904762	0	0	0	0	0	0	0	0	0	0	0	0	0	0	0	0	0	0	0	0	0	0	0	0	0	0.809524	0.714286	0	0	0	0	0	0	0	0	0	0
i_ASO	0	0	0	0	0	0	0	0	0	0	0	0	0	0	0	0.68313	0	0	0	0.87831	0	0	0	0	0	0	0	0	0	0	0	0	0	0	0	0	0	0	0	0	0	0	0	0	0	0	0	0	0.68313
i_PVH	0	0	0	0	0	0	0	0	0	0	0	0	0	0	0	0.714286	0	0	0	0.904762	0	0	0	0	0	0	0	0	0	0	0	0	0	0	0	0	0	0	0	0	0	0	0	0	0	0	0	0	0
i_PVa	0	0	0	0	0	0	0	0	0	0	0	0	0	0	0	0	0	0	0	0	0	0	0	0	0	0	0	0	0	0	0	0	0	0	0	0	0	0	0	0	0	0	0	0	0	0	0	0	0
i_PVi	0	0	0	0	0	0	0	0	0	0	0	0	0	0	0	0	0	0	0	0.714286	0	0	0	0	0	0	0	0	0	0	0	0	0	0	0	0	0	0	0	0	0	0	0	0	0	0	0	0	0
i_ARH	0	0	0	0	0	0	0	0	0	0	0	0	0	0	0	0	0	-0.714286	0	0	0	0	0	0	0	0	0	0	0	0	0	0	0	0	0	0	0	0	0	0	0	0	0	0	0	0	0	0	-0.809524
i_PVR	0.714286	0	0.904762	0	0	0	0	0.809524	0	0	0	0	0	0	0	0	0	0	0	0	0.714286	0	1	0	0	0.714286	0	0	0	0	0	0	0	0	0	0	0	0	0	0	0	0.714286	0	0.904762	0	0	0	0	0
i_ADP	0	0	0	0	0.714286	0.714286	0.714286	0	0	0.809524	0.904762	0.904762	0	0	0	0	0	0	0	0	0	0	0	0	0	0	0	0	0	0	0	0	0	0	0	0	0	0.809524	0.714286	0	0	0	0	0	0	0	0	0	0
i_AVP	0	0	0.714286	0	0	0	0	0	0	0	0	0	0	0	0	0	0	0	0	0	0	0	0.809524	0	0	0	0	0	0	0	0	0	0	0	0	0	0	0	0	0	0	0	0	0.714286	0	0	0	0	0
i_AVPV	0.714286	0	0.904762	0	0	0	0	0.809524	0	0.714286	0	0	0	0	0	0	0	0	0	0	0.714286	0	0.809524	0	0	0.714286	0	0	0	0	0	0	0	0	0	0	0	0	0	0	0	0.714286	0	0.904762	0	0	0	0	0
i_DMH	0	0	0	0	0	0	0	0	0	0	0	0	0	0	0	0	0	0	0	0	0	0	0.714286	0	0	0	0	0	0	0	0	0	0	0	0	0	0	0	0	0	0	0	0	0	0	0	0	0	0.714286
i_MEPO	0	0.714286	0.714286	0	0.809524	0.809524	0	0	0.714286	0	0.809524	0.809524	0.809524	0.714286	0	0	0	0	0	0	0.714286	0	0	0.904762	0	0	0.904762	0	0	0	0	0	0	0	0	0	0	0.714286	0	0	0	0	0	0.714286	0	0	0	0	0
i_MPO	0.809524	0	1	0	0	0	0	0.714286	0	0	0.714286	0.714286	0.714286	0	0	0	0	0	0	0	0.809524	0	0.904762	0	0	0.809524	0	0	0	0	0	0	0.714286	0	0	0	0	0	0	0	0	0.809524	0.714286	1	0.714286	0	0	0	0
i_OV	0	0.714286	0	0	0.809524	0.809524	0.809524	0	0	0.714286	0.809524	0.809524	0	0	0	0	0	0	0	0	0	0	0	0.714286	0.714286	0	0	0	0	0	0	0	0	0	0.714286	0	0	0.714286	0	0	0	0	0	0	0	0.714286	0	0	0
i_PD	0	0	0	0	0	0	0	0	0	0	0	0	0	0	0	0	0	0	0	0	0	0	0	0	0	0	0	0	0	0	0	0	0	0	0	0	0	0	0	0	0	0	0	0	0	0	0	0	0
i_PS	0.809524	0	0.809524	0	0	0	0	0.904762	0	0	0	0	0	0	0	0	0	0	0	0	0.809524	0	0.904762	0	0	0.809524	0	0	0	0.714286	0	0	0	0	0	0	0	0	0	0	0	0.809524	0.714286	0.809524	0.714286	0	0.714286	0	0
i_PVp	0	0	0	0	-0.714286	-0.714286	0	0	0	0	0	0	0	0	0	0	0	0	0	0	0	0	0	0	0	0	0	0	0	0	0	0	0	0	0	0	0	0	0	0	0	0	0	0	0	0	0	0	0
i_PVpo	0	0	0	0	0	0	0	0	0	0	0	0	0	0	0	0	0	0	0	0	0	0	0	0	0	0	0	0	0	0	0	0	0	0	0	0	0	0	0	0	0	0	0	0	0	0	0	0	0
i_SBPV	0	0	0	0	0	0	0	0.714286	0	0	0	0	0	0	0	0	0	0	0	0	0	0	0.714286	0	0	0	0	0	0	0.714286	0	0	0	0	0	0	0	0	0	0	0	0	0	0	0	0	0	0	0
i_SCH	0	0	0	0	0	0	0	0	0	0	0	0	0	0	0	0	0	0	0	0	0	0	0	0	0	0	0	0	0	0	0	0	0	0	0	0	0	0	0	0	0	0	0	0	0	0	0	0	0
i_VMPO	0	0	0	0	0	0	0	0	0	0	0	0	0	0	0	0	0	0	0	0	0	0	0	0	0	0	0	0	0	0	0	0	0	0	0	0	0	0	0	0	0	0	0	0	0	0	0	0	0
i_VLPO	0	0	0	0	0	0	0	0	0	0	0	0	0	0	0	0	0	0	0	0	0	0	0	0	0	0	0	0	0	0	0	0	0	0	0	0	0	0	0	0	0	0	0	0	0	0	0	0	0
i_MEZ	0.714286	0	0.904762	0	0	0	0	0	0	0.714286	0.809524	0.809524	0	0	0	0	0	0	0	0	0.714286	0	0.809524	0.714286	0	0.714286	0.714286	0	0	0	0	0	0.809524	0	0.714286	0	0.714286	0.714286	0	0	0	0.714286	0	0.904762	0	0	0	0	0
i_AHN	0.714286	0	0.904762	0	0	0	0	0.809524	0	0	0	0	0	0	0	0	0	0	0	0	0.714286	0	1	0	0	0.714286	0	0	0	0	0	0	0	0	0	0	0	0	0	0	0	0.714286	0	0.904762	0	0	0	0	0
i_MBO	0.714286	0	0.714286	0	0	0	0	0	0	0.714286	0.809524	0.809524	0	0	0	0	0	0	0	0	0	0	0	0	0	0.714286	0	0	0	0	0	0.714286	0.809524	0.809524	0.904762	0	0.714286	0.904762	0	0	0.809524	0.714286	0	0.714286	0.809524	0	0	0	0
i_LM	0	0	0.714286	0	0	0	0	0	0	0.904762	0.809524	0.809524	0	0	0	0	0	0	0	0	0	0	0	0	0	0	0	0	0	0	0	0	0	0	0.714286	0	0	0.714286	0	0	0	0	0	0.714286	0	0	0	0	0
i_MM	0	0	0	0	0.714286	0.714286	0	0	0	0	0.904762	0.904762	0	0	0	0	0	0	0	0	0	0	0	0	0	0	0	0	0	0	0	0	0.714286	0.714286	0.809524	0	0	1	0.714286	0	0.714286	0	0	0	0.714286	0	0	0	0
i_MMme	0	0	0	0	0	0	0	0	0.809524	0	0	0	0.714286	0.809524	0.809524	0	0	0	0	0	0	0	0	0	0	0	0	0	0	0	0	0	0.714286	0	0	0	0	0	0	0.809524	0	0	0	0	0	0	0	0	0
i_MMl	0	0	0	0	0	0	0	0	0	0.714286	0.809524	0.809524	0	0	0	0	0	0	0	0	0	0	0	0	0	0	0	0	0	0	0	0	0	0	0	0	0	0.714286	0	0	0	0	0	0	0	0	0	0	0
i_MMm	0.714286	0	0.714286	0	0	0	0	0	0	0.714286	0.809524	0.809524	0	0	0	0	0	0	0	0	0	0	0	0	0	0.714286	0	0	0	0	0	0.714286	0.809524	0.809524	0.904762	0	0.714286	0.904762	0	0	0.809524	0.714286	0	0.714286	0.809524	0	0	0	0
i_MMp	0	0	0	0	0	0	0	0	0	0	0	0	0	0	0	0	0	0	0	0	0	0	0	0	0	0	0	0	0	0	0	0	0	0	0	0	0	0	0	0	0	0	0	0	0	0	0	0	0
i_MMd	0	0	0	0	0	0	0	0	0	0	0	0	0	0	0	0	0	0	0	0	0	0	0	0	0	0	0	0	0	0	0	0	0	0	0	0	0	0	0	0	0	0	0	0	0	0	0	0	0
i_SUM	0.809524	0	0.809524	0	0	0	0	0	0	0	0	0	0	0	0	0	0	0	0	0	0	0	0.714286	0	0	0.809524	0	0	0.714286	0	0	0	0.714286	0	0	0.714286	0.809524	0	0	0	0.714286	0.809524	0.904762	0.809524	0.714286	0	0	0	0
i_TM	0	0	0	0	0	0	0	0	0	0	0	0	0	0	0	0	0	0	0	0	0	0	0	0	0	0	0	0	0	0	0	0	0	0	0	0	0	0	0	0	0	0	0	0	0	0	0	0	0
i_TMd	0	0	0	0	0	0	0	0	0	0	0	0	0	0	0	0	0	0	0	0	0	0	0	0	0	0	0	0	0	0	0	0	0	0	0	0	0	-0.714286	0	0	0	0	0	0	0	0	0	0	0
i_TMv	0	0	0	0	0	0	0	0	0	0	0	0	0	0	0	0	0	0	0	0	0	0	0	0	0	0	0	0	0	0	0	0	0	0	0	0	0	0	0	0	0	0	0	0	0	0	0	0	0
i_MPN	0	0	0	0	0.714286	0.714286	0.714286	0	0	0	0.714286	0.714286	0	0	0	0	0	0	0	0	0	0	0	0	0	0	0	0	0	0	0	0	0	0	0	0	0	0	0.714286	0	0	0	0	0	0	0	0	0	0
i_PMd	0	0	0	0	0	0	0	0	0	0	0	0	0	0	0	0	0	0	0	0	0	0	0	0	0	0	0	0	0	0	0	0	0	0	0	0	0	0	0	0	0.809524	0	0	0	0	0	0	0	0
i_PMv	0	0	0	0	0	0	0	0	0	0	0	0	0	0	0	0	0	0	0	0	0	0	0	0	0	0	0	0	0	0	0	0	0	0	0	0	0	0	0	0	0	0	0	0	0	0	0	0	0
i_PVHd	0.904762	0	0.904762	0	0	0	0	0	0.714286	0	0	0	0	0.714286	0	0	0	0	0	0	0.714286	0	0.809524	0	0	0.904762	0	0	0	0	0	0.714286	0.809524	0	0.714286	0	0.714286	0.714286	0	0	0	0.904762	0.809524	0.904762	0.809524	0	0	0	0
i_VMH	0	0	0	0	0	0	0	0	0	0	0	0	0	0	0	0	0	0	0	0	0	0	0	0	0	0	0	0	0	0	0	0	0	0	0	0	0	0	0	0	0	0	0	0	0	0	0	0	0
i_PH	0.809524	0	0.809524	0	0	0	0	0	0.809524	0	0	0	0.714286	0.809524	0	0	0	0	0	0	0.809524	0	0.714286	0	0	0.809524	0	0	0	0	0	0	0.714286	0	0	0	0	0	0	0	0	0.809524	0.714286	0.809524	0.714286	0	0	0	0
i_LZ	0.809524	0	1	0	0	0	0	0.714286	0	0	0.714286	0.714286	0.714286	0	0	0	0	0	0	0	0.809524	0	0.904762	0	0	0.809524	0	0	0	0	0	0	0.714286	0	0	0	0	0	0	0	0	0.809524	0.714286	1	0.714286	0	0	0	0
i_LHA	0.809524	0	1	0	0	0	0	0.714286	0	0	0.714286	0.714286	0.714286	0	0	0	0	0	0	0	0.809524	0	0.904762	0	0	0.809524	0	0	0	0	0	0	0.714286	0	0	0	0	0	0	0	0	0.809524	0.714286	1	0.714286	0	0	0	0
i_LPO	0.809524	0.809524	0.809524	0.714286	0	0	0	0.714286	0	0	0	0	0.714286	0	0	0	0	0	0	0	1	0	0.714286	0	0.809524	0.809524	0	0	0	0	0	0	0	0	0	0	0	0	0	0	0	0.809524	0.714286	0.809524	0.714286	0	0	0	0
i_PST	0	0	0	0	0	0	0	0	0	0.714286	0	0	0	0	0	0	0	0	0	0	0	0	0	0	0	0	0	0	0	0	0	0.714286	0	0.809524	0.714286	0	0	0	0	0	0	0	0	0	0	0	0	0	0
i_PSTN	0	0	0	0	0	0	0	0	0	0	0	0	0	0	0	0	0	0	0	0	0	0	0	0	0	0	0	0	0	0	0	0	0	0	0	0	0	0	0	0	0	0	0	0	0	0	0	0	0
i_PeF	0.809524	0	1	0	0	0	0	0.714286	0	0	0.714286	0.714286	0.714286	0	0	0	0	0	0	0	0.809524	0	0.904762	0	0	0.809524	0	0	0	0	0	0	0.714286	0	0	0	0	0	0	0	0	0.809524	0.714286	1	0.714286	0	0	0	0
i_RCH	0	0	0.809524	0	0.714286	0.714286	0	0	0	0	0.904762	0.904762	0.714286	0	0	0	0	0	0	0	0	0	0.714286	0.809524	0	0	0.809524	0	0	0	0	0	0.714286	0	0	0	0	0.809524	0.714286	0	0	0	0	0.809524	0	0	0	0	0
i_STN	0.904762	0.714286	0.714286	0	0	0	0	0	0.714286	0	0	0	0	0.714286	0	0	0	0	0	0	0.904762	0	0	0	0.714286	0.904762	0	0	0	0	0	0.714286	0	0	0.714286	0	0	0	0	0	0	0.904762	0.809524	0.714286	0.809524	0	0	0	0
i_TU	0	0	0	0	0	0	0	0	0	0	0.714286	0.714286	0	0	0	0	0	0	0	0	0	0	0	0	0	0	0	0	0	0	0	0	0.714286	0	0	0	0	0.809524	0	0	0	0	0	0	0	0	0	0	0
i_ZI	0.714286	0.714286	0.714286	0	0	0	0	0	0	0	0	0	0	0	0	0	0	0	0	0	0.904762	0	0	0	0.714286	0.714286	0	0	0	0	0	0	0	0	0	0	0	0	0	0	0	0.714286	0	0.714286	0	0	0	0	0
i_FF	0.714286	0.714286	0.904762	0	0	0	0	0	0.714286	0	0	0	0.809524	0.714286	0	0	0	0	0	0	0.904762	0	0.809524	0.714286	0.714286	0.714286	0.714286	0	0	0	0	0	0	0	0	0	0	0	0	0	0	0.714286	0	0.904762	0	0	0	0	0
i_ME	0	0	0	0	0	0	0	0	0	0	0	0	0	0	0	0	0	0	0	0	0	0	0	0	0	0	0	0	0	0	0	0	0	0	0	0	0	0	0	0	0	0	0	0	0	0	0	0	-0.714286
i_MBsen	0	0	0.714286	0	0	0	0	0	0	0	0	0	0	0	0	0	0	0	0	0	0	0	0.809524	0	0	0	0	0	0	0	0	0	0	0	0	0	0	0	0	0	0	0	0	0.714286	0	0	0	0	0
i_SCs	0	0	0.809524	0	0	0	0	0.714286	0	0	0	0	0	0	0	0	0	0	0	0	0	0	0.904762	0	0	0	0	0	0	0.714286	0	0	0	0	0	0	0	0	0	0	0.714286	0	0.714286	0.809524	0	0	0	0	0
i_SCop	0	0	0	0	0	0	0	0	0	0	0	0	0	0	0	0	0	0	0	0	0	0	0	0	0	0	0	0	0	0	0	0	0	0	0	0	0	0	0	0	0	0	0	0	0	0	0	0	0
i_SCsg	0	0	0.714286	0	0	0	0	0	0	0	0	0	0	0	0	0	0	0	0	0	0	0	0.809524	0	0	0	0	0	0	0	0	0	0	0	0	0	0	0	0	0	0	0	0	0.714286	0	0	0	0	0
i_SCzo	0.809524	0	1	0	0	0	0	0.714286	0	0	0.714286	0.714286	0.714286	0	0	0	0	0	0	0	0.809524	0	0.904762	0	0	0.809524	0	0	0	0	0	0	0.714286	0	0	0	0	0	0	0	0	0.809524	0.714286	1	0.714286	0	0	0	0
i_IC	0	0	0	0	0	0	0	0	0	0	0	0	0	0	0	0	0	0	0	0	0	0	0	0	0	0	0	0	0	0	0	0	0	0	0	0	0	0	0	0	0	0	0	0	0	0	0	0	0
i_ICe	0	0	0	0	0	0	0	0	0	0	0	0	0	0	0	0	0	0	0	0	0	0	0	0	0	0	0	0	0	0	0	0	0	0	0	0	0	0	0	0	0	0	0	0	0	0	0	0	0
i_NB	0	0	0	0	0	0	0	0	0	0	0	0	0	0	0	0	0	0	0	0	0	0	0	0	0	0	0	0	0	0	0	0	0	0	0	0	0	0	0	0	0	0	0	0	0	0	0	0	0
i_SCO	0	0	0	0	0	0	0	0	0	0	0	0	0	0	0	0.714286	0	0	0	0.714286	0	0	0	0	0	0	0	0	0	0	0	0	0	0	0	0	0	0	0	0	0	0	0	0	0	0	0	0	0
i_MBmot	0.714286	0	0.714286	0	0	0	0	0	0.714286	0	0	0	0	0.714286	0.714286	0	0	0	0	0	0.714286	0	0	0	0	0.714286	0	0	0	0	0	0	0	0	0	0	0	0	0	0	0	0.714286	0	0.714286	0	0	0	0	0
i_SNr	1	0	0.809524	0	0	0	0	0.714286	0	0	0	0	0	0	0	0	0	0	0	0	0.809524	0	0.714286	0	0	1	0	0	0.714286	0	0	0.809524	0.714286	0.714286	0.809524	0.714286	0	0	0	0	0	1	0.904762	0.809524	0.904762	0	0	0	0
i_VTA	0.809524	0	0.809524	0	0	0	0	0.904762	0	0	0	0	0	0	0	0	0	0	0	0	0.809524	0	0.904762	0	0	0.809524	0	0	0	0.714286	0	0	0	0	0	0	0	0	0	0	0	0.809524	0.714286	0.809524	0.714286	0	0.714286	0	0
i_PN	0	0	0	-0.714286	-0.714286	-0.714286	-0.714286	0	0	0	-0.714286	-0.714286	-0.714286	0	0	0	0	0	0	0	0	0	0	-0.809524	0	0	-0.809524	0	0	0	0	0	0	0	0	0	0	0	0	0	0	0	0	0	0	0	0	0	0
i_RR	0.714286	0	0.714286	0	0	0	0	0	0	0	0	0	0	0	0	0	0	0	0	0	0	0	0	0	0	0.714286	0	0	0	0	0	0	0.809524	0	0.714286	0	0.904762	0.714286	0	0	0.809524	0.714286	0.809524	0.714286	0	0	0	0	0
i_MRN	0	0	0	0	0	0	0	0	0	0	0	0	0	0	0	0	0	0	0	0	0	0	0	0	0	0	0	0	0	0	0	0	0	0	0	0	0	0	0	0	0	0	0	0	0	0	0	0	0
i_SCm	0	0	0	0	0	0	0	0	0	0	0	0	0	0	0	0	0	0	0	0	0	0	0	0	0	0	0	0.714286	0	0	0	0	0	0	0	0	0	0	0	0	0	0	0.714286	0	0	0	0	0	0
i_SCdg	0	0	0	0	0	0	0	0	0	0	0	0	0	0	0	0	0	0	0	0	0	0	0	0	0	0	0	0	0	0	0	0	0	0	0	0	0	0	0	0	0	0	0	0	0	0	0	0	0
i_SCdw	0.714286	0	0.714286	0	0	0	0	0	0	0.714286	0.809524	0.809524	0	0	0	0	0	0	0	0	0	0	0	0	0	0.714286	0	0	0	0	0	0.714286	0.809524	0.809524	0.904762	0	0.714286	0.904762	0	0	0.809524	0.714286	0	0.714286	0.809524	0	0	0	0
i_SCiw	0	0	0	0	0	0	0	0	0	0	0	0	0	0	0	0	0	0	0	0	0	0	0	0	0	0	0	0	0	0	0	0	0	0	0	0	0	0	0	0	0	0	0	0	0	0	0	0	0
i_SCig	0	0	0	0	0	0	0	0	0	0	0	0	0	0	0	0	0	0	0	0	0	0	0	0	0	0	0	0	0	0	0	0	0	0	0	0	0	0	0	0	0	0	0	0	0	0	0	0	0
i_PAG	0	0	0	0	0	0	0	0	0.714286	0	0	0	0	0.714286	0.714286	0	0	0	0	0	0	0	0	0	0	0	0	0	0	0	0	0	0	0	0	0	0	0	0	0	0	0	0	0	0	0	0	0	0
i_PRC	0	0	0	0	0	0	0	0	0	0	0	0	0	0	0	0	0	0.714286	0	0	0	0	0	0	0	0	0	0	0	0	0	0	0	0	0	0	0	0	0	0	0	0	0	0	0	0	0	0	0
i_INC	0	0	0	0	0	0	0	0	0	0	0	0	0	0	0	0	0	0	0	0	0	0	0	0	0	0	0	0	0	0	0	0	0	0	0	0	0	0	0	0	0	0	0	0	0	0	0.714286	0	0
i_ND	0	0	0	0	0	0	0	0	0	0	0	0	0	0	0	0	0	0	0	0	0	0	0	0	0	0	0	0	0	0	0	0	0	0	0	0	0	0	0	0	0	0	0	0	0	0	0	0	0
i_Su3	0.809524	0	0	0	0	0	0	0	0	0	0	0	0	0	0	0	0	0	0	0	0	0	0	0	0	0.809524	0	0	0.904762	0	0.714286	0.809524	0	0.714286	0.809524	0.714286	0	0	0	0	0.714286	0.809524	0.904762	0	0.904762	0	0	0	0
i_PRT	0.714286	0.714286	0.904762	0	0	0	0	0	0.714286	0	0	0	0.809524	0.714286	0	0	0	0	0	0	0.904762	0	0.809524	0.714286	0.714286	0.714286	0.714286	0	0	0	0	0	0	0	0	0	0	0	0	0	0	0.714286	0	0.904762	0	0	0	0	0
i_APN	0.714286	0.714286	0.904762	0	0	0	0	0	0.714286	0	0	0	0.809524	0.714286	0	0	0	0	0	0	0.904762	0	0.809524	0.714286	0.714286	0.714286	0.714286	0	0	0	0	0	0	0	0	0	0	0	0	0	0	0.714286	0	0.904762	0	0	0	0	0
i_MPT	0	0.809524	0.809524	0.714286	0.714286	0.714286	0	0	0.809524	0	0.714286	0.714286	0.904762	0.809524	0	0	0	0	0	0	0.809524	0	0.714286	0.809524	0	0	0.809524	0	0	0	0	0	0	0	0	0	0	0	0	0	0	0	0	0.809524	0	0	0	0	0
i_NOT	0	0	0	0	0.809524	0.809524	0	0	0.714286	0	0.809524	0.809524	0	0.714286	0	0	0	0	0	0	0	0	0	0.714286	0	0	0	0	0	0	0	0	0	0	0.714286	0	0	0.904762	0	0	0	0	0	0	0	0	0	0	0
i_NPC	0	0.714286	0.714286	0	0	0	0	0	0.714286	0	0	0	0.809524	0.714286	0	0	0.714286	0	0	0	0.714286	0	0	0.714286	0	0	0.714286	0	0	0	0	0	0	0	0	0	0	0	0	0	0	0	0	0.714286	0	0	0	0	0
i_OP	0	0.714286	0	0	1	1	0.809524	0	0.714286	0	0.809524	0.809524	0.809524	0.714286	0	0	0	0	0	0	0	0	0	0.904762	0.714286	0	0.714286	0	0	0	0	0	0	0	0	0	0	0.714286	0	0	0	0	0	0	0	0	0	0	0
i_PPT	0.809524	0	1	0	0	0	0	0.714286	0	0	0.714286	0.714286	0.714286	0	0	0	0	0	0	0	0.809524	0	0.904762	0	0	0.809524	0	0	0	0	0	0	0.714286	0	0	0	0	0	0	0	0	0.809524	0.714286	1	0.714286	0	0	0	0
i_RPF	0	0.809524	0.809524	0.714286	0.714286	0.714286	0	0	0.809524	0	0.714286	0.714286	0.904762	0.809524	0	0	0	0	0	0	0.809524	0	0.714286	0.809524	0	0	0.809524	0	0	0	0	0	0	0	0	0	0	0	0	0	0	0	0	0.809524	0	0	0	0	0
i_RN	0.809524	0.809524	0.809524	0.714286	0	0	0	0.714286	0	0	0	0	0.714286	0	0	0	0	0	0	0	1	0	0.714286	0	0.809524	0.809524	0	0	0	0	0	0	0	0	0	0	0	0	0	0	0	0.809524	0.714286	0.809524	0.714286	0	0	0	0
i_III	0	0	0	0	0	0	0	0	0	0	0	0	0	0	0	0	0	0	0	0	0	0	0	0	0	0	0	0	0	0	0	0	0	0	0	0	0	0	0	0	0	0	0	0	0	0	0	0	0
i_MA3	0	0	0	0	0	0	0	0	0	0	0	0	0	0	0	0	0	0	0.809524	0	0	0.714286	0	0	0	0	0.809524	0	0	0	0	0	0	0	0	0	0	0	0	0	0	0	0	0	0	0	0	0	0
i_EW	0	0	0	0	0	0	0	0	0	0	0	0	0	0	0	0	0	0	0	0	0	0	0	0	0	0	0	0	0	0	0	0	0	0	0	0	0	0	0	0	0	0	0	0	0	0	0	0	0
i_LT	0	0	0	0	0	0	0	0	0	0	0	0	0	0	0	0	0	0	0	0	0	0	0	0	0	0	0	0	0	0	0	0	0	0	0	0	0	0	0	0	0	0	0	0	0	0	0	0	0
i_DT	0	0	0	0	0	0	0	0	0	0	0	0	0	0	0	0	0	0	0	0	0	0	0	0	0	0	0	0	0	0	0	0	0	0	0	0	0	0	0	0	0	0	0	0	0	0	0	0	0
i_MT	0.714286	0	0.714286	0	0	0	0	0	0	0	0	0	0	0	0	0	0	0	0	0	0	0	0.809524	0	0	0.714286	0	0	0	0	0	0	0	0	0	0	0.714286	0	0	0	0.809524	0.714286	0.809524	0.714286	0	0	0	0	0
i_MBsta	0.809524	0.809524	0.809524	0.714286	0	0	0	0.714286	0	0	0	0	0.714286	0	0	0	0	0	0	0	1	0	0.714286	0	0.809524	0.809524	0	0	0	0	0	0	0	0	0	0	0	0	0	0	0	0.809524	0.714286	0.809524	0.714286	0	0	0	0
i_SNc	0.714286	0	0	0	0	0	0	0	0	0	0	0	0	0	0	0	0	0	0	0	0	0	0	0	0	0.714286	0	0	0.809524	0	0	0.714286	0	0	0	0.809524	0.714286	0	0	0	0	0.714286	0.809524	0	0	0	0	0	0
i_PPN	0.809524	0	1	0	0	0	0	0.714286	0	0	0.714286	0.714286	0.714286	0	0	0	0	0	0	0	0.809524	0	0.904762	0	0	0.809524	0	0	0	0	0	0	0.714286	0	0	0	0	0	0	0	0	0.809524	0.714286	1	0.714286	0	0	0	0
i_RAmb	0.809524	0.809524	0.809524	0.714286	0	0	0	0.714286	0	0	0	0	0.714286	0	0	0	0	0	0	0	1	0	0.714286	0	0.809524	0.809524	0	0	0	0	0	0	0	0	0	0	0	0	0	0	0	0.809524	0.714286	0.809524	0.714286	0	0	0	0
i_IF	0.714286	0	0.714286	0	0	0	0	0	0	0	0	0	0	0	0	0	0	0	0	0	0	0	0.809524	0	0	0.714286	0	0	0	0	0	0	0	0	0	0	0.714286	0	0	0	0.809524	0.714286	0.809524	0.714286	0	0	0	0	0
i_IPN	0	0.904762	0	0.809524	0.809524	0.809524	0.809524	0	0.714286	0	0	0	0.809524	0.714286	0	0	0	0	0	0	0.714286	0	0	0.714286	0.904762	0	0	0	0	0	0	0	0	0	0	0	0	0	0	0	0	0	0	0	0	0	0	0	0
i_IPR	0	0	0.714286	0	0	0	0	0	0	0.714286	0.809524	0.809524	0	0	0	0	0	0	0	0	0	0	0.809524	0	0	0	0	0	0	0	0	0	0	0	0.714286	0	0	0.714286	0.809524	0	0.809524	0	0	0.714286	0	0	0.809524	0	0
i_IPC	0	0.904762	0	0.809524	0	0	0	0	0.714286	0	0	0	0.809524	0.714286	0	0	0	0	0	0	0.714286	0	0	0.714286	0.714286	0	0	0	0	0	0	0	0	0	0	0	0	0	0	0	0	0	0	0	0	0	0	0	0
i_IPA	0	0	0	0	0	0	0	0.809524	0	0	0	0	0	0	0	0	0	0	0	0	0.714286	0	0	0	0	0	0	0	0	0	0	0	0	0	0	0	0	0	0	0	0	0	0	0	0	0	0	0	0
i_IPL	0	0	0	0	0	0	0	0	0	0	0	0	0	0	0	0	0	0	0	0	0	0	0	0	0	0	0	0	0	0	0	0	0	0	0	0	0	0	0	0	0	0	0	0	0	0	0	0	0
i_IPI	0	0.904762	0	0.809524	0	0	0	0	0.714286	0	0	0	0.809524	0.714286	0	0	0	0	0	0	0.714286	0	0	0.714286	0.714286	0	0	0	0	0	0	0	0	0	0	0	0	0	0	0	0	0	0	0	0	0	0	0	0
i_IPDM	0	0	0	0	0	0	0	0	0	0	0	0	0	0	0	0	0	0	0	0	0	0	0	0	0	0	0	0	0	0	0	0	0	0	0.714286	0	0	0.714286	0	0	0	0	0	0	0	0	0	0	0
i_IPDL	0	0	0	0.714286	0	0	0	0	0	0	0	0	0.714286	0	0	0	0	0	0	0	0	0	0	0	0	0	0	0	0	0	0	0	0	0	0	0	0	0	0	0	0	0	0	0	0	0	0	0	0
i_IPRL	0	0	0	0	0	0	0	0	0	0	0	0	0	0	0	0	0	0	0	0	0	0	0	0	0	0	0	0.714286	0	0	0	0	0	0	0	0.714286	0	0	0	0	0	0	0	0	0	0	0	0	0
i_RL	0	0	0	0	0	0	0	0	0	0	0	0	0	0	0	0	0	0	0	0	0	0	0	0	0	0	0	0	0	0	0	0	0	0	0	0	0	0	0	0	0	0	0	0	0	0	0	0	0
i_CLI	0	0	0.809524	0	0	0	0	0.714286	0	0	0	0	0	0	0	0	0	0	0	0	0	0	0.904762	0	0	0	0	0	0	0	0	0	0	0	0	0	0	0	0	0	0	0	0	0.809524	0	0	0	0	0
i_P	0	0	0.809524	0	0.714286	0.714286	0	0	0	0.809524	0.904762	0.904762	0	0	0	0	0	0	0	0	0	0	0.714286	0	0	0	0	0	0	0	0	0	0.714286	0.714286	0.809524	0	0	0.809524	0.714286	0	0.714286	0	0	0.809524	0.714286	0	0.714286	0	0
i_P-sen	0	0	0	0	0	0	0	0	0	0	0	0	0	0	0	0	0	0	0	0	0	0	0	0	0	0	0	0	0	0	0	0	0	0	0	0	0	0	0	0	0	0	0	0	0	0	0	0	0
i_NLL	0	0	0	0	0	0	0	0	0	0	0	0	0	0	0	0	0	0	0	0	0	0	0	0	0	0	0	0	0	0	0	0	0	0	0	0	0	0	0	0	0	0	0	0	0	0	0	0	0
i_P-mot	0	0	0	0	0	0	0	0	0	0	0.714286	0.714286	0	0	0	0	0	0	0	0	0	0.714286	0.714286	0	0	0	0.809524	0	0	0	0	0	0	0	0	0	0	0	0.904762	0	0	0	0	0	0	0	0	0	0
i_PG	0	0	0	0	0	0	0	0	0	0	0	0	0	0	0	0	0	0	0	0	0	0	0.714286	0	0	0	0	0	0	0	0	0	0	0	0	0	0	0	0	0	0	0	0	0	0	0	0	0	0.714286
i_TRN	0.714286	0	0.714286	0	0	0	0	0	0	0.904762	0.809524	0.809524	0	0	0	0	0	0	0	0	0.714286	0	0	0	0.714286	0.714286	0	0	0	0	0	0.714286	0	0.809524	0.904762	0	0	0.714286	0	0	0	0.714286	0	0.714286	0.809524	0	0.809524	0	0
i_P-sat	0.714286	0.714286	0.714286	0.809524	0	0	0	0.809524	0	0.714286	0	0	0	0	0	0	0	0	0	0	0.904762	0	0	0	0.714286	0.714286	0	0	0	0	0	0	0	0	0	0	0	0	0	0	0	0.714286	0	0.714286	0	0	0	0	0
i_CS	0.714286	0.714286	0.714286	0.809524	0	0	0	0.809524	0	0.714286	0	0	0	0	0	0	0	0	0	0	0.904762	0	0	0	0.714286	0.714286	0	0	0	0	0	0	0	0	0	0	0	0	0	0	0	0.714286	0	0.714286	0	0	0	0	0
i_PRNr	0	0.809524	0	0.904762	0	0	0.714286	0.714286	0	0	0	0	0.714286	0	0	0	0	0	0	0	0.809524	0	0	0	0.809524	0	0	0	0	0	0	0	0	0	0	0	0	0	0	0	0	0	0	0	0	0	0	0	0
c_FRP	0	0	0	0	0	0	0	0	0	0	0	0	0	0	0	0	0	0	0	0	0	0	0	0	0	0	0	0	0	0	0	0	0	0	0	0	0	0	0	0	0	0	0	0	0	0	0	0	0
c_MO	0.714286	0.904762	0.714286	0.809524	0	0	0	0	0.714286	0	0	0	0.809524	0.714286	0	0	0	0	0	0	0.904762	0	0	0.714286	0.904762	0.714286	0	0	0	0	0	0	0	0	0	0	0	0	0	0	0	0.714286	0	0.714286	0	0	0	0	0
c_MOp	0.714286	0.904762	0.714286	0.809524	0	0	0	0	0.714286	0	0	0	0.809524	0.714286	0	0	0	0	0	0	0.904762	0	0	0.714286	0.904762	0.714286	0	0	0	0	0	0	0	0	0	0	0	0	0	0	0	0.714286	0	0.714286	0	0	0	0	0
c_MOs	0.809524	0.809524	0.809524	0.714286	0	0	0	0.714286	0	0	0	0	0.714286	0	0	0	0	0	0	0	1	0	0.714286	0	0.809524	0.809524	0	0	0	0	0	0	0	0	0	0	0	0	0	0	0	0.809524	0.714286	0.809524	0.714286	0	0	0	0
c_SSp	0	0	0.714286	0	0	0	0	0	0	0.714286	0.809524	0.809524	0	0	0	0	0	0	0	0	0	0	0	0.714286	0	0	0.714286	0	0	0	0	0	0	0	0	0	0	0.714286	0	0	0	0	0	0.714286	0	0	0	0	0
c_SSp-n	0	0.714286	0	0	1	1	0.809524	0	0.714286	0	0.809524	0.809524	0.809524	0.714286	0	0	0	0	0	0	0	0	0	0.904762	0.714286	0	0.714286	0	0	0	0	0	0	0	0	0	0	0.714286	0	0	0	0	0	0	0	0	0	0	0
c_SSp-bfd	0.714286	0	0.904762	0	0	0	0	0.809524	0	0.714286	0	0	0	0	0	0	0	0	0	0	0.714286	0	0.809524	0	0	0.714286	0	0	0	0	0	0	0	0	0	0	0	0	0	0	0	0.714286	0	0.904762	0	0	0	0	0
c_SSp-ll	0	0	0	0	0	0	0	0.714286	0	0.809524	0.714286	0.714286	0	0	0	0	0	0	0	0	0	0	0.714286	0	0	0	0	0	0	0	0	0	0	0.714286	0.809524	0	0	0	0.714286	0	0.714286	0	0	0	0.714286	0	0.904762	0	0
c_SSp-m	0	0.809524	0	0.714286	0.714286	0.714286	0	0	1	0	0	0	0.904762	1	0.809524	0	0	0	0	0	0	0	0	0.809524	0	0	0	0	0	0	0	0	0	0	0	0	0	0	0	0.809524	0	0	0	0	0	0	0	0	0
c_SSp-ul	0	0	0	0	0	0	0.714286	0.714286	0	1	0.714286	0.714286	0	0	0	0	0	0	0	0	0	0	0	0	0	0	0	0	0	0	0	0	0	0.714286	0.809524	0	0	0	0	0	0	0	0	0	0.714286	0	0.714286	0	0
c_SSp-tr	0	0	0.809524	0	0.714286	0.714286	0	0	0	0.809524	0.904762	0.904762	0	0	0	0	0	0	0	0	0	0	0.714286	0	0	0	0	0	0	0	0	0	0.714286	0.714286	0.809524	0	0	0.809524	0.714286	0	0.714286	0	0	0.809524	0.714286	0	0.714286	0	0
c_SSp-un	0	0	0	0	0	0	0.809524	0	0	0.904762	0	0	0	0	0	0	0	0	0	0	0	0	0	0	0.714286	0	0	0	0	0	0	0	0	0	0.714286	0	0	0	0	0	0	0	0	0	0	0	0	0	0
c_SSs	0	0.714286	0	0.809524	0.809524	0.809524	0.809524	0	0.714286	0	0	0	0.809524	0.714286	0	0	0	0	0	0	0	0	0	0.904762	0	0	0.714286	0	0	0	0	0	0	0	0	0	0	0	0	0.714286	0	0	0	0	0	0	0	0	0
c_GU	0	0	0	0	0	0	0	0	0	0	0	0	0	0	0	0	0	0	0	0	0	0	0	0	0	0	0	0	0	0	0	0	0.714286	0	0	0	0	0	0	0.809524	0	0	0	0	0	0	0	0	0
c_VISC	0	0.714286	0	0.809524	0.809524	0.809524	0.809524	0	0.714286	0	0	0	0.809524	0.714286	0	0	0	0	0	0	0	0	0	0.904762	0	0	0.714286	0	0	0	0	0	0	0	0	0	0	0	0	0.714286	0	0	0	0	0	0	0	0	0
c_AUD	0	0.809524	0	0.714286	0.714286	0.714286	0	0	0.809524	0	0	0	0.904762	0.809524	0	0	0	0	0	0	0	0	0	0.809524	0	0	0	0	0	0	0	0	0	0	0	0	0	0	0	0	0	0	0	0	0	0	0	0	0
c_AUDd	0	0.809524	0.809524	0.714286	0.714286	0.714286	0	0	0.809524	0	0.714286	0.714286	0.904762	0.809524	0	0	0	0	0	0	0.809524	0	0.714286	0.809524	0	0	0.809524	0	0	0	0	0	0	0	0	0	0	0	0	0	0	0	0	0.809524	0	0	0	0	0
c_AUDp	0	0.714286	0.714286	0	0	0	0	0	0.714286	0	0	0	0.809524	0.714286	0	0	0.714286	0	0	0	0.714286	0	0	0.714286	0	0	0.714286	0	0	0	0	0	0	0	0	0	0	0	0	0	0	0	0	0.714286	0	0	0	0	0
c_AUDpo	0	0	0	0	0	0	0	0	0	0	0	0	0	0	0	0.809524	0.904762	0.714286	0.714286	0	0	0.809524	0	0	0	0	0	0	0	0	0	0	0	0	0	0	0	0	0	0	0	0	0	0	0	0	0	0	0
c_AUDv	0	0.809524	0	0.714286	0	0	0	0	0	0	0	0	0.714286	0	0	0	0	0	0	0	0	0	0	0	0	0	0	0	0	0	0	0	0	0	0	0	0	0	0	0	0	0	0	0	0	0	0	0	0
c_VIS	0	0	0	0	0	0	0	0	0	0	0	0	0	0	0	0	0	0	0	0	0	0	0	0	0	0	0	0	0	0	0	0	0	0	0.714286	0	0.714286	0.714286	0	0	1	0	0	0	0	0	0	0	0
c_VISal	0	0	0	0	0	0	0	0	0	0	0.714286	0.714286	0	0	0	0	0	0	0	0	0	0	0.714286	0	0	0	0	0	0	0	0	0	0	0	0	0	0	0	0.714286	0	0.904762	0	0	0	0	0	0.714286	0	0
c_VISam	0	0	0.714286	0	0	0	0	0	0	0.714286	0.809524	0.809524	0	0	0	0	0	0	0	0	0	0	0.809524	0	0	0	0	0	0	0	0	0	0	0	0.714286	0	0	0.714286	0.809524	0	0.809524	0	0	0.714286	0	0	0.809524	0	0
c_VISl	0	0	0	0	0	0	0	0	0	0	0	0	0	0	0	0	0	0	0	0	0	0	0	0	0	0	0	0	0	0	0	0	0	0	0	0	0.714286	0	0	0	0.809524	0	0	0	0	0	0	0	0
c_VISp	0	0	0	0	0	0	0	0	0	0	0	0	0	0	0	0	0	0	0	0	0	0	0	0	0	0	0	0	0	0	0	0	0	0	0	0	0.714286	0	0	0	0.809524	0	0	0	0	0	0	0	0
c_VISpm	0.714286	0	0	0	0	0	0	0	0	0.714286	0	0	0	0	0	0	0	0	0	0	0	0	0	0	0	0.714286	0	0	0.809524	0	0.809524	0.714286	0	0.809524	0.904762	0	0.714286	0.714286	0	0	0.809524	0.714286	0.809524	0	0.809524	0	0	0	0
c_VISli	0	0	0	0	0	0	0	0	0	0	0	0	0	0	0	0	0	0	0	0	0	0	0	0	0	0	0	0	0	0	0	0	0	0	0	0	0.714286	0	0	0	0.809524	0	0	0	0	0	0	0	0
c_VISpor	0	0	0	0	0	0	0	0	0	0	0	0	0	0	0	0	0	0	0	0	0	0	0	0	0	0	0	0	0	0	0	0	0	0	0	0	0	0	0	0	0	0	0	0	0	0	0	0	0
c_ACA	0.714286	0	0.714286	0	0	0	0	0	0	0.714286	0.809524	0.809524	0	0	0	0	0	0	0	0	0	0	0	0	0	0.714286	0	0	0	0	0	0.714286	0.809524	0.809524	0.904762	0	0.714286	0.904762	0	0	0.809524	0.714286	0	0.714286	0.809524	0	0	0	0
c_ACAd	0.714286	0	0.904762	0	0	0	0	0	0	0.714286	0.809524	0.809524	0	0	0	0	0	0	0	0	0.714286	0	0.809524	0.714286	0	0.714286	0.714286	0	0	0	0	0	0.809524	0	0.714286	0	0.714286	0.714286	0	0	0	0.714286	0	0.904762	0	0	0	0	0
c_ACAv	0	0	0	0	0	0	0	0	0	0	0	0	0	0	0	0	0	0	0	0	0	0	0	0	0	0	0	0	0	0	0.809524	0	0	0	0.714286	0	0	0	0	0	0	0	0	0	0	0	0	0	0
c_PL	0.809524	0	0.809524	0	0	0	0	0	0	0	0.714286	0.714286	0	0	0	0	0	0	0	0	0	0	0.714286	0	0	0.809524	0	0	0	0	0	0	0.904762	0.714286	0.809524	0	0.809524	0.809524	0	0	0.714286	0.809524	0.714286	0.809524	0.714286	0	0	0	0
c_ILA	0	0	0	0	0	0	0	0	0	0	0.809524	0.809524	0	0	0	0	0	0	0	0	0	0	0	0	0	0	0	0	0	0	0	0.714286	0.809524	0.809524	0.714286	0	0.714286	0.904762	0	0	0	0	0	0	0	0	0	0	0
c_ORB	0.904762	0	0.714286	0	0	0	0	0	0	0.714286	0	0	0	0	0	0	0	0	0	0	0.714286	0	0	0	0.714286	0.904762	0	0	0.809524	0	0	0.904762	0	0.809524	0.904762	0	0	0.714286	0	0	0	0.904762	0.809524	0.714286	1	0	0	0	0
c_ORBl	0.809524	0	0	0	0	0	0	0	0	0.809524	0.714286	0.714286	0	0	0	0	0	0	0	0	0	0	0	0	0	0.809524	0	0	0.714286	0	0.714286	0.809524	0.714286	0.904762	1	0	0	0.809524	0	0	0.714286	0.809524	0.714286	0	0.904762	0	0.714286	0	0
c_ORBm	0.809524	0	0	0	0	0	0	0	0	0	0	0	0	0	0	0	0	0	0	0	0	0	0	0	0	0.809524	0	0	0.904762	0	0.714286	0.809524	0	0.714286	0.809524	0.714286	0	0	0	0	0.714286	0.809524	0.904762	0	0.904762	0	0	0	0
c_ORBvl	0.714286	0	0	0	0	0	0	0	0	0	0	0	0	0	0	0	0	0	0	0	0	0	0	0	0.714286	0.714286	0	0	0.809524	0	0	0.904762	0	0.809524	0.714286	0	0	0	0	0	0	0.714286	0	0	0.809524	0	0	0	0
c_AI	0	0	0	0	0	0	0	0	0	0	0	0	0	0	0	0	0	0	0	0	0	0	0	0	0	0	0	0	0	0	0	0	0.904762	0.714286	0	0	0.809524	0	0	0	0	0	0	0	0	0	0	0	0
c_AId	0.714286	0	0.714286	0	0	0	0	0	0	0	0	0	0	0	0	0	0	0	0	0	0	0	0	0	0	0.714286	0	0	0	0	0	0.714286	1	0.809524	0.714286	0	0.904762	0.714286	0	0	0	0.714286	0	0.714286	0	0	0	0	0
c_AIp	0	0	0	0	0	0	0	0	0	0	0.714286	0.714286	0	0	0	0	0	0	0	0	0	0	0	0	0	0	0	0	0	0	0	0	0.714286	0	0	0	0	0	0	0	0	0	0	0	0	0	0	0	0
c_AIv	0.809524	0	0	0	0	0	0	0	0	0	0	0	0	0	0	0	0	0	0	0	0	0	0	0	0	0.809524	0	0	0.904762	0	0.714286	1	0.714286	0.904762	0.809524	0.714286	0	0	0	0	0	0.809524	0.714286	0	0.904762	0	0	0	0
c_RSP	0.809524	0	0	0	0	0	0	0	0	0.809524	0.714286	0.714286	0	0	0	0	0	0	0	0	0	0	0	0	0	0.809524	0	0	0.714286	0	0.714286	0.809524	0.714286	0.904762	1	0	0	0.809524	0	0	0.714286	0.809524	0.714286	0	0.904762	0	0.714286	0	0
c_RSPagl	0	0	0	0	0	0	0	0	0	0	0	0	0	0	0	0	0	0	0	0	0	0	0	0	0	0	0	0	0	0	0	0	0	0	0.714286	0	0.714286	0.714286	0	0	1	0	0	0	0	0	0	0	0
c_RSPd	0.714286	0	0.714286	0	0	0	0	0	0	0.904762	0.809524	0.809524	0	0	0	0	0	0	0	0	0.714286	0	0	0	0.714286	0.714286	0	0	0	0	0	0.714286	0	0.809524	0.904762	0	0	0.714286	0	0	0	0.714286	0	0.714286	0.809524	0	0.809524	0	0
c_RSPv	0.809524	0	0	0	0	0	0	0	0	0.809524	0.714286	0.714286	0	0	0	0	0	0	0	0	0	0	0	0	0	0.809524	0	0	0.714286	0	0.714286	0.809524	0.714286	0.904762	1	0	0	0.809524	0	0	0.714286	0.809524	0.714286	0	0.904762	0	0.714286	0	0
c_PTLp	0.714286	0	0.714286	0	0	0	0	0.809524	0	0.714286	0	0	0	0	0	0	0	0	0	0	0.714286	0	0.809524	0	0.714286	0.714286	0	0	0	0	0	0.714286	0	0	0.714286	0	0	0	0	0	0	0.714286	0	0.714286	0.809524	0	0.809524	0	0
c_VISa	0	0	0	0	0	0	0.714286	0.714286	0	1	0.714286	0.714286	0	0	0	0	0	0	0	0	0	0	0	0	0	0	0	0	0	0	0	0	0	0.714286	0.809524	0	0	0	0	0	0	0	0	0	0.714286	0	0.714286	0	0
c_VISrl	0.714286	0	0.714286	0	0	0	0	0.809524	0	0	0	0	0	0	0	0	0	0	0	0	0.714286	0	0.809524	0	0	0.714286	0	0	0	0.809524	0	0	0	0	0	0	0	0	0	0	0	0.714286	0.809524	0.714286	0	0	0	0	0
c_TEa	0.714286	0.714286	0.714286	0	0	0	0	0	0	0	0	0	0	0	0	0	0	0	0	0	0.904762	0	0	0	0.714286	0.714286	0	0	0	0	0	0	0	0	0	0	0	0	0	0	0	0.714286	0	0.714286	0	0	0	0	0
c_PERI	0	0	0	0	0	0	0	0	0	0	0	0	0	0	0	0	0	0	0	0	0	0	0	0	0	0	0	0	0	0	0	0	0	0	0	0	0	0	0	0	0	0	0	0	0	0	0.714286	0	0
c_ECT	0	0	0	0	0	0	0	0	0	0	0	0	0	0	0	0	0	0	0	0	0	0	0	0	0.714286	0	0	0	0	0	0	0	0	0	0	0	0	0	0	0	0	0	0	0	0	0	0	0.714286	0
c_TT	0	0	0	0	0	0	0	0	0	0	0	0	0	0	0	0	0	0	0	0	0	0	0	0	0	0	0	0	0	0	0	0	0	0	0.714286	0	0	0.714286	0	0	0	0	0	0	0	0	0	0	0
c_TTd	0	0	0	0	0	0	0	0	0	0	0	0	0	0	0	0	0	0	0	0	0	0	0	0	0	0	0	0	0	0	0.714286	0	0	0	0	0	0	0	0	0	0	0	0	0	0	0	0	0	0
c_TTv	0	0	0	0	0	0	0	0	0	0	0	0	0	0	0	0	0	0	0	0	0	0	0	0	0	0	0	0	0	0	0	0	0	0	0	0	0	0	0	0	0	0	0	0	0	0	0	0	0
c_DP	0	0	0	0	0	0	0	0	0	0	0	0	0	0	0	0	0	0	0	0	0	0	0	0	0	0	0	0	0	0	0	0	0	0	0	0	0	0	0	0	0	0	0	0	0	0	0	0	0
c_PIR	0	0	0	0	0	0	0	0.714286	0	0.809524	0.714286	0.714286	0	0	0	0	0	0	0	0	0	0	0.714286	0	0	0	0	0	0	0	0	0	0	0	0	0	0	0	0.714286	0	0.714286	0	0	0	0	0	0.714286	0	0
c_NLOT	0	0	0	0	0	0	0	0	0	0	0	0	0	0	0	0	0.714286	0	0	0	0	0	0	0	0	0	0.714286	0	0	0	0	0	0	0	0	0	0	0	0	0	0	0	0	0	0	0	0	0	0
c_COA	0	0	0.809524	0	0	0	0	0.904762	0	0	0	0	0	0	0	0	0	0	0	0	0	0	0.904762	0	0	0	0	0	0	0.714286	0	0	0	0	0	0	0	0	0	0	0	0	0	0.809524	0	0	0	0	0
c_COAa	0	0	0	0	0	0	0	0	0	0	0	0	0	0	0	0.714286	0	0	0	0.714286	0	0	0.714286	0	0	0	0	0	0	0	0	0	0	0	0	0	0	0	0	0	0	0	0	0	0	0	0	0	0.714286
c_COAp	0	0	0	0	0	0	0	0	0	0	0.714286	0.714286	0	0	0	0	0	0	0	0	0	0	0	0	0	0	0	0	0	0	0	0	0	0	0	0	0	0	0.904762	0	0	0	0	0	0	0	0	0	0
c_COApl	0	0	0	0	0	0	0	0	0	0	0.714286	0.714286	0	0	0	0	0	0	0	0	0	0	0	0	0	0	0.809524	0	0	0	0	0	0	0	0	0	0	0	0.714286	0	0	0	0	0	0	0	0	0	0
c_COApm	0	0	0	0	0	0	0	0	0	0	0	0	0	0	0	0	0	0	0	0	0	0	0	0	0	0	0	0	0	0	0	0	0	0	0	0	0	0	0	0	0	0	0	0	0	0	0	0	0
c_PAA	0	0	0.714286	0	0	0	0	0.809524	0	0.714286	0	0	0	0	0	0	0	0	0	0	0	0	0.809524	0	0	0	0	0	0	0	0	0	0	0	0	0	0	0	0	0	0	0	0	0.714286	0	0	0	0	0
c_TR	0	0	0	0	0	0	0	0	0	0	0	0	0	0	0	0	0	0	0	0	0	0	0	0	0	0	0	0	0	0	0	0	0	0	0	0	0	0	0	0	0	0	0	0	0	0.714286	0	0.714286	0
c_HIP	0.714286	0	0	0	0	0	0	0	0	0	0	0	0	0	0	0	0	0	0	0	0	0	0	0	0	0.714286	0	0	1	0	0.809524	0.904762	0	0.809524	0.714286	0.809524	0.714286	0	0	0	0	0.714286	0.809524	0	0.809524	0	0	0	0
c_CA	0.904762	0	0.714286	0	0	0	0	0	0	0	0	0	0	0	0	0	0	0	0	0	0.714286	0	0	0	0	0.904762	0	0	0.809524	0	0	0.904762	0.809524	0.809524	0.714286	0.809524	0.714286	0	0	0	0	0.904762	0.809524	0.714286	0.809524	0	0	0	0
c_CA1	0.714286	0	0	0	0	0	0	0	0	0.714286	0	0	0	0	0	0	0	0	0	0	0	0	0	0	0	0.714286	0	0	0.809524	0	0	0.904762	0	0.809524	0.714286	0	0	0	0	0	0	0.714286	0	0	0.809524	0	0	0	0
c_CA2	0.714286	0	0	0	0	0	0	0	0	0	0	0	0	0	0	0	0	0	0	0	0	0	0	0	0	0.714286	0	0	0.809524	0	0.809524	0.714286	0	0	0.714286	0	0	0	0	0	0	0.714286	0.809524	0	0.809524	0	0	0	0
c_CA3	0.904762	0	0.714286	0	0	0	0	0	0	0	0	0	0	0	0	0	0	0	0	0	0.714286	0	0	0	0	0.904762	0	0	0.809524	0	0	0.714286	0	0	0.714286	0.809524	0.714286	0	0	0	0	0.904762	1	0.714286	0.809524	0	0	0	0
c_DG	0	0	0	0	0	0	0	0	0	0	0	0	0	0	0	0	0	0	0	0	0	0	0	0	0	0	0	0	0.714286	0	0.714286	0	0	0.714286	0	0.714286	0	0	0	0	0	0	0	0	0	0	0	0	0
c_IG	0.714286	0	0	0	0	0	0	0	0	0	0	0	0	0	0	0	0	0	0	0	0	0	0	0	0.714286	0.714286	0	0	0	0	0	0.714286	0	0	0.714286	0	0	0	0	0	0	0.714286	0	0	0.809524	0	0	0	0
c_RHP	0	0	0	0	0	0	0	0.714286	0	0.809524	0.714286	0.714286	0	0	0	0	0	0	0	0	0	0	0.714286	0	0	0	0	0	0	0	0	0	0	0.714286	0.809524	0	0	0	0.714286	0	0.714286	0	0	0	0.714286	0	0.904762	0	0
c_ENT	0	0	0	0	0	0	0	0.714286	0	0	0	0	0	0	0	0	0	0	0	0	0	0	0.714286	0	0	0	0	0	0	0	0	0	0	0	0	0	0	0	0	0	0	0	0	0	0.714286	0	0.904762	0	0
c_ENTl	0	0	0	0	0	0	0	0	0	0	0	0	0	0	0	0	0	0	0	0	0	0	0	0	0.714286	0	0	0	0	0	0	0	0	0	0	0	0	0	0	0	0	0	0	0	0	0.714286	0.809524	0	0
c_ENTm	0	0	0	0	0	0	0	0	0	0	0	0	0	0	0	0	0	0	0	0	0	0	0	0	0	0	0	0	0	0.714286	0	0	0	0	0	0	0	0	0	0	0.714286	0	0	0	0	0	0.714286	0	0
c_POST	0	0	0.809524	0	0.714286	0.714286	0	0	0	0.809524	0.904762	0.904762	0	0	0	0	0	0	0	0	0	0	0.714286	0	0	0	0	0	0	0	0	0	0.714286	0.714286	0.809524	0	0	0.809524	0.714286	0	0.714286	0	0	0.809524	0.714286	0	0.714286	0	0
c_PRE	0.809524	0	0	0	0	0	0	0	0	0	0	0	0	0	0	0	0	0	0	0	0	0	0	0	0	0.809524	0	0	0.904762	0	0.714286	0.809524	0	0.714286	0.809524	0.714286	0	0	0	0	0.714286	0.809524	0.904762	0	0.904762	0	0	0	0
c_SUB	0	0.714286	0	0	0.809524	0.809524	0.809524	0	0	0.714286	0.809524	0.809524	0	0	0	0	0	0	0	0	0	0	0	0.714286	0.714286	0	0	0	0	0	0	0	0	0	0.714286	0	0	0.714286	0	0	0	0	0	0	0	0.714286	0	0	0
c_ProS	0	0	0	0	0	0	0	0	0	0	0	0	0	0	0	0	0	0	0	0	0	0	0	0	0	0	0	0	0	0	0.714286	0	0	0.714286	0.809524	0	0	0	0	0	0	0	0	0	0.714286	0	0	0	0
c_HATA	0	0	0	0	0	0	0	0	0	0	0	0	0	0	0	0	0	0	0	0	0	0	0	0	0	0	0	0	0	0	0	0	0	0	0	0	0	0	0	0	0	0	0	0	0	0	0.714286	0	0
c_APr	0	0	0	0	0	0	0	0	0	0	0	0	0	0	0	0	0	0	0	0	0	0	0	0	0	0	0	0	0	0	0	0	0	0	0	0	0	0	0	0	0	0	0	0	0	0	0	0	0.809524
c_CLA	0	0.809524	0	0.904762	0	0	0.714286	0	0	0	0	0	0.714286	0	0	0	0	0	0	0	0	0	0	0	0	0	0	0	0	0	0	0	0	0	0	0	0	0	0	0.809524	0	0	0	0	0	0	0	0	0
c_EP	0	0	0.714286	0	0	0	0	0	0	0.904762	0.809524	0.809524	0	0	0	0	0	0	0	0	0	0	0	0	0	0	0	0	0	0	0	0	0	0	0.714286	0	0	0.714286	0	0	0	0	0	0.714286	0	0	0	0	0
c_EPd	0	0	0	0	0.714286	0.714286	0.714286	0	0	0.809524	0.904762	0.904762	0	0	0	0	0	0	0	0	0	0	0	0	0	0	0	0	0	0	0	0	0	0	0	0	0	0.809524	0.714286	0	0	0	0	0	0	0	0	0	0
c_EPv	0	0	0	0	0	0	0	0	0	0.809524	0.714286	0.714286	0	0	0	0	0	0	0	0	0	0	0	0	0	0	0	0	0	0	0	0	0.714286	0.714286	0	0	0	0	0	0	0	0	0	0	0	0	0	0	0
c_LA	0	0	0	0	0	0	0	0	0	0	0	0	0	0	0	0	0	0	0	0	0	0	0	0	0	0	0	0	0	0	0	0	0	0	0	0	0	0	0	0	0	0	0	0	0	0	0	0	0
c_BLA	0.714286	0.714286	0.714286	0	0	0	0	0	0	0	0	0	0	0	0	0	0	0	0	0	0.904762	0	0	0	0.714286	0.714286	0	0	0	0	0	0	0	0	0	0	0	0	0	0	0	0.714286	0	0.714286	0	0	0	0	0
c_BLAa	0	0	0	0	0	0	0	0	0	0	0	0	0	0	0	0	0	0	0	0	0.809524	0	0	0	0	0	0	0	0	0	0	0	0	0	0	0	0	0	0	0	0	0	0	0	0	0	0	0	0
c_BLAp	0	0.714286	0	0.809524	0	0	0	0	0	0	0	0	0	0	0	0	0	0	0	0	0	0	0	0	0	0	0	0	0	0	0	0	0	0	0	0	0	0	0	0	0	0	0	0	0	0	0	0	0
c_BLAv	0	0	0	0	0	0	0	0	0	0	0	0	0	0	0	0	0	0	0	0	0	0	0	0	0	0	0	0	0	0	0	0	0	0	0	0	0	0	0	0	0	0	0	0	0	0	0	0	0
c_BMA	0	0	0	0	0	0	0	0.714286	0	0	0	0	0	0	0	0	0	0	0	0	0	0	0.714286	0	0	0	0	0	0	0	0	0	0	0	0	0	0	0	0	0	0	0	0	0	0	0	0	0	0
c_BMAa	0	0	0.714286	0	0	0	0	0	0	0	0	0	0	0	0	0	0.714286	0	0	0	0.714286	0	0.809524	0	0	0	0	0	0	0	0	0	0	0	0	0	0	0	0	0	0	0	0	0.714286	0	0	0	0	0
c_BMAp	0	0	0	0	0	0	0	0	0	0	0	0	0	0	0	0	0.714286	0	0	0	0	0	0	0	0	0	0.714286	0	0	0	0	0	0	0	0	0	0	0	0	0	0	0	0	0	0	0	0	0	0
c_PA	0	0	0	0	0	0	0	0	0	0	0	0	0	0	0	0	0	0	0	0	0	0	0	0	0	0	0	0	0	0	0	0	0	0	0	0	0	0	0	0	0	0	0	0	0	0	0.714286	0	0
c_CP	0.809524	0	0.809524	0.714286	0	0	0	0.904762	0	0.809524	0	0	0	0	0	0	0	0	0	0	0.809524	0	0.714286	0	0	0.809524	0	0	0	0.714286	0	0	0	0	0	0	0	0	0	0	0	0.809524	0.714286	0.809524	0.714286	0	0	0	0
c_ACB	0	0	0	0	0	0	0	0	0	0.714286	0.809524	0.809524	0	0	0	0	0	0	0	0	0	0	0	0	0	0	0.714286	0	0	0	0	0	0	0	0	0	0	0.714286	0.809524	0	0	0	0	0	0	0	0	0	0
c_FS	0	0	0	0.714286	0	0	0.714286	0.714286	0	0.809524	0	0	0	0	0	0	0	0	0	0	0	0	0	0	0.809524	0	0	0	0	0	0	0	0	0	0	0	0	0	0	0	0	0	0	0	0.714286	0	0	0	0
c_OT	0	0	0	0	0	0	0.714286	0	0	0	0	0	0	0	0	0	0	0	0	0	0	0	0	0	0	0	0	0	0	0	0	0	0	0	0	0	0	0	0	0	0	0	0	0	0	0.809524	0	0	0
c_LS	0	0	0.809524	0.714286	0	0	0	0.714286	0	0	0	0	0.714286	0	0	0	0	0	0	0	0.809524	0	0.714286	0	0	0	0	0	0	0	0	0	0	0	0	0	0	0	0	0	0	0	0	0.809524	0	0	0	0	0
c_LSc	0	0.714286	0	0	0	0	0	0	0.714286	0	0	0	0.809524	0.714286	0	0	0.714286	0	0	0	0	0	0	0.714286	0	0	0.714286	0	0	0	0	0	0	0	0	0	0	0	0	0	0	0	0	0	0	0	0	0	0
c_LSr	0.714286	0	0.904762	0	0	0	0	0.809524	0	0.714286	0	0	0	0	0	0	0	0	0	0	0.714286	0	0.809524	0	0	0.714286	0	0	0	0	0	0	0	0	0	0	0	0	0	0	0	0.714286	0	0.904762	0	0	0	0	0
c_LSv	0	0	0	0	0	0	0	0.714286	0	0	0	0	0	0	0	0	0	0	0	0	0	0	0	0	0	0	0	0	0	0	0	0	0	0	0	0	0	0	0	0	0	0	0	0	0	0	0	0	0
c_SF	0	0	0.809524	0	0.714286	0.714286	0	0	0	0	0.904762	0.904762	0.714286	0	0	0	0	0	0	0	0	0	0.714286	0.809524	0	0	0.809524	0	0	0	0	0	0.714286	0	0	0	0	0.809524	0.714286	0	0	0	0	0.809524	0	0	0	0	0
c_AAA	0	0	0	0	0	0	0	0	0	0	0	0	0	0	0	0	0	0	0	0	0	0	0	0	0	0	0	0	0	0	0	0	0	0	0	0	0	0	0	0	0	0	0	0	0	0	0	0	0.809524
c_BA	0	0	0	0	0	0	0	0	0	0	0	0	0	0	0	0	0	0	0	0	0	0.714286	0	0	0	0	0	0	0	0	0	0	0	0	0	0	0	0	0.714286	0	0	0	0	0	0	0	0.714286	0	0
c_CEA	0	0	0	0	0	0	0	0	0	0	0	0	0	0	0	0	0	0	0	0	0	0	0	0	0	0	0	0	0	0	0	0	0	0	0	0	0	0	0	0	0	0	0	0	0	0	0	0	0
c_CEAc	0	0	0	0	0	0	0	0	0	0	0	0	0	0	0	0	0	0	0	0	0	0	0	0	0	0	0	0	0	0	0	0	0	0	0	0	0	0	0	0	0	0	0	0	0	0	0	0	0
c_CEAl	0	0	0	0	0	0	0	0	0	0	0	0	0	0	0	0	0	0	0	0	0	0	0	0	0	0	0	0	0	0	0	0	0	0	0	0	0	0	0	0	0	0	0	0	0	0	0	0	0
c_CEAm	0	0	0	0	0	0	0	0	0	0	0	0	0	0	0	0	0	0	0	0	0	0	0	0	0	0	0	0	0	0	0	0	0	0	0	0	0	0	0	0	0	0	0	0	0	0	0	0	0
c_IA	0	0	0	0	0	0	0	0	0	0	0.714286	0.714286	0	0	0	0	0	0	0	0	0	0	0	0	0	0	0	0	0	0	0	0	0.714286	0	0	0	0	0	0	0	0	0	0	0	0	0	0	0	0
c_MEA	0	0.714286	0.714286	0	0.809524	0.809524	0	0	0.714286	0	0.809524	0.809524	0.809524	0.714286	0	0	0	0	0	0	0.714286	0	0	0.904762	0	0	0.904762	0	0	0	0	0	0	0	0	0	0	0.714286	0	0	0	0	0	0.714286	0	0	0	0	0
c_PALd	0.904762	0.714286	0.714286	0	0	0	0	0	0.714286	0	0	0	0	0.714286	0	0	0	0	0	0	0.904762	0	0	0	0.714286	0.904762	0	0	0	0	0	0.714286	0	0	0.714286	0	0	0	0	0	0	0.904762	0.809524	0.714286	0.809524	0	0	0	0
c_GPe	0.809524	0.809524	0.809524	0.714286	0	0	0	0.714286	0	0	0	0	0.714286	0	0	0	0	0	0	0	1	0	0.714286	0	0.809524	0.809524	0	0	0	0	0	0	0	0	0	0	0	0	0	0	0	0.809524	0.714286	0.809524	0.714286	0	0	0	0
c_GPi	0.904762	0.714286	0.714286	0	0	0	0	0	0.714286	0	0	0	0	0.714286	0	0	0	0	0	0	0.904762	0	0	0	0.714286	0.904762	0	0	0	0	0	0.714286	0	0	0.714286	0	0	0	0	0	0	0.904762	0.809524	0.714286	0.809524	0	0	0	0
c_PALv	0	0	0.714286	0	0.809524	0.809524	0	0	0	0.714286	1	1	0	0	0	0	0	0	0	0	0	0	0	0.714286	0	0	0.714286	0	0	0	0	0	0	0	0.714286	0	0	0.904762	0.809524	0	0	0	0	0.714286	0	0	0	0	0
c_SI	0	0	0.714286	0	0.809524	0.809524	0	0	0	0.714286	1	1	0	0	0	0	0	0	0	0	0	0	0	0.714286	0	0	0.714286	0	0	0	0	0	0	0	0.714286	0	0	0.904762	0.809524	0	0	0	0	0.714286	0	0	0	0	0
c_MA	0	0	0	0	0	0	0	0	0	0	0	0	0	0	0	0.714286	0	0	0	0.714286	0	0	0.714286	0	0	0	0	0	0	0	0	0	0	0	0	0	0	0	0	0	0	0	0	0	0	0	0	0	0.714286
c_PALm	0.809524	0	1	0	0	0	0	0.714286	0	0	0.714286	0.714286	0.714286	0	0	0	0	0	0	0	0.809524	0	0.904762	0	0	0.809524	0	0	0	0	0	0	0.714286	0	0	0	0	0	0	0	0	0.809524	0.714286	1	0.714286	0	0	0	0
c_MSC	0.809524	0.809524	0.809524	0.714286	0	0	0	0.714286	0	0	0	0	0.714286	0	0	0	0	0	0	0	1	0	0.714286	0	0.809524	0.809524	0	0	0	0	0	0	0	0	0	0	0	0	0	0	0	0.809524	0.714286	0.809524	0.714286	0	0	0	0
c_MS	0	0.809524	0	0.714286	0.714286	0.714286	0.714286	0	0	0	0	0	0.714286	0	0	0	0	0	0	0	0.809524	0	0	0	1	0	0	0	0	0	0	0	0	0	0	0	0	0	0	0	0	0	0	0	0.714286	0	0	0	0
c_NDB	0.714286	0	0.904762	0	0	0	0	0.809524	0	0	0	0	0	0	0	0	0	0	0	0	0.714286	0	1	0	0	0.714286	0	0	0	0	0	0	0	0	0	0	0	0	0	0	0	0.714286	0	0.904762	0	0	0	0	0
c_TRS	0	0	0	0	0	0	0	0	0	0	0.714286	0.714286	0	0	0	0	0	0	0	0	0	0	0	0	0	0	0	0	0	0	0	0	0.714286	0	0	0	0	0.809524	0	0	0	0	0	0	0	0	0	0	0
c_PALc	0	0	0.809524	0	0	0	0	0.714286	0	0.809524	0.714286	0.714286	0	0	0	0	0	0	0	0	0	0	0.714286	0	0	0	0	0	0	0	0	0	0.714286	0	0	0	0	0	0	0	0	0	0	0.809524	0	0	0	0	0
c_BST	0	0	0.809524	0	0	0	0	0.714286	0	0.809524	0.714286	0.714286	0	0	0	0	0	0	0	0	0	0	0.714286	0	0	0	0	0	0	0	0	0	0.714286	0	0	0	0	0	0	0	0	0	0	0.809524	0	0	0	0	0
c_BAC	0	0	0	0	0	0	0	0	0	0	0	0	0	0	0	0	0	0	0	0	0	0	0	0	0	0	0	0	0	0	0	0	0	0	0	0	0	0	0	0	0	0	0	0	0	0	0	0	0
c_DORsm	0	0.809524	0	0.714286	0.904762	0.904762	0.714286	0	0.809524	0	0.714286	0.714286	0.904762	0.809524	0	0	0	0	0	0	0	0	0	1	0	0	0.809524	0	0	0	0	0	0	0	0	0	0	0	0	0	0	0	0	0	0	0	0	0	0
c_VENT	0	0.904762	0.714286	0.809524	0.809524	0.809524	0	0	0.904762	0	0	0	1	0.904762	0.714286	0	0	0	0	0	0.714286	0	0	0.904762	0.714286	0	0.714286	0	0	0	0	0	0	0	0	0	0	0	0	0.714286	0	0	0	0.714286	0	0	0	0	0
c_VAL	0	0.904762	0.714286	0.809524	0.809524	0.809524	0	0	0.904762	0	0	0	1	0.904762	0.714286	0	0	0	0	0	0.714286	0	0	0.904762	0.714286	0	0.714286	0	0	0	0	0	0	0	0	0	0	0	0	0.714286	0	0	0	0.714286	0	0	0	0	0
c_VM	0.809524	0.809524	0.809524	0.714286	0	0	0	0.714286	0	0	0	0	0.714286	0	0	0	0	0	0	0	1	0	0.714286	0	0.809524	0.809524	0	0	0	0	0	0	0	0	0	0	0	0	0	0	0	0.809524	0.714286	0.809524	0.714286	0	0	0	0
c_VP	0	0.809524	0	0.714286	0.904762	0.904762	0.714286	0	0.809524	0	0.714286	0.714286	0.904762	0.809524	0	0	0	0	0	0	0	0	0	1	0	0	0.809524	0	0	0	0	0	0	0	0	0	0	0	0	0	0	0	0	0	0	0	0	0	0
c_VPL	0	1	0	0.904762	0.714286	0.714286	0.714286	0	0.809524	0	0	0	0.904762	0.809524	0	0	0	0	0	0	0.809524	0	0	0.809524	0.809524	0	0	0	0	0	0	0	0	0	0	0	0	0	0	0	0	0	0	0	0	0	0	0	0
c_VPLpc	0	0	0	0	0	0	0	0	0	0	0	0	0	0	0	0	0	0	0	0	0	0	0	0	0	0	0	0	0	0	0	0	0	0	0	0	0	0	0	0	0	0	0	0	0	0.809524	0.904762	0	0
c_VPM	0	0.809524	0	0.714286	0.904762	0.904762	0.714286	0	0.809524	0	0.714286	0.714286	0.904762	0.809524	0	0	0	0	0	0	0	0	0	1	0	0	0.809524	0	0	0	0	0	0	0	0	0	0	0	0	0	0	0	0	0	0	0	0	0	0
c_VPMpc	0	0	0	0	0	0	0	0	0	0	0	0	0	0	0	0	0	0	0	0	0	0	0	0	0	0	0	0	0	0	0	0	0	0	0	0	0	0	0	0	0	0	0	0	0	0.714286	0	0.714286	0
c_PoT	0	0	0.809524	0	0	0	0	0	0	0	0	0	0.714286	0	0	0	0	0	0	0	0.809524	0	0.714286	0	0	0	0	0	0	0	0	0	0	0	0	0	0	0	0	0	0	0	0	0.809524	0	0	0	0	0
c_SPF	0	0	0	0	0	0	0	0	0.809524	0	0	0	0.714286	0.809524	0.809524	0	0	0	0	0	0	0	0	0	0	0	0	0	0	0	0	0	0	0	0	0	0	0	0	0	0	0	0	0	0	0	0	0	0
c_SPFm	0	0	0	0	0	0	0	0	0	0	0	0	0	0	0	0	0	0	0	0	0	0	0	0	0	0	0	0	0	0	0	0	0	0	0	0	0	0	0	0	0	0	0	0	0	0	0	0	0
c_SPFp	0	0	0	0	0	0	0	0	0	0	0	0	0	0	0	0.809524	0.714286	0.714286	0	0.809524	0	0	0	0	0	0	0.714286	0	0	0	0	0	0	0	0	0	0	0	0	0	0	0	0	0	0	0	0	0	0
c_SPA	0	0	0	0	0	0	0	0	0	0	0	0	0	0	0	0	0	0	0	0	0	0	0	0	0	0	0.809524	0	0	0	0	0	0	0	0	0	0	0	0	0	0	0	0	0	0	0	0	0	0
c_PP	0	0	0	0	0	0	0	0	0	0	0	0	0	0	0	0.904762	0.809524	1	0.809524	0.714286	0	0.714286	0	0	0	0	0	0	0	0	0	0	0	0	0	0	0	0	0	0	0	0	0	0	0	0	0	0	0.714286
c_GENd	0.714286	0	0.904762	0	0	0	0	0	0	0.714286	0.809524	0.809524	0	0	0	0	0	0	0	0	0.714286	0	0.809524	0.714286	0	0.714286	0.714286	0	0	0	0	0	0.809524	0	0.714286	0	0.714286	0.714286	0	0	0	0.714286	0	0.904762	0	0	0	0	0
c_MG	0	0	0	0	0.714286	0.714286	0.714286	0	0	0.809524	0.904762	0.904762	0	0	0	0	0	0	0	0	0	0	0	0	0	0	0	0	0	0	0	0	0	0	0	0	0	0.809524	0.714286	0	0	0	0	0	0	0	0	0	0
c_MGd	0	0	0	0	0	0	0	0	0	0	0	0	0	0	0	0	0	0	0	0	0	0	0	0	0.714286	0	0	0	0	0	0	0.714286	0	0	0	0	0	0	0	0.714286	0	0	0	0	0	0	0	0	0
c_MGv	0	0	0	0	0	0	0	0	0	0	0	0	0	0	0	0	0.714286	0	0.714286	0	0	0.809524	0	0	0	0	0	0	0	0	0	0	0	0	0	0	0	0	0	0	0	0	0	0	0	0	0	0	0
c_MGm	0	0	0	0	0.809524	0.809524	0.809524	0	0	0.714286	0.809524	0.809524	0	0	0	0	0	0	0	0	0	0	0	0.714286	0	0	0	0	0	0	0	0	0	0	0	0	0	0.714286	0	0	0	0	0	0	0	0	0	0	0
c_LGd	0.714286	0	0.714286	0	0	0	0	0	0	0	0	0	0	0	0	0	0	0	0	0	0	0	0	0	0	0.714286	0	0	0	0	0	0	0.809524	0	0.714286	0	0.904762	0.714286	0	0	0.809524	0.714286	0.809524	0.714286	0	0	0	0	0
c_DORpm	0.714286	0.714286	0.904762	0	0	0	0	0	0.714286	0	0	0	0.809524	0.714286	0	0	0	0	0	0	0.904762	0	0.809524	0.714286	0.714286	0.714286	0.714286	0	0	0	0	0	0	0	0	0	0	0	0	0	0	0.714286	0	0.904762	0	0	0	0	0
c_LAT	0	0.809524	0	0.714286	0.714286	0.714286	0.714286	0	0	0	0	0	0.714286	0	0	0	0	0	0	0	0.809524	0	0	0	1	0	0	0	0	0	0	0	0	0	0	0	0	0	0	0	0	0	0	0	0.714286	0	0	0	0
c_LP	0	0	0	0	0.714286	0.714286	0.714286	0	0	0.809524	0.714286	0.714286	0	0	0	0	0	0	0	0	0	0	0	0	0.809524	0	0	0	0	0	0	0	0	0.714286	0.809524	0	0	0	0	0	0	0	0	0	0.714286	0	0.714286	0	0
c_PO	0.809524	0.809524	0	0.714286	0	0	0	0	0.809524	0	0	0	0.714286	0.809524	0	0	0	0	0	0	0.809524	0	0	0	0.809524	0.809524	0	0	0	0	0	0	0	0	0	0	0	0	0	0	0	0.809524	0.714286	0	0.714286	0	0	0	0
c_POL	0	0.904762	0	0.809524	0	0	0	0	0.714286	0	0	0	0.809524	0.714286	0	0	0	0	0	0	0.714286	0	0	0.714286	0.714286	0	0	0	0	0	0	0	0	0	0	0	0	0	0	0	0	0	0	0	0	0	0	0	0
c_SGN	0	0.714286	0	0.809524	0	0	0	0	0	0	0	0	0	0	0	0	0	0	0	0	0.714286	0	0	0	0.714286	0	0	0	0	0	0	0	0	0	0	0	0	0	0	0.714286	0	0	0	0	0	0	0	0	0
c_Eth	0	1	0	0.904762	0.714286	0.714286	0.714286	0	0.809524	0	0	0	0.904762	0.809524	0	0	0	0	0	0	0.809524	0	0	0.809524	0.809524	0	0	0	0	0	0	0	0	0	0	0	0	0	0	0	0	0	0	0	0	0	0	0	0
c_ATN	0.904762	0	0.904762	0	0	0	0	0	0.714286	0	0	0	0	0.714286	0	0	0	0	0	0	0.714286	0	0.809524	0	0	0.904762	0	0	0	0	0	0.714286	0.809524	0	0.714286	0	0.714286	0.714286	0	0	0	0.904762	0.809524	0.904762	0.809524	0	0	0	0
c_AV	0.809524	0	0.809524	0	0	0	0	0	0	0	0.714286	0.714286	0	0	0	0	0	0	0	0	0	0	0.714286	0	0	0.809524	0	0	0	0	0	0	0.904762	0.714286	0.809524	0	0.809524	0.809524	0	0	0.714286	0.809524	0.714286	0.809524	0.714286	0	0	0	0
c_AM	0.904762	0	0.904762	0	0	0	0	0	0.714286	0	0	0	0	0.714286	0	0	0	0	0	0	0.714286	0	0.809524	0	0	0.904762	0	0	0	0	0	0.714286	0.809524	0	0.714286	0	0.714286	0.714286	0	0	0	0.904762	0.809524	0.904762	0.809524	0	0	0	0
c_AMd	0.904762	0	0.904762	0	0	0	0	0	0.714286	0	0	0	0	0.714286	0	0	0	0	0	0	0.714286	0	0.809524	0	0	0.904762	0	0	0	0	0	0.714286	0.809524	0	0.714286	0	0.714286	0.714286	0	0	0	0.904762	0.809524	0.904762	0.809524	0	0	0	0
c_AMv	0.714286	0	0.714286	0	0	0	0	0	0	0	0	0	0	0	0	0	0	0	0	0	0	0	0	0	0	0.714286	0	0	0.809524	0	0	0.714286	0.809524	0	0	0.809524	0.904762	0	0	0	0	0.714286	0.809524	0.714286	0	0	0	0	0
c_AD	0	0	0	0	0	0	0	0	0	0	0	0	0	0	0	0	0	0	0	0	0	0	0	0	0	0	0	0	0	0	0	0	0	0	0	0	0	0	0	0	0	0	0	0	0	0	0	0	0
c_IAM	0.809524	0	0.809524	0	0	0	0	0	0	0	0.714286	0.714286	0	0	0	0	0	0	0	0	0	0	0.714286	0	0	0.809524	0	0	0	0	0	0	0.904762	0.714286	0.809524	0	0.809524	0.809524	0	0	0.714286	0.809524	0.714286	0.809524	0.714286	0	0	0	0
c_IAD	0	0	0	0	0.714286	0.714286	0.714286	0	0	0	0	0	0	0	0	0	0	0	0	0	0	0	0	0	0	0	0	0	0	0	0	0	0	0	0	0	0	0	0	0	0	0	0	0	0	0.809524	0	0.809524	0
c_LD	0	0	0	0	0	0	0	0	0	0	0	0	0	0	0	0	0	0	0	0	0	0	0	0	0.714286	0	0	0	0	0	0	0	0	0	0	0	0	0	0	0	0	0	0	0	0	0.714286	0.809524	0	0
c_MED	0	0.809524	0.809524	0.714286	0.714286	0.714286	0	0	0.809524	0	0.714286	0.714286	0.904762	0.809524	0	0	0	0	0	0	0.809524	0	0.714286	0.809524	0	0	0.809524	0	0	0	0	0	0	0	0	0	0	0	0	0	0	0	0	0.809524	0	0	0	0	0
c_IMD	0	0	0	0	0	0	0	0	0	0	0	0	0	0	0	0	0.714286	0	0.714286	0	0	0.809524	0	0	0	0	0.714286	0	0	0	0	0	0	0	0	0	0	0	0.809524	0	0	0	0	0	0	0	0	0	0
c_MD	0	0.714286	0.714286	0	0	0	0	0	0.714286	0	0	0	0.809524	0.714286	0	0	0.714286	0	0	0	0.714286	0	0	0.714286	0	0	0.714286	0	0	0	0	0	0	0	0	0	0	0	0	0	0	0	0	0.714286	0	0	0	0	0
c_SMT	0	0.714286	0.714286	0.809524	0	0	0	0	0.714286	0	0	0	0.809524	0.714286	0	0	0	0	0	0	0.714286	0	0	0.714286	0	0	0.714286	0	0	0	0	0	0	0	0	0	0	0	0	0.714286	0	0	0	0.714286	0	0	0	0	0
c_PR	0	0	0	0.714286	0	0	0.714286	0.714286	0	0.809524	0	0	0	0	0	0	0	0	0	0	0	0	0	0	0.809524	0	0	0	0	0	0	0	0	0	0	0	0	0	0	0	0	0	0	0	0.714286	0	0	0	0
c_MTN	0.809524	0	1	0	0	0	0	0.714286	0	0	0.714286	0.714286	0.714286	0	0	0	0	0	0	0	0.809524	0	0.904762	0	0	0.809524	0	0	0	0	0	0	0.714286	0	0	0	0	0	0	0	0	0.809524	0.714286	1	0.714286	0	0	0	0
c_PVT	0.714286	0.714286	0.904762	0	0	0	0	0	0.714286	0	0	0	0.809524	0.714286	0	0	0	0	0	0	0.904762	0	0.809524	0.714286	0.714286	0.714286	0.714286	0	0	0	0	0	0	0	0	0	0	0	0	0	0	0.714286	0	0.904762	0	0	0	0	0
c_PT	0	0	0.809524	0	0	0	0	0.904762	0	0	0	0	0	0	0	0	0	0	0	0	0	0	0.904762	0	0	0	0	0	0	0.714286	0	0	0	0	0	0	0	0	0	0	0	0	0	0.809524	0	0	0	0	0
c_RE	0.904762	0	0.714286	0	0	0	0	0	0	0.714286	0	0	0	0	0	0	0	0	0	0	0.714286	0	0	0	0.714286	0.904762	0	0	0.809524	0	0	0.904762	0	0.809524	0.904762	0	0	0.714286	0	0	0	0.904762	0.809524	0.714286	1	0	0	0	0
c_Xi	0.904762	0	0.904762	0	0	0	0	0	0.714286	0	0	0	0	0.714286	0	0	0	0	0	0	0.714286	0	0.809524	0	0	0.904762	0	0	0	0	0	0.714286	0.809524	0	0.714286	0	0.714286	0.714286	0	0	0	0.904762	0.809524	0.904762	0.809524	0	0	0	0
c_ILM	0	0.714286	0.714286	0	0.809524	0.809524	0	0	0.714286	0	0.809524	0.809524	0.809524	0.714286	0	0	0	0	0	0	0.714286	0	0	0.904762	0	0	0.904762	0	0	0	0	0	0	0	0	0	0	0.714286	0	0	0	0	0	0.714286	0	0	0	0	0
c_RH	0	0.714286	0.714286	0	0.809524	0.809524	0	0	0.714286	0	0.809524	0.809524	0.809524	0.714286	0	0	0	0	0	0	0.714286	0	0	0.904762	0	0	0.904762	0	0	0	0	0	0	0	0	0	0	0.714286	0	0	0	0	0	0.714286	0	0	0	0	0
c_CM	0	0.904762	0.714286	0.809524	0.809524	0.809524	0	0	0.904762	0	0	0	1	0.904762	0.714286	0	0	0	0	0	0.714286	0	0	0.904762	0.714286	0	0.714286	0	0	0	0	0	0	0	0	0	0	0	0	0.714286	0	0	0	0.714286	0	0	0	0	0
c_PCN	0	0.809524	0	0.714286	0.904762	0.904762	0.714286	0	0.809524	0	0.714286	0.714286	0.904762	0.809524	0	0	0	0	0	0	0	0	0	1	0	0	0.809524	0	0	0	0	0	0	0	0	0	0	0	0	0	0	0	0	0	0	0	0	0	0
c_CL	0	0	0	0	0	0	0	0	0	0	0	0	0	0	0	0	0.714286	0	0.714286	0	0	0.809524	0	0.714286	0	0	0.904762	0	0	0	0	0	0	0	0	0	0	0	0	0	0	0	0	0	0	0	0	0	0
c_PF	0	0	0	0.714286	0.714286	0.714286	0.714286	0	0	0	0.714286	0.714286	0.714286	0	0	0	0	0	0	0	0	0	0	0.809524	0	0	0.809524	0	0	0	0	0	0	0	0	0	0	0	0	0	0	0	0	0	0	0	0	0	0
c_PIL	0	0	0	0	0	0	0	0	0	0	0	0	0	0	0	0.714286	0	0	0	0.714286	0	0	0	0	0	0	0	0	0	0	0	0	0	0	0	0	0	0	0	0	0	0	0	0	0	0	0	0	0.904762
c_RT	0.904762	0	0.904762	0	0	0	0	0	0.714286	0	0	0	0	0.714286	0	0	0	0	0	0	0.714286	0	0.809524	0	0	0.904762	0	0	0	0	0	0.714286	0.809524	0	0.714286	0	0.714286	0.714286	0	0	0	0.904762	0.809524	0.904762	0.809524	0	0	0	0
c_GENv	0.809524	0	0	0	0	0	0	0	0	0	0	0	0	0	0	0	0	0	0	0	0.809524	0	0	0	0	0.809524	0	0	0.714286	0	0	0.809524	0.714286	0.714286	0	0.714286	0	0	0	0	0	0.809524	0.714286	0	0.714286	0	0	0	0
c_IGL	0.904762	0.714286	0.714286	0	0	0	0	0	0.714286	0	0	0	0	0.714286	0	0	0	0	0	0	0.904762	0	0	0	0.714286	0.904762	0	0	0	0	0	0.714286	0	0	0.714286	0	0	0	0	0	0	0.904762	0.809524	0.714286	0.809524	0	0	0	0
c_IntG	0	0	0	0	0	0	0	0	0	0	0	0	0	0	0	0	0	0	0	0	0	0	0	0	0	0	0	0	0	0	0	0	0	0	0	0	0.714286	0	0	0	0.809524	0	0	0	0	0	0	0	0
c_LGv	0.714286	0	0.714286	0	0	0	0	0	0.714286	0	0	0	0	0.714286	0.714286	0	0	0	0	0	0.714286	0	0	0	0	0.714286	0	0	0	0	0	0.714286	0.809524	0	0	0	0.714286	0	0	0.714286	0	0.714286	0	0.714286	0	0	0	0	0
c_SubG	0.78072	0	0.9759	0	0	0	0	0.78072	0	0.68313	0.68313	0.68313	0.68313	0	0	0	0	0	0	0	0.78072	0	0.87831	0	0	0.78072	0	0	0	0	0	0	0.68313	0	0	0	0	0	0	0	0	0.78072	0.68313	0.9759	0.68313	0	0	0	0
c_EPI	0	0	0	0	0	0	0	0	0	0.714286	0	0	0	0	0	0	0	0	0	0	0	0	0	0	0	0	0	0	0	0	0	0	0	0	0.714286	0	0	0	0	0	0	0	0	0	0	0.714286	1	0	0
c_MH	0	0	0	0	0	0	0	0	0	0	0	0	0	0	0	0	0	0	0	0	0	0	0	0	0	0	0	0	0	0	0	0	0	0	0	0	0	0	0	0	0	0	0	0	0	0.809524	0.904762	0	0
c_LH	0.714286	0	0.714286	0	0	0	0	0	0	0.904762	0.809524	0.809524	0	0	0	0	0	0	0	0	0.714286	0	0	0	0.714286	0.714286	0	0	0	0	0	0.714286	0	0.809524	0.904762	0	0	0.714286	0	0	0	0.714286	0	0.714286	0.809524	0	0.809524	0	0
c_PVZ	0	0	0	0	0	0	0	0	0	0	0	0	0	0	0	0	0	0	0	0	0	0	0	0.714286	0	0	0.714286	0	0	0	0	0	0	0	0	0	0	0	0	0.714286	0	0	0	0	0	0	0	0	0
c_SO	0	0.714286	0	0.809524	0	0	0	0	0	0	0	0	0	0	0	0	0	0	0	0	0.714286	0	0	0	0.714286	0	0	0	0	0	0	0	0	0	0	0	0	0	0	0	0	0	0	0	0	0	0	0	0
c_ASO	0	0	0	0	0	0	0	0	0	0	0	0	0	0	0	0	0	0	0	0	0	0	0	0	0	0	0	0	0	0	0	0	0	0	0	0	0	0	0	0	0	0	0	0	0	0	0	0	0
c_PVH	0	0	0	0	0	0	0	0	0	0	0	0	0	0	0	0	0	0	0	0.714286	0	0	0	0	0	0	0	0	0	0	0	0	0	0	0	0	0	0	0	0	0	0	0	0	0	0	0	0	0
c_PVa	0	0	0	0	0	0	0	0	0	0	0	0	0	0	0	0	0	0	0	0	0	0	0	0	0	0	0	0	0	0	0	0	0	0	0	0	0	0	0	0	0	0	0	0	0	0	0	0	0
c_PVi	0	0	0	0	0.87831	0.87831	0.78072	0	0	0.68313	0.87831	0.87831	0.68313	0	0	0	0	0	0	0	0	0	0	0.78072	0	0	0	0	0	0	0	0	0	0	0	0	0	0.78072	0.68313	0	0	0	0	0	0	0	0	0	0
c_ARH	0	0	0	0	0	0	0	0	0	0	0	0	0	0	0	0	0	0	0	0	0	0	0	0	0	0	0	0	0	0	0	0	0	0	0	0	0	0	0	0	0	0	0	0	0	0	0	0	0
c_PVR	0.714286	0.714286	0.904762	0	0	0	0	0	0.714286	0	0	0	0.809524	0.714286	0	0	0	0	0	0	0.904762	0	0.809524	0.714286	0.714286	0.714286	0.714286	0	0	0	0	0	0	0	0	0	0	0	0	0	0	0.714286	0	0.904762	0	0	0	0	0
c_ADP	0	0	0.714286	0	0	0	0	0	0	0.714286	0.809524	0.809524	0	0	0	0	0	0	0	0	0	0	0	0.714286	0	0	0.714286	0	0	0	0	0	0	0	0	0	0	0.714286	0	0	0	0	0	0.714286	0	0	0	0	0
c_AVP	0	0	0	0	0	0	0	0	0	0	0	0	0	0	0	0	0	0	0	0	0	0	0.714286	0	0	0	0	0	0	0	0	0	0	0	0	0	0	0	0	0	0	0	0	0	0	0	0	0	0.714286
c_AVPV	0.809524	0	0.809524	0	0	0	0	0.714286	0	0.809524	0.714286	0.714286	0	0	0	0	0	0	0	0	0.809524	0	0.714286	0	0.809524	0.809524	0	0	0.714286	0	0	0.809524	0	0.714286	0.809524	0	0	0	0	0	0	0.809524	0.714286	0.809524	0.904762	0	0.714286	0	0
c_DMH	0	0	0.714286	0	0	0	0	0	0	0	0	0	0	0	0	0	0.714286	0	0	0	0.714286	0	0.809524	0	0	0	0	0	0	0	0	0	0	0	0	0	0	0	0	0	0	0	0	0.714286	0	0	0	0	0
c_MEPO	0	0	0	0	0.714286	0.714286	0	0	0.809524	0	0.714286	0.714286	0.714286	0.809524	0	0	0	0	0	0	0	0	0	0.809524	0	0	0.809524	0	0	0	0	0	0.714286	0	0	0	0	0.809524	0	0	0	0	0	0	0	0	0	0	0
c_MPO	0.714286	0	0.904762	0	0	0	0	0	0	0.714286	0.809524	0.809524	0	0	0	0	0	0	0	0	0.714286	0	0.809524	0.714286	0	0.714286	0.714286	0	0	0	0	0	0.809524	0	0.714286	0	0.714286	0.714286	0	0	0	0.714286	0	0.904762	0	0	0	0	0
c_OV	0	0	0	0.714286	0.714286	0.714286	0.904762	0	0	0.809524	0.714286	0.714286	0	0	0	0	0	0	0	0	0	0	0	0	0	0	0	0	0	0	0	0	0	0	0	0	0	0	0	0	0	0	0	0	0	0	0	0	0
c_PD	0	0	0	0	0.68313	0.68313	0.68313	0	0	0	0.68313	0.68313	0	0	0	0	0	0	0	0	0	0	0	0	0	0	0	0	0	0	0	0	0	0	0	0	0	0.68313	0	0.68313	0	0	0	0	0	0	0	0	0
c_PS	0.809524	0.809524	0.809524	0.714286	0	0	0	0.714286	0	0	0	0	0.714286	0	0	0	0	0	0	0	1	0	0.714286	0	0.809524	0.809524	0	0	0	0	0	0	0	0	0	0	0	0	0	0	0	0.809524	0.714286	0.809524	0.714286	0	0	0	0
c_PVp	0	0	0	0	0	0	0	0	0	0	0	0	0	0	0	0	0	0	0	0	0	0	0	0	0	0	0	-0.714286	0	0	0	0	0	0	0	0	0	0	0	0	0	0	0	0	0	0	0	0	0
c_PVpo	0	0	0	0	0	0	0	0	0	0	0	0	0	0	0	0	0	0	0	0	0	0	0	0	0	0	0	0	0	0	0	0	0	0	0	0	0	0	0	0	0	0	0	0	0	0	0	0	0
c_SBPV	0	0	0	0	0	0	0	0	0	0	0	0	0	0	0	0	0	0	0	0	0	0	0	0	0	0	0	0	0	0	0	0	0	0	0	0	0	0	0	0	0	0	0	0	0	0	0	0	0
c_SCH	0	0	0	0	0	0	0	0	0	0	0	0	0	0	0	0	0	0	0	0	0	0	0	0	0	0	0	0	0	0	0	0	0	0	0	0	0	0	0	0	0	0	0	0	0	0	0	0	0
c_SFO	0	0	0	0	0	0	0	0	0	0	0	0	0	0	0	0	0	0	0	0	0	0	0	0	0	0	0	0	0	0	0	0	0	0	0	0	0	0	0	0	0	0	0	0	0	0	0	0	0
c_VMPO	0	0	0	0	0	0	0	0	0	0	0	0	0	0	0	0	0	0	0	0	0	0	0	0	0.714286	0	0	0	0	0	0	0	0	0	0	0	0	0	0	0	0	0	0	0	0	0.714286	0.809524	0	0
c_VLPO	0	0	0	0	0	0	0	0	0	0	0	0	0	0	0	0	0	0	0	0	0	0	0	0	0	0	0	0	0	0	0	0	0	0	0	0	0	0	0	0	0	0	0	0	0	0	0	0	0
c_MEZ	0	0.809524	0.809524	0.714286	0.714286	0.714286	0	0	0.809524	0	0.714286	0.714286	0.904762	0.809524	0	0	0	0	0	0	0.809524	0	0.714286	0.809524	0	0	0.809524	0	0	0	0	0	0	0	0	0	0	0	0	0	0	0	0	0.809524	0	0	0	0	0
c_AHN	0	0	0.809524	0	0	0	0	0	0	0	0	0	0.714286	0	0	0	0	0	0	0	0.809524	0	0.714286	0	0	0	0	0	0	0	0	0	0	0	0	0	0	0	0	0	0	0	0	0.809524	0	0	0	0	0
c_MBO	0	0.904762	0.714286	0.809524	0.809524	0.809524	0	0	0.904762	0	0	0	1	0.904762	0.714286	0	0	0	0	0	0.714286	0	0	0.904762	0.714286	0	0.714286	0	0	0	0	0	0	0	0	0	0	0	0	0.714286	0	0	0	0.714286	0	0	0	0	0
c_LM	0	0.714286	0	0.809524	0	0	0	0	0	0	0	0	0	0	0	0	0	0	0	0	0	0	0	0	0	0	0	0	0	0	0	0	0	0	0	0	0	0	0	0	0	0	0	0	0	0	0	0	0
c_MM	0	0.714286	0	0	0.809524	0.809524	0	0	0.904762	0	0	0	0.809524	0.904762	0.714286	0	0	0	0	0	0	0	0	0.904762	0	0	0.714286	0	0	0	0	0	0	0	0	0	0	0.714286	0	0.714286	0	0	0	0	0	0	0	0	0
c_MMme	0	0.714286	0	0	0	0	0	0	0.714286	0	0	0	0	0.714286	0.714286	0	0	0	0	0	0	0	0	0	0	0	0	0	0	0	0	0	0	0	0	0	0	0	0	0	0	0	0	0	0	0	0	0	0
c_MMl	0	0	0	0.714286	0.714286	0.714286	0.714286	0	0	0	0	0	0.714286	0	0	0	0	0	0	0	0	0	0	0.809524	0	0	0.809524	0	0	0	0	0	0	0	0	0	0	0	0	0	0	0	0	0	0	0	0	0	0
c_MMm	0	0.714286	0	0	0.809524	0.809524	0	0	0.904762	0	0	0	0.809524	0.904762	0.714286	0	0	0	0	0	0	0	0	0.904762	0	0	0.714286	0	0	0	0	0	0	0	0	0	0	0.714286	0	0.714286	0	0	0	0	0	0	0	0	0
c_MMp	0	0	0	0	0	0	0	0	0	0	0	0	0	0	0	0	0	0	0	0	0	0	0	0	0	0	0	0	0	0	0	0	0	0	0	0	0	0	0	0	0	0	0	0	0	0	0	0	0
c_MMd	0	0	0	0	0	0	0	0	0	0	0	0	0	0	0	0	0	0	0	0	0	0	0	0	0	0	0	0	0	0	0	0	0	0	0	0	0	0.714286	0	0	0	0	0	0	0	0	0	0	0
c_SUM	0.714286	0	0.714286	0	0	0	0	0	0.714286	0	0	0	0	0.714286	0.714286	0	0	0	0	0	0.714286	0	0	0	0	0.714286	0	0	0	0	0	0	0	0	0	0	0	0	0	0	0	0.714286	0	0.714286	0	0	0	0	0
c_TM	0	0	0	0	0	0	0	0	0	0	0	0	0	0	0	0	0	0	0	0	0	0	0	0	0	0	0	0	0	0	0	0	0	0	0	0	0	0	0	0	0	0	0	0	0	0	0	0	0
c_TMd	0	0	0	0	0	0	0	0	0	0	0	0	0	0	0	0	0	0	0	0	0	0	0	0	0	0	0	0	0	0	0	0	0	0	0	0	0	0	0	0	0	0	0	0	0	0	0	0	0
c_TMv	0	0	0	0	0	0	0	0	0	0	0	0	0	0	0	0	0	0.714286	0.714286	0	0	0	0	0	0	0	0	0	0	0	0	0	0	0	0	0	0	0	0	0	0	0	0	0	0	0	0	0	0
c_MPN	0	0	0	0	0	0	0	0	0	0	0	0	0	0	0	0	0	0	0	0	0	0	0	0	0	0	0.714286	0	0	0	0	0	0	0	0	0	0	0	0	0	0	0	0	0	0	0	0	0	0
c_PMd	0	0.809524	0.809524	0.714286	0.714286	0.714286	0	0	0.809524	0	0.714286	0.714286	0.904762	0.809524	0	0	0	0	0	0	0.809524	0	0.714286	0.809524	0	0	0.809524	0	0	0	0	0	0	0	0	0	0	0	0	0	0	0	0	0.809524	0	0	0	0	0
c_PMv	0	0	0	0	0	0	0	0	0	0	0	0	0	0	0	0	0	0	0	0	0	0	0	0	0	0	0	0	0	0	0	0	0	0	0	0	0	0	0	0	0	0	0	0	0	0	0	0	0
c_PVHd	0.68313	0	0.78072	0	0.68313	0.68313	0	0	0	0.87831	0.87831	0.87831	0	0	0	0	0	0	0	0	0.68313	0	0.68313	0	0.68313	0.68313	0	0	0	0	0	0.68313	0.68313	0.78072	0.87831	0	0	0.78072	0.68313	0	0.68313	0.68313	0	0.78072	0.78072	0	0.78072	0	0
c_VMH	0	0.714286	0	0	1	1	0.809524	0	0.714286	0	0.809524	0.809524	0.809524	0.714286	0	0	0	0	0	0	0	0	0	0.904762	0.714286	0	0.714286	0	0	0	0	0	0	0	0	0	0	0.714286	0	0	0	0	0	0	0	0	0	0	0
c_PH	0.904762	0.714286	0.714286	0	0	0	0	0	0.714286	0	0	0	0	0.714286	0	0	0	0	0	0	0.904762	0	0	0	0.714286	0.904762	0	0	0	0	0	0.714286	0	0	0.714286	0	0	0	0	0	0	0.904762	0.809524	0.714286	0.809524	0	0	0	0
c_LZ	0.714286	0.714286	0.904762	0	0	0	0	0	0.714286	0	0	0	0.809524	0.714286	0	0	0	0	0	0	0.904762	0	0.809524	0.714286	0.714286	0.714286	0.714286	0	0	0	0	0	0	0	0	0	0	0	0	0	0	0.714286	0	0.904762	0	0	0	0	0
c_LHA	0.714286	0.714286	0.904762	0	0	0	0	0	0.714286	0	0	0	0.809524	0.714286	0	0	0	0	0	0	0.904762	0	0.809524	0.714286	0.714286	0.714286	0.714286	0	0	0	0	0	0	0	0	0	0	0	0	0	0	0.714286	0	0.904762	0	0	0	0	0
c_LPO	0	0	0.809524	0	0	0	0	0	0	0	0	0	0.714286	0	0	0	0	0	0	0	0.809524	0	0.714286	0	0	0	0	0	0	0	0	0	0	0	0	0	0	0	0	0	0	0	0	0.809524	0	0	0	0	0
c_PST	0	0	0	0	0	0	0	0	0	0	0	0	0	0	0	0	0	0	0	0	0	0	0	0	0	0	0	0	0	0	0	0	0	0	0	0	0	0	0	0	0	0	0	0	0	0	0	0	0
c_PSTN	0.809524	0.809524	0.809524	0.714286	0	0	0	0.714286	0	0	0	0	0.714286	0	0	0	0	0	0	0	1	0	0.714286	0	0.809524	0.809524	0	0	0	0	0	0	0	0	0	0	0	0	0	0	0	0.809524	0.714286	0.809524	0.714286	0	0	0	0
c_PeF	0.714286	0	0.904762	0	0	0	0	0	0	0.714286	0.809524	0.809524	0	0	0	0	0	0	0	0	0.714286	0	0.809524	0.714286	0	0.714286	0.714286	0	0	0	0	0	0.809524	0	0.714286	0	0.714286	0.714286	0	0	0	0.714286	0	0.904762	0	0	0	0	0
c_RCH	0.714286	0	0.904762	0	0	0	0	0.809524	0	0.714286	0	0	0	0	0	0	0	0	0	0	0.714286	0	0.809524	0	0	0.714286	0	0	0	0	0	0	0	0	0	0	0	0	0	0	0	0.714286	0	0.904762	0	0	0	0	0
c_STN	0.809524	0	0.809524	0	0	0	0	0	0.809524	0	0	0	0.714286	0.809524	0	0	0	0	0	0	0.809524	0	0.714286	0	0	0.809524	0	0	0	0	0	0	0.714286	0	0	0	0	0	0	0	0	0.809524	0.714286	0.809524	0.714286	0	0	0	0
c_TU	0	0	0	0	0	0	0	0	0.714286	0	0	0	0	0.714286	0.714286	0	0	0	0	0	0	0	0	0	0	0	0	0	0	0	0	0	0	0	0	0	0	0	0	0	0	0	0	0	0	0	0	0	0
c_ZI	0.714286	0.714286	0.714286	0	0	0	0	0	0	0	0	0	0	0	0	0	0	0	0	0	0.904762	0	0	0	0.714286	0.714286	0	0	0	0	0	0	0	0	0	0	0	0	0	0	0	0.714286	0	0.714286	0	0	0	0	0
c_FF	0	0.714286	0	0	0.809524	0.809524	0	0	0.904762	0	0	0	0.809524	0.904762	0.714286	0	0	0	0	0	0	0	0	0.904762	0	0	0.714286	0	0	0	0	0	0	0	0	0	0	0.714286	0	0.714286	0	0	0	0	0	0	0	0	0
c_ME	0	0	0	0	0	0	0	0	0	0	0	0	0	0	0	-0.809524	-0.714286	-0.714286	0	-0.809524	0	0	0	0	0	0	0	0	0	0	0	0	0	0	0	0	0	0	0	0	0	0	0	0	0	0	0	0	-0.809524
c_MBsen	0.809524	0	1	0	0	0	0	0.714286	0	0	0.714286	0.714286	0.714286	0	0	0	0	0	0	0	0.809524	0	0.904762	0	0	0.809524	0	0	0	0	0	0	0.714286	0	0	0	0	0	0	0	0	0.809524	0.714286	1	0.714286	0	0	0	0
c_SCs	0.809524	0	1	0	0	0	0	0.714286	0	0	0.714286	0.714286	0.714286	0	0	0	0	0	0	0	0.809524	0	0.904762	0	0	0.809524	0	0	0	0	0	0	0.714286	0	0	0	0	0	0	0	0	0.809524	0.714286	1	0.714286	0	0	0	0
c_SCop	0	0	0	0	0	0	0	0	0	0	0	0	0	0	0	0	0	0	0	0	0	0	0.714286	0	0	0	0	0	0	0	0	0	0.714286	0	0	0	0.809524	0	0	0	0.904762	0	0.714286	0	0	0	0	0	0
c_SCsg	0.714286	0	0.904762	0	0	0	0	0.809524	0	0	0	0	0	0	0	0	0	0	0	0	0.714286	0	1	0	0	0.714286	0	0	0	0	0	0	0	0	0	0	0	0	0	0	0	0.714286	0	0.904762	0	0	0	0	0
c_SCzo	0	0.809524	0.809524	0.714286	0.714286	0.714286	0	0	0.809524	0	0.714286	0.714286	0.904762	0.809524	0	0	0	0	0	0	0.809524	0	0.714286	0.809524	0	0	0.809524	0	0	0	0	0	0	0	0	0	0	0	0	0	0	0	0	0.809524	0	0	0	0	0
c_IC	0	0	0	0	0	0	0	0	0	0	0	0	0	0	0	0	0	0	0	0	0	0	0	0	0	0	0	0	0	0	0	0	0	0	0	0	0	0	0	0	0	0	0.714286	0	0	0	0	0	0
c_ICe	0	0	0	0	0	0	0	0	0	0	0	0	0	0	0	0	0	0	0	0	0	0	0	0	0	0	0	0	0	0	0	0	0	0	0	0	0	0	0	0	0	0	0.714286	0	0	0	0	0	0
c_NB	0	0	0	0	0	0	0	0	0	0	0	0	0	0	0	0	0	0	0	0	0	0	0	0	0	0	0	0	0	0	0	0	0	0	0	0	0	0	0	0	0	0	0	0	0	0	0	0	0
c_SAG	0	0	0	0	0	0	0	0	0	0	0	0	0	0	0	0	0	0	0	0	0	0	0	0	0	0	0	0	0	0	0	0	0	0	0	0	0	0	0	0	0	0	0	0	0	0	0	0.809524	0
c_PBG	0	0	0	0	0	0	0	0	0	0	0	0	0	0	0	0	0	0	0	0	0	0	0	0	0	0	0	0	0	0	0	0	0	0	0	0	0	0	0	0	0	0	0	0	0	0	0	0	0
c_SCO	0	0	0	0	0	0	0	0	0	0	0	0	0	0	0	0	0	0	0	0	0	0	0	0	0	0	0	0	0	0	0	0	0	0	0	0	0	0	0	0	0	0	0	0	0	0	0	0	0
c_MBmot	0	0.714286	0	0	0	0	0	0	0.904762	0	0	0	0.809524	0.904762	0.904762	0	0	0	0	0	0	0	0	0.714286	0	0	0	0	0	0	0	0	0	0	0	0	0	0	0	0.714286	0	0	0	0	0	0	0	0	0
c_SNr	0.714286	0	0	0	0	0	0	0	0	0.714286	0	0	0	0	0	0	0	0	0	0	0	0	0	0	0.714286	0.714286	0	0	0	0	0	0.714286	0	0.809524	0.904762	0	0	0.714286	0	0	0	0.714286	0	0	0.809524	0	0	0	0
c_VTA	0	0.809524	0	0.714286	0	0	0	0	0	0	0	0	0.714286	0	0	0	0	0	0	0	0.809524	0	0	0	0.809524	0	0	0	0	0	0	0	0	0	0	0	0	0	0	0	0	0	0	0	0	0	0	0	0
c_PN	0	0	0	0	0	0	0	0	0	0	0	0	0	0	0	0	0	0	0	0	0	0	0	0	0	0	0	0	0	0	0	0	0	0	0	0	0	0	0	0	0	0	0	0	0	0	0	0	0
c_RR	0	1	0	0.904762	0.714286	0.714286	0.714286	0	0.809524	0	0	0	0.904762	0.809524	0	0	0	0	0	0	0.809524	0	0	0.809524	0.809524	0	0	0	0	0	0	0	0	0	0	0	0	0	0	0	0	0	0	0	0	0	0	0	0
c_MRN	0	0	0	0	0	0	0	0	0	0	0	0	0	0	0	0	0	0	0	0	0	0	0	0	0	0	0	0	0	0	0	0	0	0	0	0	0	0	0	0	0	0	0	0	0	0	0	0	0
c_SCm	0.714286	0	0.714286	0	0	0	0	0	0.714286	0	0	0	0	0.714286	0.714286	0	0	0	0	0	0.714286	0	0	0	0	0.714286	0	0	0	0	0	0	0	0	0	0	0	0	0	0	0	0.714286	0	0.714286	0	0	0	0	0
c_SCdg	0.714286	0	0.714286	0	0	0	0	0	0.714286	0	0.809524	0.809524	0	0.714286	0	0	0	0	0	0	0	0	0	0.714286	0	0.714286	0.714286	0	0	0	0	0	0.809524	0	0.714286	0	0.714286	0.904762	0	0	0	0.714286	0	0.714286	0	0	0	0	0
c_SCdw	0	0	0	0	0	0	0	0	0	0	0.714286	0.714286	0	0	0	0	0	0	0	0	0	0.714286	0	0	0	0	0	0	0	0	0	0	0	0	0	0	0	0	0.904762	0	0	0	0	0	0	0.809524	0.714286	0	0
c_SCiw	0.809524	0	0	0	0	0	0	0	0	0	0	0	0	0	0	0	0	0	0	0	0.809524	0	0	0	0	0.809524	0	0	0	0	0	0	0	0	0	0	0	0	0	0	0	0.809524	0.714286	0	0.714286	0	0	0	0
c_SCig	0	0	0	0	0	0	0	0	0.714286	0	0	0	0	0.714286	0.714286	0	0	0	0	0	0	0	0	0	0	0	0	0	0	0	0	0	0	0	0	0	0	0	0	0	0	0	0	0	0	0	0	0	0
c_PAG	0	0.809524	0	0.714286	0.714286	0.714286	0	0	1	0	0	0	0.904762	1	0.809524	0	0	0	0	0	0	0	0	0.809524	0	0	0	0	0	0	0	0	0	0	0	0	0	0	0	0.809524	0	0	0	0	0	0	0	0	0
c_PRC	0	0.714286	0.714286	0	0.809524	0.809524	0	0	0.714286	0	0.809524	0.809524	0.809524	0.714286	0	0	0	0	0	0	0.714286	0	0	0.904762	0	0	0.904762	0	0	0	0	0	0	0	0	0	0	0.714286	0	0	0	0	0	0.714286	0	0	0	0	0
c_INC	0	0	0	0	0	0	0	0	0	0	0	0	0	0	0	0.809524	0.714286	0.714286	0	0	0	0	0	0	0	0	0	0	0	0	0	0	0	0	0	0	0	0	0	0	0	0	0	0	0	0	0	0	0
c_ND	0	0	0	0	0	0	0	0	0.714286	0	0	0	0	0.714286	0.714286	0	0	0	0	0	0	0	0	0	0	0	0	0	0	0	0	0	0	0	0	0	0	0	0	0	0	0	0	0	0	0	0	0	0
c_Su3	0	0	0	0	0	0	0	0	0	0	0	0	0	0	0	0	0	0	0	0	0	0	0	0	0	0	0	0	0.714286	0	0.714286	0	0	0	0	0	0	0	0	0	0	0	0.714286	0	0.714286	0	0	0	0
c_PRT	0	0.904762	0.714286	0.809524	0.809524	0.809524	0	0	0.904762	0	0	0	1	0.904762	0.714286	0	0	0	0	0	0.714286	0	0	0.904762	0.714286	0	0.714286	0	0	0	0	0	0	0	0	0	0	0	0	0.714286	0	0	0	0.714286	0	0	0	0	0
c_APN	0	0.809524	0.809524	0.714286	0.714286	0.714286	0	0	0.809524	0	0.714286	0.714286	0.904762	0.809524	0	0	0	0	0	0	0.809524	0	0.714286	0.809524	0	0	0.809524	0	0	0	0	0	0	0	0	0	0	0	0	0	0	0	0	0.809524	0	0	0	0	0
c_MPT	0	0.714286	0	0	0.809524	0.809524	0	0	0.714286	0	0	0	0.809524	0.714286	0	0	0	0	0	0	0	0	0	0.904762	0	0	0.904762	0	0	0	0	0	0	0	0	0	0	0	0	0	0	0	0	0	0	0	0	0	0
c_NOT	0	0	0	0	0.809524	0.809524	0	0	0.714286	0	0.809524	0.809524	0	0.714286	0	0	0	0	0	0	0	0	0	0.714286	0	0	0	0	0	0	0	0	0	0	0.714286	0	0	0.904762	0	0	0	0	0	0	0	0	0	0	0
c_NPC	0	0.809524	0	0.714286	0.714286	0.714286	0	0	0.809524	0	0	0	0.904762	0.809524	0	0	0	0	0	0	0	0	0	0.809524	0	0	0	0	0	0	0	0	0	0	0	0	0	0	0	0	0	0	0	0	0	0	0	0	0
c_OP	0	0	0	0	0.904762	0.904762	0.714286	0	0	0	0.714286	0.714286	0.714286	0	0	0	0	0	0	0	0	0	0	0.809524	0	0	0.809524	0	0	0	0	0	0	0	0	0	0	0	0.714286	0	0	0	0	0	0	0	0	0	0
c_PPT	0	0.714286	0	0	0	0	0	0	0.904762	0	0	0	0.809524	0.904762	0.904762	0	0	0	0	0	0	0	0	0.714286	0	0	0	0	0	0	0	0	0	0	0	0	0	0	0	0.714286	0	0	0	0	0	0	0	0	0
c_RPF	0	0.714286	0	0	0	0	0	0	0	0	0	0	0	0	0	0	0.714286	0	0	0	0	0	0	0	0	0	0	0	0	0	0	0	0	0	0	0	0	0	0	0	0	0	0	0	0	0	0	0.714286	0
c_RN	0	0.904762	0	0.809524	0	0	0	0	0.714286	0	0	0	0.809524	0.714286	0	0	0	0	0	0	0.714286	0	0	0.714286	0.714286	0	0	0	0	0	0	0	0	0	0	0	0	0	0	0	0	0	0	0	0	0	0	0	0
c_III	0	0	0	0	0	0	0	0	0	0	0	0	0	0	0	0	0	0	0	0	0	0	0	0	0	0	0	0	0	0	0	0	0	0	0	0	0	0	0	0	0	0	0	0	0	0	0	0	0
c_MA3	-0.904762	0	-0.904762	0	0	0	0	0	-0.714286	0	0	0	0	-0.714286	0	0	0	0	0	0	-0.714286	0	-0.809524	0	0	-0.904762	0	0	0	0	0	-0.714286	-0.809524	0	-0.714286	0	-0.714286	-0.714286	0	0	0	-0.904762	-0.809524	-0.904762	-0.809524	0	0	0	0
c_EW	0	0	0	0	0	0	0	0	0	0	0	0	0	0	0	0	0	0	0	0	0	0	0	0	0	0	0	0	0	0	0	0	0	0	0	0	0	0	0	0	0	0	0	0	0	0	0	0	0
c_LT	0.714286	0	0	0	0	0	0	0	0	0	0	0	0	0	0	0	0	0	0	0	0	0	0	0	0	0.714286	0	0	0	0	0	0	0	0	0	0	0	0	0	0	0	0.714286	0.809524	0	0	0	0	0	0
c_DT	0	0	0	0	0	0	0	0	0	0	0	0	0	0	0	0	0	0	0	0	0	0	0	0	0	0	0	0	0	0	0	0	0	0	0	0	0	0	0	0	0	0	0	0	0	0.714286	0	0	0
c_MT	0	0	0	0	0	0	0	0	0	0	0	0	0	0	0	0	0	0	0	0	0	0	0	0	0	0	0	0	0	0	0	0	0	0	0	0	0	0	0	0	0	0	0	0	0	0	0	0	0
c_MBsta	0.714286	0.714286	0.714286	0	0	0	0	0	0	0	0	0	0	0	0	0	0	0	0	0	0.904762	0	0	0	0.714286	0.714286	0	0	0	0	0	0	0	0	0	0	0	0	0	0	0	0.714286	0	0.714286	0	0	0	0	0
c_SNc	0.904762	0.714286	0.714286	0	0	0	0	0	0.714286	0	0	0	0	0.714286	0	0	0	0	0	0	0.904762	0	0	0	0.714286	0.904762	0	0	0	0	0	0.714286	0	0	0.714286	0	0	0	0	0	0	0.904762	0.809524	0.714286	0.809524	0	0	0	0
c_PPN	0	0	0.714286	0	0	0	0	0	0	0	0	0	0	0	0	0	0.714286	0	0	0	0.714286	0	0.809524	0	0	0	0	0	0	0	0	0	0	0	0	0	0	0	0	0	0	0	0	0.714286	0	0	0	0	0
c_RAmb	0.809524	0.809524	0.809524	0.714286	0	0	0	0.714286	0	0	0	0	0.714286	0	0	0	0	0	0	0	1	0	0.714286	0	0.809524	0.809524	0	0	0	0	0	0	0	0	0	0	0	0	0	0	0	0.809524	0.714286	0.809524	0.714286	0	0	0	0
c_IF	1	0	0.809524	0	0	0	0	0.714286	0	0	0	0	0	0	0	0	0	0	0	0	0.809524	0	0.714286	0	0	1	0	0	0.714286	0	0	0.809524	0.714286	0.714286	0.809524	0.714286	0	0	0	0	0	1	0.904762	0.809524	0.904762	0	0	0	0
c_IPN	0	0.714286	0	0	0	0	0	0	0	0	0	0	0	0	0	0	0	0	0	0	0.714286	0	0	0	0.904762	0	0	0	0	0	0	0	0	0	0	0	0	0	0	0	0	0	0	0	0	0	0	0	0
c_IPR	0	0	0.809524	0	0.714286	0.714286	0	0	0	0.809524	0.904762	0.904762	0	0	0	0	0	0	0	0	0	0	0.714286	0	0	0	0	0	0	0	0	0	0.714286	0.714286	0.809524	0	0	0.809524	0.714286	0	0.714286	0	0	0.809524	0.714286	0	0.714286	0	0
c_IPC	0	0	0	0	0	0	0	0	0	0	0	0	0	0	0	0	0	0	0	0	0	0	0	0	0.809524	0	0	0	0	0	0	0	0	0	0	0	0	0	0	0	0	0	0	0	0	0	0	0	0
c_IPA	0	0	0	0	0	0	0	0	0	0	0	0	0	0	0	0	0.714286	0	0	0	0	0	0	0	0	0	0	0	0	0	0	0	0	0	0	0	0	0	0	0	0	0	0	0	0	0	0	0.714286	0
c_IPL	0	0.809524	0	0.714286	0	0	0	0	0	0	0	0	0.714286	0	0	0	0	0	0	0	0	0	0	0	0	0	0	0	0	0	0	0	0	0	0	0	0	0	0	0	0	0	0	0	0	0	0	0	0
c_IPI	0	0	0	0	0	0	0	0	0	0	0	0	0	0	0	0	0	0	0	0	0	0	0	0	0.809524	0	0	0	0	0	0	0	0	0	0	0	0	0	0	0	0	0	0	0	0	0	0	0	0
c_IPDM	0	0	0	0	0	0	0	0	0	0	0	0	0	0	0	0	0	0	0	0	0	0	0	0	0	0	0	0	0	0	0	0	0	0	0	0	0	0	0	0	0	0	0	0	0	0.904762	0	0.904762	0
c_IPDL	0.714286	0.714286	0	0	0	0	0	0	0.714286	0	0	0	0	0.714286	0.714286	0	0	0	0	0	0.714286	0	0	0	0.714286	0.714286	0	0	0	0	0	0.714286	0	0	0	0	0	0	0	0.714286	0	0.714286	0	0	0	0	0	0	0
c_IPRL	0	0	0	0	0	0	0	0	0	0	0	0	0	0	0	0	0	0	0	0	0	0	0	0	0	0	0	0	0	0	0	0	0	0	0	0	0	0	0	0	0	0	0	0	0	0	0	0	0
c_RL	0	0	0	0	0	0	0	0	0	0	0	0	0	0	0	0	0	0	0	0	0	0	0	0	0	0	0	0	0	0	0	0	0	0	0	0	0	0	0	0	0	0	0	0	0	0	0	0	0
c_CLI	0	0	0.809524	0	0	0	0	0.714286	0	0	0	0	0	0	0	0	0	0	0	0	0	0	0.904762	0	0	0	0	0	0	0	0	0	0	0	0	0	0	0	0	0	0	0	0	0.809524	0	0	0	0	0
c_P	0	0.714286	0.714286	0	0.809524	0.809524	0	0	0.714286	0	0.809524	0.809524	0.809524	0.714286	0	0	0	0	0	0	0.714286	0	0	0.904762	0	0	0.904762	0	0	0	0	0	0	0	0	0	0	0.714286	0	0	0	0	0	0.714286	0	0	0	0	0
c_P-sen	0	0	0	0	0	0	0	0	0	0	0	0	0	0	0	0	0.714286	0	0	0	0	0	0	0	0	0	0	0	0	0	0	0	0	0	0	0	0	0	0	0	0	0	0	0	0	0	0	0	0
c_NLL	0	0	0	0	0	0	0	0	0	0	0	0	0	0	0	0.904762	0.809524	0.809524	0	0.904762	0	0.714286	0	0	0	0	0	0	0	0	0	0	0	0	0	0	0	0	0	0	0	0	0	0	0	0	0	0	0.714286
c_P-mot	0	0	0	0	0	0	0	0	0	0	0	0	0	0	0	0	0.714286	0	0.714286	0	0	0.809524	0	0.714286	0	0	0.904762	0	0	0	0	0	0	0	0	0	0	0	0	0	0	0	0	0	0	0	0	0	0
c_PG	0	0	0	0	0	0	0	0	0	0	0	0	0	0	0	0.714286	0	0	0	0.714286	0	0	0.714286	0	0	0	0	0	0	0	0	0	0	0	0	0	0	0	0	0	0	0	0	0	0	0	0	0	0.714286
c_TRN	0	0	0.809524	0	0.714286	0.714286	0	0	0	0.809524	0.904762	0.904762	0	0	0	0	0	0	0	0	0	0	0.714286	0	0	0	0	0	0	0	0	0	0.714286	0.714286	0.809524	0	0	0.809524	0.714286	0	0.714286	0	0	0.809524	0.714286	0	0.714286	0	0
c_P-sat	0	0.904762	0.714286	0.809524	0.809524	0.809524	0	0	0.904762	0	0	0	1	0.904762	0.714286	0	0	0	0	0	0.714286	0	0	0.904762	0.714286	0	0.714286	0	0	0	0	0	0	0	0	0	0	0	0	0.714286	0	0	0	0.714286	0	0	0	0	0
c_CS	0.714286	0	0.904762	0	0	0	0	0.809524	0	0.714286	0	0	0	0	0	0	0	0	0	0	0.714286	0	0.809524	0	0	0.714286	0	0	0	0	0	0	0	0	0	0	0	0	0	0	0	0.714286	0	0.904762	0	0	0	0	0
c_PRNr	0	0.904762	0	0.809524	0.809524	0.809524	0.809524	0	0.714286	0	0	0	0.809524	0.714286	0	0	0	0	0	0	0.714286	0	0	0.714286	0.904762	0	0	0	0	0	0	0	0	0	0	0	0	0	0	0	0	0	0	0	0	0	0	0	0
[truncated: 575 more columns]

## Sheet: Tbr1_ctrl
	i_FRP	i_MO	i_MOp	i_MOs	i_SSp	i_SSp-n	i_SSp-bfd	i_SSp-ll	i_SSp-m	i_SSp-ul	i_SSp-tr	i_SSp-un	i_SSs	i_GU	i_VISC	i_AUD	i_AUDd	i_AUDp	i_AUDpo	i_AUDv	i_VIS	i_VISal	i_VISam	i_VISl	i_VISp	i_VISpm	i_VISli	i_VISpor	i_ACA	i_ACAd	i_ACAv	i_PL	i_ILA	i_ORB	i_ORBl	i_ORBm	i_ORBvl	i_AI	i_AId	i_AIp	i_AIv	i_RSP	i_RSPagl	i_RSPd	i_RSPv	i_PTLp	i_VISa	i_VISrl	i_TEa
i_FRP	1	0	0	0	0	0	0	0	0	0	0	0	0	0	0	0	0	0	0	0	0	0	0	0	0	0	0	0	0	0	0	0	0	0.642857	0	0.714286	0.714286	0	0	0	0	0	0	0	0	0	0	0	0
i_MO	0	1	0.928571	0	0.642857	0.785714	0.714286	0	0.642857	0	0	0	0.642857	0.714286	0	0	0	0	0	0	0	0.714286	0	0	0	0	0	0	0	0	0	0	0	0	0	0	0	0	0	0	0.642857	0	0	0	0	0	0	0	0
i_MOp	0	0.928571	1	0	0.714286	0.857143	0.785714	0	0.714286	0	0	0	0.714286	0.642857	0	0	0	0	0	0	0	0.642857	0	0	0	0	0	0	0	0	0	0	0	0	0	0	0	0	0	0	0	0	0	0	0	0	0	0	0
i_MOs	0	0	0	1	0	0	0	0	0	0	0	0	0	0	0	0	0	0	0	0	0	0	0	0	0	0	0	0	0	0.714286	0	0.642857	0	0	0	0	0	0	0	0	0	0	0	0	0	0	0	0	0
i_SSp	0	0.642857	0.714286	0	1	0.714286	0.928571	0	0.714286	0.857143	0	0.785714	0.857143	0.642857	0	0	0	0	0	0	0	0.785714	0	0	0	0	0	0	0	0	0	0	0	0	0	0	0	0	0	0	0	0	0	0	0	0.642857	0	0	0
i_SSp-n	0	0.785714	0.857143	0	0.714286	1	0.785714	0	0.714286	0	0	0	0	0	0	0	0	0	0	0	0	0	0	0	0	0	0	0	0	0	0	0	0	0	0	0	0	0	0	0	0	0	0	0	0	0	0	0	0
i_SSp-bfd	0	0.714286	0.785714	0	0.928571	0.785714	1	0	0.642857	0.785714	0	0.714286	0.785714	0.714286	0	0	0	0	0	0	0	0.714286	0	0	0	0	0	0	0	0	0	0	0	0	0	0	0	0	0	0	0	0	0	0	0	0	0	0	0
i_SSp-ll	0	0	0	0	0	0	0	1	0	0	0.857143	0	0	0	0	0	0	0	0	0	0	0	0	0	0	0	0	0	0	0	0	0	0	0	0	0	0	0	0	0	0	0	0	0	0	0	0	0	0
i_SSp-m	0	0.642857	0.714286	0	0.714286	0.714286	0.642857	0	1	0	0	0	0	0	0	0	0	0	0	0	0	0	0	0	0	0	0	0	0	0	0	0	0	0	0	0	0	0	0	0	0	0	0	0	0	0	0	0	0
i_SSp-ul	0	0	0	0	0.857143	0	0.785714	0	0	1	0	0.928571	0.857143	0	0	0	0	0	0	0	0	0.642857	0	0	0	0	0	0	0	0	0	0	0	0	0	0	0	0	0	0	0	0	0	0	0	0.642857	0	0.642857	0
i_SSp-tr	0	0	0	0	0	0	0	0.857143	0	0	1	0	0	0	0	0	0	0	0	0	0	0	0	0	0	0	0	0	0	0	0	0	0	0	0	0	0	0	0	0	0	0	0	0	0	0	0	0	0
i_SSp-un	0	0	0	0	0.785714	0	0.714286	0	0	0.928571	0	1	0.785714	0	0	0	0	0	0	0	0	0	0	0	0	0	0	0	0	0	0	0	0	0	0	0	0	0	0	0	0	0	0	0	0	0	0	0.714286	0
i_SSs	0	0.642857	0.714286	0	0.857143	0	0.785714	0	0	0.857143	0	0.785714	1	0.642857	0	0	0	0	0	0	0	0.785714	0	0	0	0	0	0	0	0	0	0	0	0	0	0	0	0	0	0	0	0	0	0	0	0.785714	0	0.642857	0
i_GU	0	0.714286	0.642857	0	0.642857	0	0.714286	0	0	0	0	0	0.642857	1	0	0	0	0	0	0	0	0.857143	0	0	0	0	0	0	0	0	0	0	0	0	0	0	0	0.642857	0	0	0.642857	0	0	0	0	0.714286	0	0	0
i_VISC	0	0	0	0	0	0	0	0	0	0	0	0	0	0	1	0	0	0	0	0	0	0	0	0	0	0	0	0	0	0	0	0	0	0	0	0	0	0.642857	0	0.642857	0	0	0	0	0	0.714286	0.928571	0.714286	0
i_AUD	0	0	0	0	0	0	0	0	0	0	0	0	0	0	0	1	0	0.642857	0	0.857143	0	0	0	0	0	0	0	0	0	0	0	0	0.642857	0	0	0	0	0	0	0	0	0	0	0	0	0	0	0	0.928571
i_AUDd	0	0	0	0	0	0	0	0	0	0	0	0	0	0	0	0	1	0	0	0	0	0	0.642857	0	0	0	0	0	0	0	0	0	0	0	0	0	0	0	0	0	0	0.642857	0	0	0	0	0	0	0
i_AUDp	0	0	0	0	0	0	0	0	0	0	0	0	0	0	0	0.642857	0	1	0.785714	0	0.642857	0	0	0	0	0	0.857143	0.785714	0	0	0	0	0	0	0	0	0	0	0	0	0	0	0	0	0	0	0	0	0
i_AUDpo	0	0	0	0	0	0	0	0	0	0	0	0	0	0	0	0	0	0.785714	1	0	0	0	0	0	0	0	0.785714	0.714286	0	0	0	0	0	0	0	0	0	0	0	0	0	0	0	0	0	0	0	0	0
i_AUDv	0	0	0	0	0	0	0	0	0	0	0	0	0	0	0	0.857143	0	0	0	1	0	0	0	0	0	0	0	0	0	0	0	0.642857	0.785714	0	0	0	0	0	0	0	0	0	0	0	0	0	0	0	0.785714
i_VIS	0	0	0	0	0	0	0	0	0	0	0	0	0	0	0	0	0	0.642857	0	0	1	0	0	0	0.857143	0.785714	0	0	0	0	0	0	0	0	0	0	0	0	0	0	0	0	0	0	0	0	0	0	0
i_VISal	0	0.714286	0.642857	0	0.785714	0	0.714286	0	0	0.642857	0	0	0.785714	0.857143	0	0	0	0	0	0	0	1	0	0.642857	0	0	0	0	0	0	0	0	0	0	0	0	0	0	0	0	0.642857	0	0	0	0	0.714286	0	0	0
i_VISam	0	0	0	0	0	0	0	0	0	0	0	0	0	0	0	0	0.642857	0	0	0	0	0	1	0	0	0	0	0	0	0	0	0	0	0	0	0	0	0	0	0	0	0	0	0	0	0	0.642857	0	0
i_VISl	0	0	0	0	0	0	0	0	0	0	0	0	0	0	0	0	0	0	0	0	0	0.642857	0	1	0	0	0	0	0	0	0	0	0	0	0	0	0	0	0	0	0	0	0	0	0	0	0	0	0
i_VISp	0	0	0	0	0	0	0	0	0	0	0	0	0	0	0	0	0	0	0	0	0.857143	0	0	0	1	0.642857	0	0	0	0	0	0	0	0	0	0	0	0	0	0	0	0	0	0	0	0	0	0	0
i_VISpm	0	0	0	0	0	0	0	0	0	0	0	0	0	0	0	0	0	0	0	0	0.785714	0	0	0	0.642857	1	0	0	0	0	0	0	0	0	0	0	0	0	0	0	0	0	0	0	0	0	0	0	0
i_VISli	0	0	0	0	0	0	0	0	0	0	0	0	0	0	0	0	0	0.857143	0.785714	0	0	0	0	0	0	0	1	0.928571	0	0	0	0	0	0	0	0	0	0	0	0	0	0	0	0	0	0	0	0	0
i_VISpor	0	0	0	0	0	0	0	0	0	0	0	0	0	0	0	0	0	0.785714	0.714286	0	0	0	0	0	0	0	0.928571	1	0	0	0	0	0	0	0	0	0	0	0	0	0	0	0	0	0	0	0	0	0
i_ACA	0	0	0	0	0	0	0	0	0	0	0	0	0	0	0	0	0	0	0	0	0	0	0	0	0	0	0	0	1	0	1	0	0	0	0	0	0	0	0	0	0	0	0	0	0	0	0	0	0
i_ACAd	0	0	0	0.714286	0	0	0	0	0	0	0	0	0	0	0	0	0	0	0	0	0	0	0	0	0	0	0	0	0	1	0	0.642857	0	0	0	0	0	0	0	0	0	0	0	0	0	0	0	0	0
i_ACAv	0	0	0	0	0	0	0	0	0	0	0	0	0	0	0	0	0	0	0	0	0	0	0	0	0	0	0	0	1	0	1	0	0	0	0	0	0	0	0	0	0	0	0	0	0	0	0	0	0
i_PL	0	0	0	0.642857	0	0	0	0	0	0	0	0	0	0	0	0	0	0	0	0.642857	0	0	0	0	0	0	0	0	0	0.642857	0	1	0	0	0	0	0	0	0	0	0	0.785714	0.714286	0.714286	0	0	0	0	0
i_ILA	0	0	0	0	0	0	0	0	0	0	0	0	0	0	0	0.642857	0	0	0	0.785714	0	0	0	0	0	0	0	0	0	0	0	0	1	0	0	0	0	0	0	0.714286	0	0	0	0	0	0	0	0	0
i_ORB	0.642857	0	0	0	0	0	0	0	0	0	0	0	0	0	0	0	0	0	0	0	0	0	0	0	0	0	0	0	0	0	0	0	0	1	0.857143	0	0.928571	0	0.714286	0	0	0	0	0	0	0	0	0	0
i_ORBl	0	0	0	0	0	0	0	0	0	0	0	0	0	0	0	0	0	0	0	0	0	0	0	0	0	0	0	0	0	0	0	0	0	0.857143	1	0	0.785714	0	0.714286	0	0	0	0	0	0	0	0	0	0
i_ORBm	0.714286	0	0	0	0	0	0	0	0	0	0	0	0	0	0	0	0	0	0	0	0	0	0	0	0	0	0	0	0	0	0	0	0	0	0	1	0	0	0	0	0	0	0	0	0	0	0	0	0
i_ORBvl	0.714286	0	0	0	0	0	0	0	0	0	0	0	0	0	0	0	0	0	0	0	0	0	0	0	0	0	0	0	0	0	0	0	0	0.928571	0.785714	0	1	0	0.642857	0	0	0	0	0	0	0	0	0	0
i_AI	0	0	0	0	0	0	0	0	0	0	0	0	0	0.642857	0.642857	0	0	0	0	0	0	0	0	0	0	0	0	0	0	0	0	0	0	0	0	0	0	1	0.857143	0.714286	0	0	0	0	0	0	0	0	0
i_AId	0	0	0	0	0	0	0	0	0	0	0	0	0	0	0	0	0	0	0	0	0	0	0	0	0	0	0	0	0	0	0	0	0	0.714286	0.714286	0	0.642857	0.857143	1	0	0	0	0	0	0	0	0	0	0
i_AIp	0	0	0	0	0	0	0	0	0	0	0	0	0	0	0.642857	0	0	0	0	0	0	0	0	0	0	0	0	0	0	0	0	0	0.714286	0	0	0	0	0.714286	0	1	0	0	0	0	0	0	0.714286	0	0
i_AIv	0	0.642857	0	0	0	0	0	0	0	0	0	0	0	0.642857	0	0	0	0	0	0	0	0.642857	0	0	0	0	0	0	0	0	0	0	0	0	0	0	0	0	0	0	1	0	0	0	0	0	0	0	0
i_RSP	0	0	0	0	0	0	0	0	0	0	0	0	0	0	0	0	0.642857	0	0	0	0	0	0	0	0	0	0	0	0	0	0	0.785714	0	0	0	0	0	0	0	0	0	1	0.928571	0.785714	0.642857	0	0	0	0
i_RSPagl	0	0	0	0	0	0	0	0	0	0	0	0	0	0	0	0	0	0	0	0	0	0	0	0	0	0	0	0	0	0	0	0.714286	0	0	0	0	0	0	0	0	0	0.928571	1	0.714286	0.714286	0	0	0	0
i_RSPd	0	0	0	0	0	0	0	0	0	0	0	0	0	0	0	0	0	0	0	0	0	0	0	0	0	0	0	0	0	0	0	0.714286	0	0	0	0	0	0	0	0	0	0.785714	0.714286	1	0	0	0	0	0
i_RSPv	0	0	0	0	0	0	0	0	0	0	0	0	0	0	0	0	0	0	0	0	0	0	0	0	0	0	0	0	0	0	0	0	0	0	0	0	0	0	0	0	0	0.642857	0.714286	0	1	0	0	0	0
i_PTLp	0	0	0	0	0.642857	0	0	0	0	0.642857	0	0	0.785714	0.714286	0.714286	0	0	0	0	0	0	0.714286	0	0	0	0	0	0	0	0	0	0	0	0	0	0	0	0	0	0	0	0	0	0	0	1	0.785714	0.857143	0
i_VISa	0	0	0	0	0	0	0	0	0	0	0	0	0	0	0.928571	0	0	0	0	0	0	0	0.642857	0	0	0	0	0	0	0	0	0	0	0	0	0	0	0	0	0.714286	0	0	0	0	0	0.785714	1	0.785714	0
i_VISrl	0	0	0	0	0	0	0	0	0	0.642857	0	0.714286	0.642857	0	0.714286	0	0	0	0	0	0	0	0	0	0	0	0	0	0	0	0	0	0	0	0	0	0	0	0	0	0	0	0	0	0	0.857143	0.785714	1	0
i_TEa	0	0	0	0	0	0	0	0	0	0	0	0	0	0	0	0.928571	0	0	0	0.785714	0	0	0	0	0	0	0	0	0	0	0	0	0	0	0	0	0	0	0	0	0	0	0	0	0	0	0	0	1
i_PERI	0	0	0	0	0	0	0	0	0	0	0	0	0	0	0	0	0	0	0	0	0	0	0	0	0.714286	0	0	0	0	0	0	0	0	0	0	0	0	0	0	0	0	0	0	0	0	0	0	0	0
i_ECT	0	0	0	0	0	0	0	0	0	0	0	0	0	0	0	0	0	0	0	0	0.642857	0	0	0	0.642857	0	0	0.642857	0	0	0	0	0	0	0	0	0	0	0	0	0	0	0	0	0	0	0	0	0
i_TT	0.642857	0	0	0	0	0	0	0	0	0	0	0	0	0	0	0	0	0	0	0	0	0	0	0	0	0	0	0	0	0	0	0	0	0	0	0	0.642857	0	0	0	0	0	0	0	0	0	0	0	0
i_TTd	0	0	0	0	0	0	0	0	0	0	0	0	0	0	0	0	0	0	0	0	0	0	0	0	0	0	0	0	0	0	0	0	0	0	0	0	0	0	0	0	0	0	0	0	0	0	0	0	0
i_TTv	0	0	0	0	0	0	0	0	0	0	0	0	0	0	0	0	0	0	0	0	0	0	0	0	0	0	0	0	0	0	0	0	0	0	0	0	0	0	0.642857	0	0.642857	0	0	0	0	0	0	0	0
i_DP	0	0.642857	0	0	0	0	0.642857	0	0	0	0	0	0	0.785714	0	0	0	0	0.642857	0	0	0.785714	0	0	0	0	0	0	0	0	0	0	0	0	0	0	0	0.714286	0	0	0.714286	0	0	0	0	0.642857	0	0	0
i_PIR	0	0.642857	0	0	0	0	0.642857	0	0	0	0	0	0	0.785714	0	0	0	0	0	0	0	0.785714	0	0	0	0	0	0	0	0	0	0	0	0	0	0	0	0.714286	0	0	0.857143	0	0	0	0	0	0	0	0
i_NLOT	0	0	0	0	0	0	0	0	0	0	-0.642857	0	0	0	0	0	0	0	0	0	0	0	0	0	0	0	0.642857	0.714286	0	0	0	0	0	0	0	0	0	0	0	0	0	0	0	0	0	0	0	0	0
i_COA	0	0	0	0	0	0	0	0	0	0	0	0	0	0	0	0	0	0	0	0	0	0	0	0	0	0	0	0	0	0	0	0	0	0	0	0	0	0	0	0	0	0	0	0	0	0	0	0	0
i_COAa	0	0	0	0	0	0	0	0	0	0	0	0	0	0	0	0	0	0	0	0	0	0	0	0	0	0	0	0	-0.714286	0	-0.714286	0	0	0	0	0	0	0	0	0	0	0	0	0	0	0	0	0	0
i_COAp	0	0	0	0	0	0	0.642857	0	0	0	0	0	0	0	0	0	0	0	0	0	0	0	0	0	0	0	0	0	0	0	0	0	0	0	0	0	0	0	0	0	0	0	0	0	0	0	0	0	0
i_COApl	0	0	0	0	0	0	0	0	0	0	0	0	0	0	0	0	0	0	0	0	0	0	0	0	0	0	0	0	0	0	0	0	0	0	0	0	0	0	0	0	0	0	0	0	0	0	0	0	0
i_COApm	0	0	0	0	0	0	0	0	0	0	0	0	0	0	0	0	0	0	0	0	0	0	0	0	0	0	0	0	0	0	0	0	0	0	0	0	0	0	0	0	0	0	0	0	0	0	0	0	0
i_PAA	0	0	0	0	0	0	0	0	0	0	0	0	0	0	0	0	0	0	0	0	0	0	0	0	0	0	0	0	0	0	0	0	0	0	0	0	0	0	0	0	0	0	0	0	0	0	0	0	0
i_TR	0	0	0	0	0	0	0	0	0	0	0	0	0	0	0	0	0	0	0	0	0	0	0	0	0	0	0	0	0	0	0	0	0	0	0	0	0	0.642857	0.642857	0	0.642857	0	0	0	0	0	0	0	0
i_HIP	0	0	0	0	0.785714	0	0.714286	0	0	0.642857	0	0	0.642857	0	0	0	0	0	0	0	0	0.714286	0	0	0	0	0	0	0	0	0	0	0	0	0	0	0	0	0	0	0	0	0	0	0	0.714286	0	0	0
i_CA	0	0	0	0	0.857143	0	0.785714	0	0	0.714286	0	0.642857	0.714286	0.642857	0	0	0	0	0	0	0	0.785714	0	0	0	0	0	0	0	0	0	0	0	0	0	0	0	0	0	0	0	0	0	0	0	0.785714	0	0.642857	0
i_CA1	0	0	0	0	0.785714	0	0.714286	0	0	0.642857	0	0	0.642857	0	0	0	0	0	0	0	0	0.714286	0	0	0	0	0	0	0	0	0	0	0	0	0	0	0	0	0	0	0	0	0	0	0	0.714286	0	0	0
i_CA2	0	0.642857	0	0	0.714286	0	0.642857	0	0	0	0	0	0	0	0	0	0	0	0	0	0	0.642857	0	0	0	0	0	0	0	0	0	0	0	0	0	0	0	0	0	0	0	0	0	0	0	0	0	0	0
i_CA3	0	0	0	0	0	0	0	0	0	0	0	0	0	0	0	0	0	0	0	0	0	0.642857	0	0.714286	0.642857	0	0	0	0	0	0	0	0	0	0	0	0	0	0	0	0	0	0	0	0	0	0	0	0
i_DG	0	0	0	0	0	0	0	0	0	0	0	0	0	0	0.714286	0	0.642857	0	0	0	0	0	0.714286	0	0	0	0	0	0	0	0	0	0.642857	0	0	0	0	0	0	0	0	0	0	0.642857	0	0	0.642857	0	0.642857
i_IG	0	0	0	0	0	0	0	0	0	0	0	0	0	0	0	0	0	0	0	0	0	0	0	0	0	0	0	0	0	0	0	0	0	0	0	0	0	0	0	0	0	0	0	0	0	0	0	0	0
i_RHP	0	0	0	0	0	0	0	0	0	0	0	0	0	0	0	0	0	0	0.714286	0	0	0	0	0	0.714286	0	0.642857	0.714286	0	0	0	0	0	0	0	0	0	0	0	0	0	0	0	0	0	0	0	0	0
i_ENT	0	0	0	0	0	0	0	0	0	0	0	0	0	0	0	0	0	0	0	0	0	0	0	0	0	0	0	0	0	0	0	0	0	0	0	0	0	0	0	0	0	0	0	0	0	0	0	0	0
i_ENTl	0	0	0	0	0	0	0	0	0	0	-0.642857	0	0	0	0	0	0	0	0	0	0	0	0	0	0	0	0	0	0	0	0	0	0	0	0	0	0	0	0	0	0	0	0	0	0	0	0	0	0
i_ENTm	0	0	0	0	0	0	0	0	0	0	0	0	0	0	0	0	0	0	0.785714	0	0	0.642857	0	0	0.642857	0	0.714286	0.642857	0	0	0	0	0	0	0	0	0	0	0	0	0	0	0	0	0	0	0	0	0
i_POST	0	0	0	0	0	0	0	0	0	0	0	0	0	0	0	0	0	0	0.642857	0	0.642857	0	0	0.714286	0.642857	0	0	0.642857	-0.642857	0	-0.642857	0	0	0	0	0	0	0	0	0	0	0	0	0	0	0	0	0	0
i_PRE	0	0	0	0	0	0	0	0	0	0	0	0	0	0	0	0	0	0	0.642857	0	0.642857	0	0	0	0.642857	0	0.714286	0.785714	0	0	0	0	0	0	0	0	0	0	0	0	0	0	0	0	0	0	0	0	0
i_SUB	0	0	0	0	0	0	0	0	0	0	0	0	0	0.642857	0	0	0	0	0.642857	0	0	0	0	0	0	0	0	0	0	0	0	0	0	0	0	0	0	0	0	0	0	0	0	0	0	0	0	0	0
i_ProS	0	0	0	0	0	0	0	0	0	0	0	0	0	0.714286	0	0	0	0	0	0	0	0	0	0	0	0	0	0	0	0	0	0	0	0	0	0	0	0	0	0	0	0	0	0	0	0	0	0	0
i_HATA	0	0	0	0	0	0	0	0	0	0	0	0	0	0.642857	0.642857	0	0	0	0	0	0	0	0	0	0	0	0	0	0	0	0	0	0	0	0	0	0	0.714286	0	0.714286	0	0	0	0	0	0.785714	0.714286	0.785714	0
i_APr	0	0	0	0	0	0	0	0	0	0	0	0	0	0	0	0	0	0	0	0	0	0	0	0	0	0	0	0	0	0	0	0	0	0	0	0	0	0	0	0	0	0	0	0	0	0	0	0	0
i_CLA	0	0	0	0	0	0	0	0	0	0	0	0	0	0.785714	0	0	0	0	0.642857	0	0	0.642857	0	0	0	0	0	0	0	0	0	0	0	0	0	0	0	0	0	0	0	0	0	0	0	0.642857	0	0	0
i_EP	0	0	0	0	0	0	0	0	0	0	0	0	0	0.642857	0	0	0	0	0	0	0	0	0	0	0	0	0	0	0	0	0	0	0	0	0	0	0	0	0	0	0	0	0	0	0	0.642857	0	0	0
i_EPd	0	0	0	0	0	0	0	0	0	0	0	0	0	0.714286	0	0	0	0	0	0	0	0	0	0	0	0	0	0	0	0	0	0	0	0	0	0	0	0	0	0	0	0	0	0	0	0.714286	0	0	0
i_EPv	0	0	0	0	0.642857	0.642857	0.714286	0	0	0	0	0	0	0	0	0	0	0	0	0	0	0	0	0	0	0	0	0	0	0	0	0	0	0	0	0	0	0	0	0	0	0	0	0	0	0	0	0	0
i_LA	0	0	0	0	0	0	0	0	0	0	0.642857	0	0	0	0	0	0	0	0	0	0	0	0	0	0	0	0	0	0	0	0	0	0	0	0	0	0	0	0	0	0	0	0	0	0	0	0	0	0
i_BLA	0	0	0.642857	0	0.785714	0.785714	0.857143	0	0.642857	0.642857	0	0	0.642857	0	0	0	0	0	0	0	0	0	0	0	0	0	0	0	0	0	0	0	0	0	0	0	0	0	0	0	0	0	0	0	0	0	0	0	0
i_BLAa	0	0.714286	0.785714	0	0.785714	0.928571	0.857143	0	0.642857	0.642857	0	0	0.642857	0	0	0	0	0	0	0	0	0	0	0	0	0	0	0	0	0	0	0	0	0	0	0	0	0	0	0	0.642857	0	0	0	0	0	0	0	0
i_BLAp	0	0	0	0	0.642857	0.642857	0.714286	0	0	0	0	0	0	0	0	0	0	0	0	0	0	0	0	0	0	0	0	0	0	0	0	0	0	0	0	0	0	0	0	0	0	0	0	0	0	0	0	0	0
i_BLAv	0	0	0	0	0	0.714286	0.642857	0	0	0	0	0	0	0	0	0	0	0	0	0	0	0	0	0	0	0	0	0	0	0	0	0	0	0	0	0	0	0	0	0	0	0	0	0	0	0	0	0	0
i_BMA	0	0.714286	0.785714	0	0.785714	0.785714	0.857143	0	0	0.642857	0	0	0.785714	0.714286	0	0	0	0	0	0	0	0.714286	0	0	0	0	0	0	0	0	0	0	0	0	0	0	0	0	0	0	0.642857	0	0	0	0	0	0	0	0
i_BMAa	0	0.642857	0.714286	0	0.714286	0.714286	0.785714	0	0	0	0	0	0.714286	0.642857	0	0	0	0	0	0	0	0.642857	0	0	0	0	0	0	0	0	0	0	0	0	0	0	0	0	0	0	0	0	0	0	0	0	0	0	0
i_BMAp	0	0	0.642857	0	0.642857	0.785714	0.714286	0	0.642857	0	0	0	0	0	0	0	0	0	0	0	0	0	0	0	0	0	0	0	0	0	0	0	0	0	0	0	0	0	0	0	0	0	0	0	0	0	0	0	0
i_PA	0	0	0	0	0.642857	0.642857	0.714286	0	0	0	0	0	0	0	0	0	0	0	0	0	0	0	0	0	0	0	0	0	0	0	0	0	0	0	0	0	0	0	0	0	0	0	0	0	0	0	0	0	0
i_CP	0	0	0	0	0	0	0	0	0	0	0	0	0	0	0	0	0	0	0	0	0	0	0	0	0	0	0	0	0	0	0	0.642857	0	0	0	0	0	0	0	0.642857	0	0	0	0.642857	0	0	0	0	0
i_ACB	0	0	0	0	0	0	0	0	0	0	0	0	0	0.642857	0	0	0	0	0.642857	0	0	0.642857	0	0	0	0	0	0	0	0	0	0	0	0	0	0	0	0.714286	0	0	0.714286	0	0	0	0	0	0	0	0
i_FS	0	0	0	0	0	0	0	0	0	0	0	0	0	0	0	0	0	0	0	0	0	0	0	0	0	0	0	0	0	0	0	0	0	0	0	0	0	0	0	0	0.642857	0	0	0	0	0	0	0	0
i_OT	0	0	0	0	0	0	0	0	0	0	0	0	0	0	0	0	0	0	0	0	0	0	0	0	0	0	0	0	0	0	0	0	0	0	0	0	0	0.857143	0.714286	0.714286	0	0	0	0	0	0	0	0	0
i_LS	0	0	0	0	0	0	0	0	0	0	0	0	0	0	0	0	0	0	0	0	0	0	0	0	0	0	0	0	0	0	0	0	0	0	0	0	0	0	0	0	0	0	0	0	0	0	0	0	0
i_LSc	0	0	0	0	0	0	0	0	0	0	0	0	0	0	0	0	0	0	0	0	0	0	0	0	0	0	0	0	0	0	0	0	0	0	0	0	0	0	0	0	0	0	0	0	0	0	0	0	0
i_LSr	0	0	0	0	0	0	0	0	0	0	0.714286	0	0	0	0	0	0	0	0	0	0	0	0	0	0	0	0	0	0	0	0	0	0	0	0	0	0	0	0	0	0	0	0	0	0	0	0	0	0
i_LSv	0	0	0	0	0	0	0	0	0	0	0	0	0	0	0	0	0	0	0	0	0	0	0	0	0	0	0	0	0	0	0	0	0	0	0	0	0	0	0	0	0	0	0	0	0	0	0	0	0
i_SF	0	0	0	0	0	0	0	0	0	0	0	0	0	0	0	0	0	0	0	0	0	0	0	0	0	0	0	0	0	0	0	0	0	0	0	0	0	0	0	0	0	0	0	0	0	0	0	0	0
i_AAA	0.642857	0	0	0	0	0	0	0	0	0	0	0	0	0	0	0	0	0	0	0	0	0	0	0	0	0	0	0	0	0	0	0	0	0	0	0	0	0	0	0	0	0	0	0	0	0	0	0	0
i_BA	0	0	0	0	0	0	0	0	0	0	0	0	0	0	0	0	0	0	0	0	0.642857	0	0	0	0	0.714286	0	0	0	-0.642857	0	0	0	0	0	0	0	0	0	0	0	0	0	0	0	0	0	0	0
i_CEA	0	0	0	0	0	0	0	0	0	0	0	0	0	0	0	0	0	0	0	0	0	0	0	0.642857	0	0	0	0	0	0	0	0	0	0	0	0	0	0	0	0	0.642857	0	0	0	0	0	0	0	0
i_CEAc	0	0.642857	0	0	0	0	0	0	0	0	0	0	0	0	0	0	0	0	0	0	0	0.642857	0	0	0	0	0	0	0	0	0	0	0	0	0	0	0	0	0	0	0.714286	0	0	0	0	0	0	0	0
i_CEAl	0	0	0	0	0	0	0	0	0	0	0	0	0	0	0	0	0	0	0	0	0	0	0	0	0	0	0	0	0	0	0	0	0	0	0	0	0	0	0	0	0.642857	0	0	0	0	0	0	0	0
i_CEAm	0	0	0	0	0	0	0	0	0	0	0	0	0	0	0	0	0	0	0	0	0	0	0	0	0	0	0	0	0	0	0	0	0	0	0	0	0	0	0	0	0	0	0	0	0	0	0	0	0
i_IA	0	0.785714	0.857143	0	0.714286	1	0.785714	0	0.714286	0	0	0	0	0	0	0	0	0	0	0	0	0	0	0	0	0	0	0	0	0	0	0	0	0	0	0	0	0	0	0	0	0	0	0	0	0	0	0	0
i_MEA	0	0	0	0	0	0	0.642857	0	0	0	0	0	0	0.642857	0	0	0	0	0	0	0	0.642857	0	0	0	0	0	0	0	0	0	0	0	0	0	0	0	0	0	0	0	0	0	0	0	0.642857	0	0	0
i_PALd	0	0	0.642857	0	0.642857	0.642857	0.714286	0	0	0	0	0	0	0	0	0	0	0	0	0	0	0	0	0	0	0	0	0	0	0	0	0	0	0	0	0	0	0	0	0	0	0	0	0	0	0	0	0	0
i_GPe	0	0	0.642857	0	0.642857	0.642857	0.714286	0	0	0	0	0	0	0	0	0	0	0	0	0	0	0	0	0	0	0	0	0	0	0	0	0	0	0	0	0	0	0	0	0	0	0	0	0	0	0	0	0	0
i_GPi	0	0	0	0	0.714286	0	0.642857	0	0	0	0	0	0	0	0	0	0	0	0	0	0	0.642857	0	0	0	0	0	0	0	0	0	0	0	0	0	0	0	0	0	0	0	0	0	0	0	0.642857	0	0	0
i_PALv	0	0	0	0	0	0	0	0	0	0	0	0	0	0	0	0	0	0	0	0	0	0	0	0	0	0	0	0	0	0	0	0	0	0	0	0	0	0.642857	0.642857	0	0.642857	0	0	0	0	0	0	0	0
i_SI	0	0	0	0	0	0	0	0	0	0	0	0	0	0	0	0	0	0	0	0	0	0	0	0	0	0	0	0	0	0	0	0	0	0	0	0	0	0.642857	0.642857	0	0.642857	0	0	0	0	0	0	0	0
i_MA	0	0	0	0	0	0	0	0	0	0	0	0	0	0	0	0	0	0	0	0	0	0	0	0	0	0	0	0	0	0	0	0	0	0	0	0	0	0	0	0	0	0	0	0	0	0	0	0	0
i_PALm	0	0	0	0	0	0	0	0	0	0	0	0	0	0	0	0	0	0	0	0	0	0	0	0	0	0	0	0	0	0	0	0	0	0	0	0	0	0	0	0	0	0	0	0	0	0	0	0	0
i_MSC	0	0	0	0	0	0	0	0	0	0	0	0	0	0	0	0	0	0	0	0	0	0	0	0	0	0	0	0	0	0	0	0	0	0	0	0	0	0	0	0	0	0	0	0	0	0	0	0	0
i_MS	0	0	0	0	0	0	0	0	0	0	0	0	0	0	0	0	0	0	0	0	0	0	0	0	0	0	0	0	0	0	0	0	0	0	0	0	0	0.642857	0.642857	0	0	0	0	0	0	0	0	0	0
i_NDB	0	0	0	0	0	0	0	-0.642857	0	0	0	0	0	0	0	0	0	0	0	0	0	0	0	0	0	0	0	0	0	0	0	0	0	0	0	0	0	0	0	0	0	0	0	0	0	0	0	0	0
i_TRS	0	0	0	0	0	0.714286	0.642857	0	0	0	0	0	0	0	0	0	0	0	0	0	0	0	0	0	0	0	0	0	0	0	0	0	0	0	0	0	0	0	0	0	0	0	0	0	0	0	0	0	0
i_PALc	0	0	0	0	0.714286	0.714286	0.785714	0	0	0	0	0	0	0.642857	0	0	0	0	0	0	0	0	0	0	0	0	0	0	0	0	0	0	0	0	0	0	0	0	0	0	0	0	0	0	0	0.642857	0	0	0
i_BST	0	0	0	0	0.714286	0.714286	0.785714	0	0	0	0	0	0	0.642857	0	0	0	0	0	0	0	0	0	0	0	0	0	0	0	0	0	0	0	0	0	0	0	0	0	0	0	0	0	0	0	0.642857	0	0	0
i_BAC	0	0	0	0	0	0.64254	0	0	0	0	0	0	0	0	0	0	0	0	0	0	0	0	0	0	0	0	0	0	0	0	0	0	0	0	0	0	0	0	0	0	0	0	0	0	0	0	0	0	0
i_DORsm	0	0	0	0	0.714286	0	0.642857	0	0	0	0	0	0	0	0	0	0	0	0	0	0	0.642857	0	0	0	0	0	0	0	0	0	0	0	0	0	0	0	0	0	0	0	0	0	0	0	0.642857	0	0	0
i_VENT	0	0	0	0	0.785714	0	0.714286	0	0	0.642857	0	0	0.642857	0	0	0	0	0	0	0	0	0	0	0	0	0	0	0	0	0	0	0	0	0	0	0	0	0	0	0	0	0	0	0	0	0	0	0	0
i_VAL	0	0	0	0	0.714286	0	0.642857	0	0	0	0	0	0	0.642857	0	0	0	0	0	0	0	0.785714	0	0	0	0	0	0	0	0	0	0	0	0	0	0	0	0	0	0	0	0	0	0	0	0.642857	0	0	0
i_VM	0	0	0	0	0	0	0.642857	0	0	0	0	0	0	0	0	0	0	0	0	0	0	0	0	0	0	0	0	0	0	0	0	0	0	0	0	0	0	0	0	0	0	0	0	0	0	0	0	0	0
i_VP	0	0	0	0	0.642857	0	0	0	0.642857	0	0	0	0	0	0	0	0	0	0	0	0	0	0	0	0	0	0	0	0	0	0	0	0	0	0	0	0	0	0	0	0	0	0	0	0	0	0	0	0
i_VPL	0	0	0	0	0.714286	0	0.642857	0	0	0	0	0	0	0	0	0	0	0	0	0	0	0	0	0	0	0	0	0	0	0	0	0	0	0	0	0	0	0	0	0	0	0	0	0	0	0	0	0	0
i_VPLpc	0	0	0	0	0	0	0	0	0	0	0	0	0	0	0	0	0	0	0	0	0	0	0	0	0	0	0	0	0	0	0	0	0	0	0	0	0	0	0	0	0	0	0	0	0	0	0	0	0
i_VPM	0	0	0	0	0	0	0	0	0	0	0	0	0	0	0	0	0	0	0	0	0	0	0	0	0	0	0	0	0	0	0	0	0	0	0	0	0	0	0	0	0	0	0	0	0	0	0	0	0
i_VPMpc	0	0	0	0	0	0	0	0	0	0	0	0	0	0	0	0	0	0	0	0	0	0	0	0	0	0	0	0	0	0	0	0	0	0	0	0	0	0	0	0	0	0	0	0	0	0	0	0	0
i_PoT	0	0	0	0	0	0	0	0	0	0	0	0	0	0	0	0	0	0	0	0	0	0	0	0	0	0	0	0	0	0	0	0	0	0	0	0	0	0	0	0	0	0	0	0	0	0	0	0	0
i_SPF	0	0	0	0	0	0	0	0	0	0	0	0	0	0	0	0	0	0	0	0	0	0	0	0	0	0	0	0	0	0	0	0	0	0	0	0	0	0	0	0	0	0	0	0	0	0	0	0	0
i_SPFm	0	0	0	0	0	0	0	0	0	0	0	0	0	0	0	0	0	0	0	0	0	0	0	0	0	0	0	0	0	0	0	0	0	0	0	0	0	0	0	0	0	0	0	0	0	0	0	0	0
i_SPFp	0	0	0	0	0	0	0	0	0	0	0	0	0	0	0	0	0	0	0	0	0	0	0	0	0	0	0	0.642857	0	0	0	0	0	0	0	0	0	0	0	0	0	0	0	0	0	0	0	0	0
i_SPA	0	0	0	0	0	0	0	0	0	0	0	0	0	0	0	0	0	0	0	0	0	0	0	0	0	0	0	0	0	0	0	0	0	0	0	0	0	0	0	0	0	0	0	0	0	0	0	0	0
i_PP	0	0	0	0	0	0	0	0	0	0	0	0	0	0	0	0	0	0	0	0	0.714286	0	0	0	0.714286	0	0	0	0	0	0	0	0	0	0	0	0	0	0	0	0	0	0	0	0	0	0	0	0
i_GENd	0	0	0	0	0	0	0.642857	0	0	0	0	0	0	0	0	0	0	0	0	0	0	0	0	0	0	0	0	0	0	0	0	0	0	0	0	0	0	0	0	0	0	0	0	0	0	0	0	0	0
i_MG	0	0	0.642857	0	0.785714	0.642857	0.857143	0	0	0.642857	0	0	0.642857	0.714286	0	0	0	0	0	0	0	0.714286	0	0	0	0	0	0	0	0	0	0	0	0	0	0	0	0	0	0	0	0	0	0	0	0.714286	0	0	0
i_MGv	0	0	0	0	0.714286	0.714286	0.785714	0	0	0	0	0	0	0.642857	0	0	0	0	0	0	0	0.642857	0	0	0	0	0	0	0	0	0	0	0	0	0	0	0	0	0	0	0	0	0	0	0	0.642857	0	0	0
i_MGm	0	0	0	0	0.642857	0	0	0	0	0	0	0	0	0	0	0	0	0	0	0	0	0	0	0	0	0	0	0	0	0	0	0	0	0	0	0	0	0	0	0	0	0	0	0	0	0	0	0	0
i_LGd	0	0	0	0	0.642857	0	0	0	0	0	0	0	0	0	0	0	0	0	0	0	0	0	0	0	0	0	0	0	0	0	0	0	0	0	0	0	0	0	0	0	0	0	0	0	0	0	0	0	0
i_DORpm	0	0	0	0	0	0	0	0	0	0	0	0	0	0	0	0	0	0	0	0	0	0	0	0	0	0	0	0	0	0	0	0	0	0	0	0	0	0	0	0	0	0	0	0	0	0	0	0	0
i_LAT	0	0	0	0	0.714286	0	0.642857	0	0	0	0	0	0	0.642857	0	0	0	0	0	0	0	0.785714	0	0	0	0	0	0	0	0	0	0	0	0	0	0	0	0	0	0	0	0	0	0	0	0.642857	0	0	0
i_LP	0	0	0	0	0	0	0	0	0	0	0	0	0	0.714286	0	0	0	0	0	0	0	0.714286	0	0	0	0	0	0	0	0	0	0	0	0	0	0	0	0	0	0	0	0	0	0	0	0	0	0	0
i_PO	0	0	0.642857	0	0.785714	0.642857	0.714286	0	0.785714	0.642857	0	0	0.642857	0	0	0	0	0	0	0	0	0	0	0	0	0	0	0	0	0	0	0	0	0	0	0	0	0	0	0	0	0	0	0	0	0	0	0	0
i_POL	0	0	0	0	0	0	0	0	0	0	0	0	0	0	0	0	0	0	0	0	0	0	0	0	0	0	0	0	-0.785714	0	-0.785714	0	0	0	0	0	0	0	0	0	0	0	0	0	0	0	0	0	0
i_SGN	0	0	0	0	0	0	0	0	0	0	0	0	0	0	0	0	0	0	0	0	0.642857	0	0	0	0.642857	0	0	0	0	0	0	0	0	0	0	0	0	0	0	0	0	0	0	0	0	0	0	0	0
i_Eth	0	0	0	0	0	0	0	0	0	0	0	0	0	0	0	0	0	0	0	0	0	0.642857	0	0	0.642857	0	0	0	0	0	0	0	0	0	0	0	0	0	0	0	0	0	0	0	0	0	0	0	0
i_ATN	0	0	0	0	0	0	0	0	0	0	0	0	0	0	0	0	0	0	0	0	0	0	0	0	0	0	0	0	0	0	0	0	0	0	0	0	0	0	0	0	0	0	0	0	0	0	0	0	0
i_AV	0	0	0	0	0	0	0	0	0	0	0	0	0	0	0	0	0	0	0	0	0	0	0	0	0	0	0	0	0	0	0	0	0	0	0	0	0	0	0	0	0	0	0	0	0	0	0	0	0
i_AM	0	0	0	0	0	0	0	0	0	0	0	0	0	0	0	0	0	0	0	0	0	0	0	0	0	0	0	0	0	0	0	0	0	0	0	0	0	0	0	0	0	0	0	0	0	0	0	0	0
i_AMd	0	0	0	0	0	0	0.642857	0	0	0	0	0	0	0.642857	0	0	0	0	0	0	0	0.642857	0	0	0	0	0	0	0	0	0	0	0	0	0	0	0	0	0	0	0	0	0	0	0	0	0	0	0
i_AMv	0	0	0	0	0	0	0	0	0	0	0	0	0	0	0	0	0	0	0	0	0	0	0	0	0	0	0	0	0	0	0	0	0	0	0	0	0	0	0	0	0	0	0	0	0	0	0	0	0
i_AD	0	0.642857	0	0	0	0	0	0	0	0	0	0	0	0.642857	0	0	0	0	0	0	0	0.642857	0	0	0	0	0	0	0	0	0	0	0	0	0	0	0	0	0	0	0	0	0	0	0	0	0	0	0
i_IAM	0	0	0	0	0	0	0	0	0	0	0	0	0	0	0	0	0	0	0	0	0	0	0	0	0	0	0	0	0	0	0	0	0	0	0	0	0	0	0	0	0	0	0	0	0	0	0	0	0
i_IAD	0	0	0	0	0	0	0	0	0	0	0	0	0	0	0	0	0	0	0	0	0	0	0	0	0	0	0	0	0	0	0	0	0	0	0	0.714286	0	0	0	0	0	0	0	0	0	0	0	0	0.642857
i_LD	0	0.857143	0.785714	0	0	0.642857	0	0	0.642857	0	0	0	0	0	0	0	0	0	0	0	0	0	0	0	0	0	0	0	0	0	0	0	0	0	0	0	0	0	0	0	0	0	0	0	0	0	0	0	0
i_MED	0	0	0	0	0	0	0	0	0	0	0	0	0	0	0	0	0	0	0	0	0	0	0	0	0	0	0	0	0	0	0	0	0	0	0	0	0	0	0	0	0	0	0	0	0	0	0	0	0
i_IMD	0	0	0	0	0	0	0	0	0	0	0	0	0	0	0	0	0	0	0	0	0	0	0	0	0	0	0	0	0.714286	0	0.714286	0	0	0.642857	0	0	0	0	0	0	0	0	0	0	0	0	0	0	0
i_MD	0	0	0	0	0	0.642857	0	0	0	0	0	0	0	0	0	0	0	0	0	0	0	0	0	0	0	0	0	0	0	0	0	0	0	0	0	0	0	0	0	0	0	0	0	0	0	0	0	0	0
i_SMT	0	0	0	0	0	0	0.642857	0	0	0	0	0	0	0.642857	0	0	0	0	0	0	0	0.642857	0	0	0	0	0	0	0	0	0	0	0	0	0	0	0	0	0	0	0	0	0	0	0	0	0	0	0
i_PR	0	0	0	0	0	0.714286	0	0	0	0	0	0	0	0	0	0	0	0	0	0	0	0	0	0	0	0	0	0	0	0	0	0	0	0	0	0	0	0	0	0	0	0	0	0	0	0	0	0	0
i_MTN	0	0	0	0	0	0	0	0	0	0	0	0	0	0	0	0	0	0	0	0	0	0	0	0	0	0	0	0	0	0	0	0	0	0	0	0	0	0	0	0	0	0	0	0	0	0	0	0	0
i_PVT	0	0	0	0	0	0	0	0	0	0	0	0	0	0	0	0	0	0	0	0	0	0	0	0	0	0	0	0	0	0	0	0	0	0	0	0.714286	0	0	0	0	0	0	0	0	0	0	0	0	0
i_PT	0	0	0	0	0	0	0	0	0	0	0	0	0	0	0	0	0	0	0	0	0	0	0	0	0	0	0	0	0	0	0	0	0	0	0	0	0	0	0	0	0	0	0	0	0	0	0	0	0
i_RE	0	0	0	0	0	0	0	0	0	0	0	0	0	0	0	0	0	0	0	0	0	0	0	0	0	0	0	0	0	0	0	0	0	0	0	0	0	0	0	0.642857	0	0	0	0	0	0	0.642857	0	0
i_Xi	0	0	0	0	0	0	0	0	0	0	0	0	0	0	0	0	0	0	0	0	0	0	0	0	0	0	0	0	0	0	0	0	0	0	0	0	0	0	0	0	0	0	0	0	0	0	0	0	0
i_ILM	0	0	0	0	0	0	0	0	0	0	0	0	0	0	0	0	0	0	0	0	0	0	0.642857	0	0	0	0	0	0	0	0	0	0	0	0	0	0	0	0	0	0	0	0	0	0	0	0	0	0
i_RH	0	0	0	0	0	0	0	0	0	0	0	0	0	0	0	0	0	0	0	0	0	0	0	0	0	0	0	0	0	0	0	0	0	0	0	0	0	0	0	0	0	0	0	0	0	0	0	0	0
i_CM	0	0	0	0	0	0	0	0	0	0	0	0	0	0	0	0	0	0	0	0.642857	0	0	0	0	0	0	0	0	0	0	0	0	0.714286	0	0	0.642857	0	0	0	0	0	0	0	0	0	0	0	0	0
i_PCN	0	0	0	0	0	0	0	0	0	0	0.714286	0	0	0	0.642857	0	0	0	0	0	0	0	0	0	0	0	0	0	0	0	0	0	0	0	0	0	0	0	0	0.714286	0	0	0	0	0	0	0.714286	0	0
i_CL	0	0	0	0	0	0	0	0	0	0	0.642857	0	0	0	0	0	0	0	0	0	0	0	0	0	0	0	0	0	0	0	0	0	0	0	0	0	0	0	0	0.642857	0	0	0	0	0	0	0.642857	0	0
i_PF	0	0	0	0	0	0	0	0	0	0	0	0	0	0	0	0	0	0	0	0	0	0	0	0	0	0	0	0	0	0	0	0	0	0	0	0.642857	0	0	0	0	0	0	0	0	0	0	0	0	0
i_PIL	0	0	0	0	0	0	0	0	0	0	0	0	0	0	0	0	0	0	0	0	0.642857	0	0	0	0.642857	0.714286	0	0	-0.642857	0	-0.642857	0	0	0	0	0	0	0	0	0	0	0	0	0	0	0	0	0	0
i_RT	0	0	0	0	0	0	0	0	0	0	0	0	0	0	0	0	0	0	0	0	0	0	0	0	0	0	0	0	0	0	0	0	0	0	0	0	0	0	0	0	0	0	0	0	0	0	0	0	0
i_GENv	0	0	0	0	0	0	0	0	0	0	0	0	0	0	0	0	0	0	0	0	0	0	0	0	0	0	0	0	0	0	0	0	0	0	0	0	0	0	0	0	0	0	0	0	0	0	0	0	0
i_IGL	0	0	0	0	0	0	0	0	0	0	0	0	0	0	0	0	0	0	0	0	0	0	0	0	0	0	0	0	0	0	0	0	0	0	0	0	0	0	0	0	0	0	0	0	0	0	0	0	0
i_IntG	0	0	0	0	0	0	0	0	0	0	0	0	0	0	0	0	0	0	0	0	0	0	0	0	0	0	0	0	0	0	0	0	0	0	0	0	0	0	0	0	0	0	0	0	0	0	0	0	0
i_LGv	0	0	0	0	0	0	0	0	0	0	0	0	0	0	0	0	0	0	0	0	0	0	0	0	0	0	0	0	0	0	0	0	0	0	0	0	0	0	0	0	0	0	0	0	0	0	0	0	0
i_SubG	0	0	0	0	0	0	0	0	0	0	0	0	0	0	0	0	0	0	0	0	0	0	0	0	0	0	0	0	0	0	0	0	0	0	0	0	0	0	0	0	0	0	0	0	0	0	0	0	0
i_EPI	0	0	0	0	0	0	0	0	0	0	0	0	0	0	0	0	0	0	0	0	0	0	0	0	0	0	0	0	0	0	0	0	0	0	0	0	0	0	0	0	0	0	0	0	0	0	0	0	0
i_MH	0	0	0	0	0	0	0	0	0	0	0	0	0	0	0	0	0	0	0	0	0	0	0	0	0	0	0	0	0	0	0	0	0	0	0	0	0	0	0	0	0	0	0	0	0	0	0	0	0
i_LH	0	0	0	0	0	0	0	0	0	0	0	0	0	0	0	0	0	0	0	0	0	0	0	0	0	0	0	0	0	0	0	0	0	0	0	0	0	0	0	0	0	0	0	0	0	0	0	0	0
i_PVZ	0	0	0	0	0	0	0	0	0	0	0	0	0	0	0	0	0	0	0	0	0	0	0	0	0	0	0	0	0	0	0	0	0	0	0	0	0	0	0	0	0	0	0	0	0	0	0	0	0
i_SO	0	0.642857	0.714286	0	0.714286	0.714286	0.785714	0	0.714286	0	0	0	0	0	0	0	0	0	0	0	0	0	0	0	0	0	0	0	0	0	0	0	0	0	0	0	0	0	0	0	0	0	0	0	0	0	0	0	0
i_ASO	0	0	0	0	0	0	0	0	0	0	0	0	0	0	0	0	0	0	0	0	0	0	0	0	0	0	0	0.642857	0	0	0	0	0	0	0	0	0	0	0	0	0	0	0	0	0	0	0	0	0
i_PVH	0	0	0	0	0	0	0	0	0	0	0	0	0	0	0	0	0	0	0	0	0	0	0	0	0	0	0	0	0	0	0	0	0	0	0	0	0	0	0	0	0	0	0	0	0	0	0	0	0
i_PVa	0	0	0	0	0	0	0	0	0	0	0	0	0	0	0	0	0	0	0	0	0	0	0	0	0	0	0	0	0	0	0	0	0	0	0	0	0	0	0	0	0.785714	0	0	0	0	0	0	0	0
i_PVi	0	0	0	0	0	0	0	0	0	0	0	0	0	0	0	0	0	0	0	0	0	0	0	0	0	0	0	0	0	0	0	0	0	0	0	0	0	0	0	0	0	0	0	0	0	0	0	0	0
i_ARH	0	0	0	0	0	0	0	0	0	0	0	0	0	0	0	0	0	0	0	0	0	0	0	0	0	0	0	0	0	0	0	0	0	0	0	0	0	0	0	0	0	0	0	0	0	0	0	0	0
i_PVR	0	0	0	0	0	0	0	0	0	0	0	0	0	0	0	0	0	0	0	0	0	0	0	0	0	0	0	0	0	0	0	0	0	0	0	0	0	0	0	0	0	0	0	0	0	0	0	0	0
i_ADP	0	0	0	0	0	0	0	0	0	0	0	0	0	0	0	0	0	0	0	0	0	0	0	0	0	0	0	0	0	0	0	0	0	0	0	0	0	0	0	0	0	0	0	0	0	0	0	0	0
i_AVP	0	0	0	0	0	0	0	0	0	0	0	0	0	0	0	0	0	0	0	0	0	0	0	0	0	0	0	0	0	0	0	0	0	0	0	0	0	0	0	0	0	0	0	0	0	0	0	0	0
i_AVPV	0	0	0	0	0	0	0	0	0	0	0	0	0	0	0	0	0	0	0	0	0	0	0	0	0	0	0	0	0	0	0	0	0	0	0	0	0	0	0	0	0.785714	0	0	0	0	0	0	0	0
i_DMH	0	0	0	0	0	0	0	0	0	0	0	0	0	0	0	0	0	0	0	0	0	0	0	0	0	0	0	0	0	0	0	0	0	0	0	0	0	0	0	0	0	0	0	0	0	0	0	0	0
i_MEPO	0	0	0	0	0	0	0	0	0	0	0	0	0	0	0	0	0	0	0	0	0	0	0	0	0	0	0	0	0	0	0	0	0	0	0	0	0	0	0	0	0	0	0	0	0	0	0	0	0
i_MPO	0	0	0	0	0	0	0	-0.714286	0	0	0	0	0	0	0	0	0	0	0	0	0	0	0	0	0	0	0	0	0	0	0	0	0	0	0	0	0	0	0	0	0	0	0	0	0	0	0	0	0
i_OV	0	0	0	0	0	0	0	0	0	0	0	0	0	0	0	0	0	0	0	0	0	0	0	0	0.714286	0	0	0	0	0	0	0	0	0	0	0	0	0	0	0	0.642857	0	0	0	0	0	0	0	0
i_PD	0	0	0	0	0	0	0.642857	0	0	0	0	0	0	0	0	0	0	0	0	0	0	0	0	0	0	0	0	0	0	0	0	0	0	0	0	0	0	0	0	0	0	0	0	0	0	0	0	0	0
i_PS	0	0	0	0	0	0	0	0	0	0	0	0	0	0	0	0	0	0	0	0	0	0	0	0	0	0	0	0	0	0	0	0	0	0	0	0	0	0	0	0	0	0	0	0	0	0	0	0	0
i_PVp	0	0	0	0	0	0	0.642857	0	0	0	0	0	0	0	0	0	0	0	0	0	0	0	0	0	0	0	0	0	0	0	0	0	0	0	0	0	0	0	0	0	0	0	0	0	0	0	0	0	0
i_PVpo	0	0	0	0	0	0	0	0	0	0	0	0	0	0	0	0	0	0	0	0	0	0	0	0	0	0	0	0	0	0	0	0	0	0	0	0	0	0	0	0	0	0	0	0	0	0	0	0	0
i_SBPV	0	0	0	0	0	0	0	0	0	0	0	0	0	0	0	0	0	0	0.642857	0	0	0	0	0	0	0	0	0	0	0	0	0	0	0	0	0	0	0	0	0	0	0	0	0	0	0	0	0	0
i_SCH	0	0.785714	0.714286	0	0	0	0	0	0.714286	0	0	0	0	0	0	0	0	0	0	0	0	0.642857	0	0	0	0	0	0	0	0	0	0	0	0	0	0	0	0	0	0	0	0	0	0	0	0	0	0	0
i_VMPO	0	0	0	0	0	0	0	0	0	0	0	0	0	0	0	0	0	0	0	-0.714286	0	0	0	0	0	0	0	0	0	0	0	0	-0.642857	0	0	0	0	0	0	0	0	0	0	0	0	0	0	0	0
i_VLPO	0	0	0	0	0	0	0	0	0	0	0	0	0	0	0	0	0	0	0.642857	0	0	0	0	0	0	0	0	0.642857	0	0	0	0	0	0	0	0	0	0	0	0	0	0	0	0	0	0	0	0	0
i_MEZ	0	0	0	0	0	0	0	0	0	0	0	0	0	0	0	0	0	0	0	0	0	0	0	0	0	0	0	0	0	0	0	0	0	0	0	0	0	0	0	0	0	0	0	0	0	0	0	0	0
i_AHN	0	0	0	0	0	0	0	0	0	0	0	0	0	0	0	0	0	0	0	0	0	0	0	0	0	0	0	0.642857	0	0	0	0	0	0	0	0	0	0	0	0	0	0	0	0	0	0	0	0	0
i_MBO	0	0	0	0	0	0	0	0	0	0	0	0	0	0	0	0	0	0	0	0	0	0	0	0	0	0	0	0	0	0	0	0	0	0	0	0	0	0	0	0	0	0	0	0	0	0	0	0	0
i_LM	0	0	0	0	0	0	0	0	0	0	0	0	0	0	0	0	0	0	0	0	0	0	0	0	0	0	0	0.642857	0	0	0	0	0	0	0	0	0	0	0	0	0	0	0	0	0	0	0	0	0
i_MM	0	0	0	0	0	0	0	0	0	0	0	0	0	0	0	0	0	0	0	0	0	0	0	0	0	0	0	0	0	0	0	0	0	0	0	0	0	0	0	0	0	0	0	0	0	0	0	0	0
i_MMme	0	0	0	0	0	0	0	0	0	0	0	0	0	0	0	0	0	0	0	0	0	0	0	0	0	0	0	0	0	0	0	0	0	0	0	0	0	0	0	0	0	0	0	0	0	0	0	0	0
i_MMl	0	0	0	0	0	0	0.642857	0	0	0	0	0	0	0	0	0	0	0	0	0	0	0	0	0	0	0	0	0	0	0	0	0	0	0	0	0	0	0	0	0	0	0	0	0	0	0	0	0	0
i_MMm	0	0	0	0	0.642857	0.642857	0.714286	0	0	0	0	0	0	0	0	0	0	0	0	0	0	0	0	0	0	0	0	0	0	0	0	0	0	0	0	0	0	0	0	0	0	0	0	0	0	0	0	0	0
i_MMp	0	0	0	0	0	0	0	0	0	0	0	0	0	0	0	0	0	0	0	0	0	0	0	0	0	0	0	0	0	0	0	0	0	0	0	0	0	0	0	0	0	0	0	0	0	0	0	0	0
i_MMd	0	0	0	0	0	0	0	0	0	0	0	0	0	0	0	0	0	0	0	0	0	0	0	0	0	0	0	0	0	0	0	0	0	0	0	0	0	0	0	0	0	0	0	0	0	0	0	0	0
i_SUM	0	0	0	0	0	0	0	0	0	0	0	0	0	0	0	0	0	0	0	0	0	0	0	0	0	0	0	0	0	0	0	0	0	0	0	0	0	0	0	0	0	0	0	0	0	0	0	0	0
i_TM	0	0	0	0	0	0	0	-0.785714	0	0	-0.642857	0	0	0	0	0	0	0	0	0	0	0	0	0	0	0	0	0	0	0	0	0	0	0	0	0	0	0	0	0	0	0	0	0	0	0	0	0	0
i_TMd	0	0	0	0	0	0	0	0	0	0	0	0	0	0	0	0	0	0	0	0	0	0	0	0	0	0	0	0	0	0	0	0	0	0	0	0	0	0	0	0	0	0	0	0	0	0	0	0	0
i_TMv	0	0	0	0	0	0	0	0	0	0	0	0	0	0	0	0	0	0	0	0	0	0	0	0	0	0	0	0	0	0	0	0	0	0	0	0	0	0	0	0	0	0	0	0	0	0	0	0	0
i_MPN	0	0	0	0	0	0	0	0	0	0	0	0	0	0	0	0	0	0	0	0	0	0	0	0	0	0	0	0	0	0	0	0	0	0	0	0	0	0	0	0	0	0	0	0	0	0	0	0	0
i_PMd	0	0	0	-0.642857	0	0	0	-0.714286	0	0	-0.714286	0	0	0	0	0	0	0	0	0	0	0	0	0	0	0	0	0	0	0	0	0	0	0	0	0	0	0	0	0	0	0	0	0	0	0	0	0	0
i_PMv	0	0	0	0	0	0	0	-0.714286	0	0	-0.714286	-0.642857	0	0	0	0	0	0	0	0	0	0	-0.642857	0	0	0	0	0	0	0	0	0	0	0	0	0	0	0	0	0	0	0	0	0	0	0	0	0	0
i_PVHd	0	0	0	0	0	0	0	0	0	0	0	0	0	0	0	0	0	0	0	0	0	0	0	0	0	0	0	0	0	0	0	-0.642857	-0.642857	0	0	0	0	0	0	0	0	0	0	0	0	0	0	0	0
i_VMH	0	0	0	0	0	0	0	0	0	0	0	0	0	0	0	0	0	0	0	0	0	0	0	0	0	0	0	0	0	0	0	0	0	0	0	0	0	0	0	0	0	0	0	0	0	0	0	0	0
i_PH	0	0	0	0	0	0	0	0	0	0	0	0	0	0	0	0	0	0	0	0	0	0	0	0	0	0	0	0	0	0	0	0	0	0	0	0	0	0	0	0	0	0	0	0	0	0	0	0	0
i_LZ	0	0	0	0	0	0	0	0	0	0	0	0	0	0	0	0	0	0	0	0	0	0	0	0	0.642857	0	0	0	0	0	0	0	0	0	0	0	0	0	0	0	0	0	0	0	0	0	0	0	0
i_LHA	0.642857	0	0	0	0	0	0	0	0	0	0	0	0	0	0	0	0	0	0	0	0	0	0	0	0	0	0	0	0	0	0	0	0	0	0	0.642857	0	0	0	0	0	0	0	0	0	0	0	0	0
i_LPO	0	0	0	0	0	0	0	0	0	0	0	0	0	0	0	0	0	0	0	0	0	0	0	0	0	0	0	0.642857	0	0	0	0	0	0	0	0	0	0	0	0	0	0	0	0	0	0	0	0	0
i_PST	0	0	0	0	0	0	0.642857	0	0	0	0	0	0	0.642857	0	0	0	0	0	0	0	0	0	0	0	0	0	0	0	0	0	0	0	0	0	0	0	0	0	0	0	0	0	0	0	0.785714	0	0.642857	0
i_PSTN	0	0	0	0	0	0	0	0	0	0	0	0	0	0	0	0	0	0	0	0	0	0	0	0	0	0	0	0	0	0	0	0	0	0	0	0	0	0.642857	0	0	0.642857	0	0	0	0	0	0	0	0
i_PeF	0	0	0	0	0	0	0	0	0	0	0	0	0	0	0	0	0	0	0	0	0	0	0	0	0	0	0	0	0	0	0	0	0	0	0	0	0	0	0	0	0	0	0	0	0	0	0	0	0
i_RCH	0	0	0	0	0	0	0	0	0	0	0	0	0	0	0	0	0	0	0	0	0	0	0	0	0	0	0	0	0	0	0	-0.642857	0	0	0	0	0	0	0	0	0	0	0	0	0	0	0	0	0
i_STN	0	0	0	0	0	0	0	0	0	0	0	0	0	0	0	0	0	0	0	0	0	0.642857	0	0	0.642857	0	0	0	0	0	0	0	0	0	0	0	0	0	0	0	0	0	0	0	0	0	0	0	0
i_TU	0	0	0	0	0	0	0	0	0	0	0	0	0	0	0	0	0	0	0	0	0	0	0	0	0	0	0	0	-0.714286	0	-0.714286	-0.642857	0	0	0	0	0	0	0	0	0	0	0	0	0	0	0	0	0
i_ZI	0	0	0	0	0	0	0	0	0	0	0	0	0	0	0	0	0	0	0	0	0	0	0	0	0	0	0	0	0	0	0	0	0	0	0	0	0	0	0	0	0	0	0	0	0	0	0	0	0
i_FF	0	0	0	0	0	0	0	0	0	0	0	0	0	0	0	0	0	0	0	0	0	0.642857	0	0	0	0	0	0	0	0	0	0	0	0	0	0	0	0	0	0	0	0	0	0	0	0	0	0	0
i_ME	0	0	0	0	0	0	0	0	0	0	0	0	0	0	0	0	0	0	0	0	0	0	0	0.785714	0	0	0	0	-0.714286	0	-0.714286	0	0	0	0	0	0	0	0	0	0	0	0	0	0	0	0	0	0
i_MBsen	0	0	0	0	0	0	0	0	0	0	0	0	0	0	0	0	0	0	0	0	0.642857	0	0	0	0.642857	0	0	0.642857	0	0	0	0	0	0	0	0	0	0	0	0	0	0	0	0	0	0	0	0	0
i_SCs	0	0	0	0	0	0	0	0	0	0	0	0	0	0	0	0	0	0	0	0	0.642857	0	0	0	0.642857	0	0	0.642857	0	0	0	0	0	0	0	0	0	0	0	0	0	0	0	0	0	0	0	0	0
i_SCop	0	0	0	0	0	0	0	0	0	0	0	0	0	0	0	0	0	0	0	0	0	0	0	0	0	0	0	0	0	0	0	0	0	0	0	0	0	0	0	0	0	0	0	0	0	0	0	0	0
i_SCsg	0	0	0	0	0	0	0	0	0	0	0	0	0	0	0	0	0	0	0	0	0.714286	0	0	0	0.714286	0	0.642857	0.714286	0	0	0	0	0	0	0	0	0	0	0	0	0	0	0	0	0	0	0	0	0
i_SCzo	0	0	0	0	0	0	0	0	0	0	0	0	0	0	0	0	0	0	0	0	0.785714	0	0	0	0.785714	0	0	0.642857	0	0	0	0	0	0	0	0	0	0	0	0	0	0	0	0	0	0	0	0	0
i_IC	0	0	0	0	0	0	0	0	0	0	0	0	0	0	0	0	0	0	0	0	0.642857	0	0	0	0.642857	0	0	0	-0.642857	0	-0.642857	0	0	0	0	0	0	0	0	0	0	0	0	0	0	0	0	0	0
i_ICe	0	0	0	0	0	0	0	0	0	0	0	0	0	0	0	0	0	0	0	0	0.642857	0	0	0	0.642857	0	0	0	-0.642857	0	-0.642857	0	0	0	0	0	0	0	0	0	0	0	0	0	0	0	0	0	0
i_NB	0	0	0	0	0	0	0	0	0	0	0	0	0	0	0	0	0	0	0	0	0.714286	0	0	0	0.714286	0	0	0	-0.714286	0	-0.714286	0	0	0	0	0	0	0	0	0	0	0	0	0	0	0	0	0	0
i_SCO	0	0	0	0	0	0	0	0	0	0	0	0	0	0	0	0	0	0	0	0	0	0	0	0	0	0	0	0	0	0	0	0	0	0	0	0	0	0	0	0	0	0	0	0	0	0	0	0	0
i_MBmot	0	0	0	0	0	0	0	0	0	0	0	0	0	0	0	0	0	0	0	0	0	0	0	0	0	0	0	0	-0.642857	0	-0.642857	0	0	0	0	0	0	0	0	0	0	0	0	0	0	0	0	0	0
i_SNr	0	0	0	0	0	0.714286	0.642857	0	0	0	0	0	0	0	0	0	0	0	0	0	0	0	0	0	0	0	0	0	0	0	0	0	0	0	0	0	0	0	0	0	0	0	0	0	0	0	0	0	0
i_VTA	0	0	0	0	0	0	0	0	0	0	0	0	0	0	0	0	0	0	0	0	0	0	0	0	0	0	0	0	0	0	0	0	0	0	0	0	0	0.642857	0	0	0	0	0	0	0	0	0	0	0
i_PN	0	0	0	0	0	0	0	0	0	0	0	0	0	0	0	0	0	0	0	0	0	0	0	0	0	0	0	0	0	0	0	0	0	0	0	0	0	0	0	0	0	0	0	0	0	0	0	0	0
i_RR	0	0	0	0	0	0	0	0	0	0	0	0	0	0	0	0	0	0	0	0	0	0	0	0	0	0	0	0	0	0	0	0	-0.714286	0	0	0	0	0	0	0	0	0	0	0	0	0	0	0	0
i_MRN	0	0	0	0	0	0	0	0	0	0	0	0	0	0	0	0	0	0	0	0	0	0	0	0	0	0	0	0	-0.714286	0	-0.714286	-0.642857	-0.642857	0	0	0	0	0	0	0	0	0	0	0	0	0	0	0	0
i_SCm	0	0	0	0	0	0	0	0	0	0	0	0	0	0	0	0	0	0	0	0	0	0	0	0	0	0	0	0	0	0	0	0	-0.642857	0	0	0	0	0	0	-0.642857	0	0	0	0	0	0	0	0	0
i_SCdg	0	0	0	0	0	0	0	0	0	0	0	0	0	0	0	0	0	0	0	0	0	0	0	0	0	0	0	0	0	0	0	0	0	0	0	0	0	0	0	0	0	0	0	0	0	0	0	0	0
i_SCdw	0	0	0	0	0	0	0	0	0	0	0	0	0	0	0	0	0	0	0	0	0	0	0	0	0	0	0	0	0	0	0	0	0	0	0	0	0	0	0	0	0	0	0	0	0	0	0	0	0
i_SCiw	0	0	0	0	0	0	0	0	0	0	0	0	0	0	0	0	0	0	0	0	0	0	0	0	0	0	0	0	0	0	0	0	-0.642857	0	0	0	0	0	0	-0.642857	0	0	0	0	0	0	0	0	0
i_SCig	0	0	0	0	0	0	0	0	0	0	0	0	0	0	0	0	0	0	0	0	0	0	0	0	0	0	0	0	0	0	0	0	0	0	0	0	0	0	0	0	0	0	0	0	0	0	0	0	0
i_PAG	0	0	0	0	0	0	0	0	0	0	0	0	0	0	0	0	0	0	0	0	0	0	0	0	0	0	0	0	0	0	0	0	0	0	0	0	0	0	0	0	0	0	0	0	0	0	0	0	0
i_PRC	0	0	0	0	0	0	0	0	0	0	0	0	0	0	0	0	0	0	0	0	0	0	0	0	0	0	0	0	0	0	0	0	0	0	0	0	0	0	0	0	0	0	0	0	0	0	0	0	0
i_INC	0	0	0	0	0	0	0	0	0.642857	0	0	0	0	0	0	0	0	0	0	-0.714286	0	0	0	0	0	0	0	0	0	0	0	0	-0.642857	0	0	0	0	0	0	0	0	0	0	0	0	0	0	0	0
i_ND	0	0	0	0	0	0	0	0	0	0	0	0	0	0	0	0	0	0	0	0	0	0	-0.642857	0	0	0	0	0	0	0	0	0	0	0	0	0	0	0	0	0	0	0	0	0	0	0	0	0	0
i_Su3	0	0	0	0	0	0	0	0	0	0	0	0	0	0	0	0	0	0	0	0	0	0	0	0	0	0	0	0	0	0	0	0	0	0	0	0	0	0	0	0	0	0	0	0	0	0	0	0	0
i_PRT	0	0	0	0	0	0	0	0	0	0	0	0	0	0	0	0	0	0	0	0	0.714286	0	0	0	0.714286	0	0	0	0	0	0	0	0	0	0	0	0	0	0	0	0	0	0	0	0	0	0	0	0
i_APN	0	0	0	0	0	0	0	0	0	0	0	0	0	0	0	0	0	0	0	0	0.642857	0	0	0	0.642857	0	0	0.642857	0	0	0	0	0	0	0	0	0	0	0	0	0	0	0	0	0	0	0	0	0
i_MPT	0	0	0	0	0	0	0	0	0	0	0	0	0	0	0	0	0	0.642857	0	0	0.857143	0	0	0.642857	0.857143	0.642857	0	0	0	0	0	0	0	0	0	0	0	0	0	0	0	0	0	0	0	0	0	0	0
i_NOT	0	0	0	0	0	0	0	0	0	0	0	0	0	0	0	0	0	0	0	0	0	0	0	0	0	0	0	0.642857	0	0	0	0	0	0	0	0	0	0	0	0	0	0	0	0	0	0	0	0	0
i_NPC	0	0	0	0	0	0	0	0	0	0	0	0	0	0	0	0	0	0	0	0	0.642857	0	0	0	0.785714	0	0	0	0	0	0	0	0	0	0	0	0	0	0	0	0	0	0	0	0	0	0	0	0
i_OP	0	0	0	0	0	0	0	0	0	0	0	0	0	0	0	0	0	0	0.714286	0	0	0.714286	0	0	0	0	0.642857	0	0	0	0	0	0	0	0	0	0	0	0	0	0	0	0	0	0	0	0	0	0
i_PPT	0	0	0	0	0	0	0	0	0	0	0	0	0	0	0	0	0	0	0	0	0.785714	0	0	0	0.785714	0	0	0.642857	0	0	0	0	0	0	0	0	0	0	0	0	0	0	0	0	0	0	0	0	0
i_RPF	0	0	0	0	0	0	0	0	0	0	0	0	0	0	0	0	0	0	0	0	0	0	0	0	0	0	0	0	0	-0.714286	0	0	0	0	0	0	0	0	0	0	0	0	0	0	0	0	0	0	0
i_RN	0	0	0	0	0	0	0	0	0	0	0	0	0	0	0	0	0	0	0	0	0	0	0	0	0	0	0	0	0	0	0	0	-0.642857	0	0	0	0	0	0	0	0	0	0	0	0	0	0	0	0
i_III	0	0	0	0	0	0	0	0	0	0	0	0	0	0	0	0	0	0	0	0	0	0	0	0	0	0	0	0	0	0	0	0	0	0	0	0	0	0	0	0	0	0	0	0	0	0	0	0	0
i_MA3	0	0	0	0	0	0	0	0	0	0	0	0	0	0	0	0	0	0	0	0	0	0	0	0	0	0	0	0	0	0	0	0	0	0	0	0	0	0	0.714286	0	0	0	0	0	0	0	0	0	0
i_EW	0	0	0	0	0	0	0	0	0	0	0	0	0	0	0	0	0	0	0	0	0.714286	0	0	0	0	0.785714	0	0	0	0	0	0	0	0	0	0	0	0	0	0	0	0	0	0	0	0	0	0	0
i_LT	0	0	0	0	0	0	0	0	0	0	0	0	0	0	0	0	0	0	0	0	0	0	0	0	0	0	0	0	0	0	0	0	0	0	0	0	0	0	0	0	0	0	0	0	0	0	0	0	0
i_DT	0	0	0	0	0	0	0	0	0	0	0	0	0	0	0	0	0	0	0.618284	0	0	0	0	0	0	0	0	0	0	0	0	0	0	0	0	0	0	0	0	0	0	0	0	0	0	0	0	0	0
i_MT	0	0	0	0	0	0	0	0	0	0	0	0	0	0	0	0	0	0	0	0	0	0	0	0	0	0	0	0	0	0	0	0	0	0	0	0	0	0	0	0	0	0	0	0	0	0	0	0	0
i_MBsta	0	0	0	0	0	0	0	0	0	0	0	0	0	0	0	0	0	0	0	0	0	0	0	0	0	0	0	0	0	0	0	0	0	0	0	0	0	0	0	0	0	0	0	0	0	0	0	0	0
i_SNc	0	0	0	0	0	0	0	0	0	0	0	0	0	0	0	-0.928571	0	0	0	-0.928571	0	0	-0.642857	0	0	0	0	0	0	0	0	0	-0.714286	0	0	0	0	0	0	0	0	0	0	0	0	0	0	0	-0.857143
i_PPN	0	0	0	0	0	0	0	0	0	0	0	0	0	0	0	0	0	0	0	0	0	0	0	0	0	0	0	0	0	0	0	0	0	0	0	0	0	0	0	0	0	0	0	0	0	0	0	0	0
i_RAmb	0	0	0	0	0	0	0	0	0	0	0	0	0	0	0	0	0	0	0	0	0	0	0	0	0	0	0	0	0	0	0	-0.714286	0	0	0	0	0	0	0	0	0	0	0	0	0	0	0	0	0
i_IF	0	0	0	0	0	0	0	0	0	0	0	0	0	0	0	0	0	0	0	0	0	0	0	0	0	0	0	0	0	0	0	0	0	0	0	0	0	0	0	0	0	0	0	0	0	0	0	0	0
i_IPN	0	0	0	0	0	0	0	0	0	0	0	0	0	0	0	-0.642857	0	0	0	-0.642857	0	0	0	0	0	0	0	0	0	0	0	0	0	0	0	0	0	0	0	0	0	0	0	0	0	0	0	0	-0.714286
i_IPR	0	0	0	0	0	0	0	0	0	0	0	0	0	0	0	0	0	0	0	0	0	0	0	0	0	0	0	0	0	0	0	0	0	0	0	0	0	0	0	0	0	0	0	0	0	0	0	0	0
i_IPC	0	0	0	0	0	0	0	0	0.714286	0	0	0	0	0	0	0	0	0	0	-0.642857	0	0	0	0	0	0	0	0	0	0	0	0	-0.714286	0	0	0	0	0	0	0	0	0	0	0	0	0	0	0	0
i_IPA	0	0	0	0	0	0	0	0	0	0	0	0	0	0	0	0	-0.714286	0	0	-0.642857	0	0	-0.642857	0	0	0	0	0	0	0	0	0	-0.714286	0	0	0	0	0	0	0	0	0	0	0	0	0	0	0	0
i_IPL	0	0	0	0	0	0	0	0	0	0	0	0	0	0	0	0	0	0	0	0	0	0	0	0	0	0	0	0	0	0	0	-0.642857	0	0	0	0	0	0	0	0	0	0	0	-0.785714	0	0	0	0	0
i_IPI	0	0	0	0	0	0	0	0	0	0	0	0	0	0	0	-0.785714	0	0	0	-0.928571	0	0	0	0	0	0	0	0	0	0	0	-0.714286	-0.714286	0	0	0	0	0	0	0	0	0	0	0	0	0	0	0	-0.714286
i_IPDM	0	0	0	0	0	0	0	0	0	0	0	0	0	0	-0.642857	0	-0.714286	0	0	0	0	0	-0.928571	0	0	0	0	0	0	0	0	0	0	0	0	0	0	0	0	0	0	0	0	0	0	0	-0.714286	-0.642857	0
i_IPDL	0	0	0	0	0	0	0	0	0	0	0	0	0	0	0	-0.642857	0	0	0	0	0	0	0	0	0	0	0	0	0	0	0	0	0	0	0	0	0	0	0	0	0	0	0	0	0	0	0	0	-0.714286
i_IPRL	0	0	0	0	0	0	0	0	0	0	0	0	0	0	0	0	0	0	0	0	0	0	0	0	0	0	0	0	0	0	0	0	0	0	0	0	0	0	0	0	0	0	0	0	0	0	0	0	0
i_RL	0	0	0	0	0	0	0	0	0	0	0	0	0	0	0.642857	0	0	0	0	0	0	0	0	0	0	0	0	0	0	0	0	0	0	0	0	0	0	0	0	0	0	0	0	0	0	0	0	0	0
i_CLI	0	0	0	0	0	0	0	0	0	0	0	0	0	0	0	0	0	0	0	0	0	0	0	0	0	0	0	0	0	0	0	0	0	0	0	0	0	0	0	0	0	0	0	0	0	0	0	0	0
i_P	0	0	0	0	0	0	0	0	0	0	0	0	0	0	0	0	0	0	0	0	0	0	0	0	0	0	0	0	0	0	0	0	-0.642857	0	0	0	0	0	0	0	0	0	0	0	0	0	0	0	0
i_P-sen	0	0.714286	0.785714	0	0	0.642857	0	0	0.785714	0	0	0	0	0	0	0	0	0	0	0	0	0	0	0	0	0	0	0	0	0	0	0	0	0	0	0	0	0	0	0	0	0	0	0	0	0	0	0	0
i_NLL	0	0.857143	0.785714	0	0	0.642857	0	0	0	0	0	0	0	0	0	0	0	0	0	0	0	0	0	0	0	0	0	0	0	0	0	0	0	0	0	0	0	0	0	0	0.642857	0	0	0	0	0	0	0	0
i_P-mot	0	0	0	0	0	0	0	0	0	0	0	0	0	0	0	0	-0.642857	0	0	0	0	0	0	0	0	0	0	0	0	0	0	0	-0.642857	0	0	0	0	0	0	0	0	0	0	0	0	0	0	0	0
i_PG	0	0	0	0	0	0	0	0	0	0	0	0	0	0	0	0	0	0	0	0	0	0	0	0	0	0	0	0	0	0	0	0	0	0	0	0	0	0	0	0	0	0	0	0	0	0	0	0	0
i_TRN	0	0	0	0	0	0	0	0	0	0	0	0	0	0	0	0	0	0	0	0	0	0	0	0	0	0	0	0	0	0	0	0	0	0	0	0	0	0	0	0	0	0	0	0	0	0	0	0	0
i_P-sat	0	0	0	0	0.785714	0	0.714286	0	0	0.785714	0	0.714286	0.642857	0	0	0	0	0	0	0	0	0.714286	0	0	0	0	0	0	0	0	0	0	0	0	0	0	0	0	0	0	0	0	0	0	0	0.714286	0	0.714286	0
i_CS	0	0	0	0	0	0	0	0	0	0	0	0	0	0	0	0	0	0	0	0	0	0	0	0	0	0	0	0	0	0	0	0	0	0	0	0	0	0	0	0	0	0	0	0	0	0	0	0	0
i_PRNr	0	0	0.642857	0	0.785714	0	0.714286	0	0	0.785714	0	0.714286	0.785714	0.714286	0	0	0	0	0	0	0	0.857143	0	0.642857	0	0	0	0	0	0	0	0	0	0	0	0	0	0	0	0	0	0	0	0	0	0.714286	0	0.714286	0
c_FRP	0	0	0	0	0	0	0	0	0	0	0	0	0	0	0	-0.642857	0	0	0	-0.642857	0	0	0	0	0	0	0	0	0	0	0	0	0	0	0	0	0	0	0	0	0	0	0	0	0	0	0	0	0
c_MO	0	0.785714	0.857143	0	0.714286	0.857143	0.785714	0	0.857143	0	0	0	0	0	0	0	0	0	0	0	0	0	0	0	0	0	0	0	0	0	0	0	0	0	0	0	0	0	0	0	0	0	0	0	0	0	0	0	0
c_MOp	0	0.642857	0.714286	0	0.857143	0	0.785714	0	0	0.857143	0	0.785714	0.857143	0.642857	0	0	0	0	0	0	0	0.785714	0	0	0	0	0	0	0	0	0	0	0	0	0	0	0	0	0	0	0	0	0	0	0	0.642857	0	0.642857	0
c_MOs	0	0	0.642857	0	0	0.785714	0	0	0	0	0	0	0	0	0	0	0	0	0	0	0	0	0	0	0	0	0	0	0	0	0	0	0	0	0	0	0	0	0	0	0	0	0	0	0	0	0	0	0
c_SSp	0	0.642857	0.714286	0	1	0.714286	0.928571	0	0.714286	0.857143	0	0.785714	0.857143	0.642857	0	0	0	0	0	0	0	0.785714	0	0	0	0	0	0	0	0	0	0	0	0	0	0	0	0	0	0	0	0	0	0	0	0.642857	0	0	0
c_SSp-n	0	0	0	0	0.785714	0.642857	0.714286	0	0.642857	0.785714	0	0.714286	0.642857	0	0	0	0	0	0	0	0	0	0	0	0	0	0	0	0	0	0	0	0	0	0	0	0	0	0	0	0	0	0	0	0	0	0	0	0
c_SSp-bfd	0	0.642857	0.714286	0	1	0.714286	0.928571	0	0.714286	0.857143	0	0.785714	0.857143	0.642857	0	0	0	0	0	0	0	0.785714	0	0	0	0	0	0	0	0	0	0	0	0	0	0	0	0	0	0	0	0	0	0	0	0.642857	0	0	0
c_SSp-ll	0	0	0	0	0	0	0	0	0	0	0	0	0	0	0	0	0	0	0	0	0	0	0	0	0	0	0	0	0	0	0	0	0	0	0	0	0	0	0	0	0	0	0	0	0	0	0	0	0
c_SSp-m	0	0	0	0	0.714286	0.714286	0.642857	0	0.714286	0.714286	0	0.642857	0	0	0	0	0	0	0	0	0	0	0	0	0	0	0	0	0	0	0	0	0	0	0	0	0	0	0	0	0	0	0	0	0	0	0	0	0
c_SSp-ul	0	0.642857	0.714286	0	1	0.714286	0.928571	0	0.714286	0.857143	0	0.785714	0.857143	0.642857	0	0	0	0	0	0	0	0.785714	0	0	0	0	0	0	0	0	0	0	0	0	0	0	0	0	0	0	0	0	0	0	0	0.642857	0	0	0
c_SSp-tr	0	0	0	0	0.642857	0	0.714286	0	0	0.642857	0.642857	0.714286	0.642857	0	0	0	0	0	0	0	0	0	0	0	0	0	0	0	0	0	0	0	0	0	0	0	0	0	0	0	0	0	0	0	0	0	0	0	0
c_SSp-un	0	0.642857	0.714286	0	1	0.714286	0.928571	0	0.714286	0.857143	0	0.785714	0.857143	0.642857	0	0	0	0	0	0	0	0.785714	0	0	0	0	0	0	0	0	0	0	0	0	0	0	0	0	0	0	0	0	0	0	0	0.642857	0	0	0
c_SSs	0	0	0	0	0.714286	0	0.642857	0	0	0.714286	0	0.642857	0.714286	0.642857	0	0	0	0	0	0	0	0.785714	0	0	0	0	0	0	0	0	0	0	0	0	0	0	0	0	0	0	0	0	0	0	0	0.642857	0	0.642857	0
c_GU	0	0	0	0	0	0	0	0	0	0	0	0	0	0	0	0	0	0	0	0	0	0	0	0.642857	0.714286	0	0	0	0	0	0	0	0	0	0	0	0	0	0	0	0	0	0	0	0	0	0	0	0
c_VISC	0	0	0	0	0	0	0	0	0	0	0	0	0	0	0	0	0	0	0	0	0	0	0	0	0	0	0	0	0	0	0	0	0	0	0	0	0	0	0	0.642857	0	0	0	0	0	0	0	0	0
c_AUD	0	0	0	0	0	0	0	0	0	0	0	0	0	0	0	0	0	0.714286	0.785714	0	0.642857	0.642857	0	0	0.642857	0	0.714286	0.642857	0	0	0	0	0	0	0	0	0	0	0	0	0	0	0	0	0	0	0	0	0
c_AUDd	0	0.642857	0	0	0.714286	0	0.642857	0	0	0	0	0	0.714286	0.785714	0.642857	0	0	0	0.642857	0	0	0.928571	0	0	0.642857	0	0	0	0	0	0	0	0	0	0	0	0	0	0	0	0	0	0	0	0	0.785714	0	0.642857	0
c_AUDp	0	0	0	0	0	0	0	0	0	0	0	0	0	0	0	0	0	0	0.642857	0	0	0	0	0	0.642857	0	0	0	0	0	0	0	0	0	0	0	0	0	0	0	0.714286	0	0	0	0	0	0	0	0
c_AUDpo	0	0	0	0	0	0	0	0	0	0	0	0	0	0	0	0	0	0	0.785714	0	0.642857	0.642857	0	0	0.785714	0	0	0	0	0	0	0	0	0	0	0	0	0	0	0	0	0	0	0	0	0	0	0	0
c_AUDv	0	0	0	0	0	0	0	0	0	0	0	0	0	0	0	0	0	0.785714	0.714286	0	0.714286	0	0	0	0.714286	0	0.642857	0	0	0	0	0	0	0	0	0	0	0	0	0	0	0	0	0	0	0	0	0	0
c_VIS	0	0.714286	0.642857	0	0.642857	0	0.714286	0	0	0	0	0	0.642857	0.857143	0	0	0	0	0	0	0	0.857143	0	0	0	0	0	0	0	0	0	0	0	0	0	0	0	0.642857	0	0	0.642857	0	0	0	0	0.714286	0	0	0
c_VISal	0	0.642857	0	0	0	0	0.642857	0	0	0	0	0	0	0.785714	0	0	0	0	0.642857	0	0	0.785714	0	0	0	0	0	0	0	0	0	0	0	0	0	0	0	0	0	0	0.857143	0	0	0	0	0	0	0	0
c_VISam	0	0	0	0	0	0	0	0.785714	0	0	0.642857	0	0	0	0	0	0	0	0	0	0	0	0	0	0	0	0	0	0	0	0	0	0	0	0	0	0	0	0	0	0	0	0	0	0	0	0	0	0
c_VISl	0	0	0	0	0	0	0	0	0	0	0	0	0	0	0	0	0	0	0.714286	0	0	0.714286	0	0.642857	0.714286	0	0	0	0	0	0	0	0	0	0	0	0	0	0	0	0.642857	0	0	0	0	0	0	0	0
c_VISp	0	0.714286	0.642857	0	0.642857	0	0.714286	0	0	0	0	0	0.642857	0.857143	0	0	0	0	0	0	0	0.857143	0	0	0	0	0	0	0	0	0	0	0	0	0	0	0	0.642857	0	0	0.642857	0	0	0	0	0.714286	0	0	0
c_VISpm	0	0.928571	0.857143	0	0	0.714286	0.642857	0	0	0	0	0	0	0.785714	0	0	0	0	0	0	0	0.642857	0	0	0	0	0	0	0	0	0	0	0	0	0	0	0	0	0	0	0	0	0	0	0	0	0	0	0
c_VISli	0	0	0	0	0	0	0	0	0	0	0	0	0	0	0	0	0	0	0	0	0	0	0	0	0	0	0.642857	0.714286	0	0	0	0	0	0	0	0	0	0	0	0	0	0	0	0	0	0	0	0	0
c_VISpor	0	0	0	0	0	0	0	0	0	0	0	0	0	0	0	0	0	0	0	0	0.642857	0	0	0	0	0	0.714286	0.785714	0	0	0	0	0	0	0	0	0	0	0	0	0	0	0	0	0	0	0	0	0
c_ACA	0	0.642857	0	0.785714	0	0	0	0	0	0	0	0	0	0	0	0	0	0	0	0	0	0	0	0	0	0	0	0	0	0	0	0	0	0	0	0	0	0	0	0	0	0	0	0	0	0	0	0	0
c_ACAd	0	0	0	0	0	0	0	0.642857	0	0	0.785714	0	0	0	0	0	0	0	0	0	0	0	0	0	0	0	0	0	0	0	0	0	0	0	0	0	0	0	0	0.642857	0	0	0	0	0	0	0.642857	0	0
c_ACAv	0	0.642857	0	0.785714	0	0	0	0	0	0	0	0	0	0	0	0	0	0	0	0	0	0	0	0	0	0	0	0	0	0	0	0	0	0	0	0	0	0	0	0	0	0	0	0	0	0	0	0	0
c_PL	0	0	0	0	0	0	0	0	0	0	0	0	0	0	0	0	0	0	0	0	0	0	0	0	0	0	0	0	0.642857	0	0.642857	0	0	0.714286	0.857143	0	0.642857	0	0.714286	0.714286	0	0	0	0	0	0	0	0	0
c_ILA	0	0	0	0	0	0	0	0	0	0	0	0	0	0	0	0	0	0	0	0.642857	0	0	0	0	0	0	0	0	0	0	0	0	0.857143	0	0	0	0	0	0	0.714286	0	0	0	0	0	0	0	0	0
c_ORB	0	0	0	0	0	0	0	0	0	0	0	0	0	0	0	0	0	0	0	0	0	0	0	0	0	0	0	0	0	0	0	0	0	0.714286	0.857143	0	0.642857	0	0	0	0	0	0	0	0	0	0	0	0
c_ORBl	0	0	0	0	0	0	0	0	0	0	0	0	0	0	0	0	0	0	0	0	0	0	0	0	0	0	0	0	0	0	0	0	0	0	0.714286	0	0	0	0	0	0	0	0	0	0	0	0	0	0
c_ORBm	0	0	0	0	0	0	0	0	0	0	0	0	0	0	0	0	0	0	0	0	0	0	0	0	0	0	0	0	0.714286	0	0.714286	0	0	0.642857	0.785714	0	0	0	0.642857	0.642857	0	0	0	0	0	0	0	0	0
c_ORBvl	0	0	0	0	0	0	0	0	0	0	0	0	0	0	0	0	0	0	0	0	0	0	0	0	0	0	0	0	0.714286	0	0.714286	0	0	0.785714	0.785714	0	0.714286	0	0	0	0	0	0	0	0	0	0	0	0
c_AI	0	0	0	0	0	0	0	0	0	0	0	0	0	0	0	0	0	0	0	0	0	0	0	0	0	0	0	0	0	0	0	0	0	0	0	0	0	0	0	0	0	0	0	0	0	0	0	0	0
c_AId	0	0	0	0	0	0	0	0	0	0	0	0	0	0	0	0	0	0	0	0	0	0	0	0	0	0	0	0	0	0	0	0	0	0	0.714286	0	0	0	0	0	0	0	0	0	0	0	0	0	0
c_AIp	0	0	0	0	0	0	0	0	0	0	0	0	0	0	0	0	0	0	0	0	0	0	0	0	0	0	0	0	0	0	0	0	0	0	0.642857	0	0	0	0	0.642857	0	0	0	0	0	0	0	0	0
c_AIv	0	0	0	0	0	0	0	0	0	0	0	0	0	0	0	0	0	0	0	0	0	0	0	0.785714	0	0	0	0	0	0	0	0	0	0	0	0	0	0	0	0	0.642857	0	0	0	0	0	0	0	0
c_RSP	0	0	0	0	0	0	0	0	0	0	0	0	0	0	0	0	0	0	0	0	0	0	0	0	0	0	0	0	0	0	0	0	0	0	0	0	0	0	0	0	0	0	0	0	0	0	0	0	0
c_RSPagl	0	0	0	0	0	0	0	0	0	0	0.642857	0	0	0	0	0	0	0	0	0	0	0	0	0	0	0	0	0	0	0	0	0	0	0	0	0	0	0	0	0	0	0	0	0	0	0	0	0	0
c_RSPd	0	0	0	0	0	0	0	0	0	0	0	0	0	0	0	0	0	0	0	0	0	0	0	0	0	0	0	0	0	0	0	0	0	0	0	0	0	0	0	0	0	0	0	0	0	0	0	0	0
c_RSPv	0	0.785714	0.714286	0	0	0	0.642857	0	0	0	0	0	0.714286	0.785714	0	0	0	0	0	0	0	0.642857	0	0	0	0	0	0	0	0	0	0	0	0	0	0	0	0	0	0	0	0	0	0	0.714286	0.642857	0	0	0
c_PTLp	0	0	0.642857	0	0.785714	0	0.714286	0	0	0.642857	0	0	0.785714	0.714286	0	0	0	0	0	0	0	0.857143	0	0	0	0	0	0	0	0	0	0	0	0	0	0	0	0	0	0	0	0	0	0	0	0.857143	0.642857	0.714286	0
c_VISa	0	0	0	0	0.642857	0	0	0	0	0.642857	0	0.714286	0.642857	0	0.714286	0	0	0	0	0	0	0	0	0	0	0	0	0	0	0	0	0	0	0	0	0	0	0	0	0	0	0	0	0	0	0.857143	0.785714	0.857143	0
c_VISrl	0	0.642857	0	0	0.714286	0	0.642857	0	0	0	0	0	0.714286	0.785714	0.642857	0	0	0	0.642857	0	0	0.928571	0	0	0.642857	0	0	0	0	0	0	0	0	0	0	0	0	0	0	0	0	0	0	0	0	0.785714	0	0.642857	0
c_TEa	0	0	0	0	0	0	0	0	0	0	0	0	0	0	0.642857	0.642857	0	0.714286	0.642857	0	0.642857	0	0	0	0.642857	0	0	0	0	0	0	0	0	0	0	0.642857	0	0	0	0	0	0	0	0	0	0.642857	0	0	0
c_PERI	0	0.642857	0	0	0	0	0	0	0	0	0	0	0	0.642857	0	0	0	0	0	0	0	0.642857	0	0	0	0	0	0	0	0	0	0	0	0	0	0	0	0	0	0	0.714286	0	0	0	0	0	0	0	0
c_ECT	0	0	0	0	0	0	0	0	0	0	0	0	0	0	0	0	0	0	0.642857	0	0.642857	0	0	0	0.642857	0	0.714286	0.785714	0	0	0	0	0	0	0	0	0	0	0	0	0	0	0	0	0	0	0	0	0
c_TT	0	0	0	0	0	0	0	0	0	0	0	0	0	0	0	0	0	0	0	0	0	0	0	0	0	0	0	0	0	0	0	0	0	0	0	0	0	0	0	0	0	0	0	0	0	0	0	0	0
c_TTd	0	0.714286	0.642857	0	0	0	0	0	0	0	0	0	0	0.714286	0	0	0	0	0	0	0	0	0	0	0	0	0	0	0	0	0	0	0	0	0	0	0	0	0	0	0.642857	0	0	0	0	0	0	0	0
c_TTv	0	0	0	0	0	0	0	0	0	0	0	0	0	0	0	0	0	0	0	0	0	0	0	0	0	0	0	0	0	0	0	0	0	0	0	0	0	0	0	0	0	0	0	0	0	0	0	0	0
c_DP	0	0	0	0	0	0	0	0	0	0	0	0	0	0.714286	0	0	0	0	0	0	0	0	0	0	0	0	0	0	0	0	0	0	0	0	0	0	0	0.785714	0.642857	0	0.642857	0	0	0	0	0	0	0	0
c_PIR	0	0	0	0	0	0	0	0	0	0	0	0	0	0	0	0	0	0	0	0	0	0	0	0.857143	0	0	0	0	0	0	0	0	0	0	0	0	0	0	0	0	0	0	0	0	0	0	0	0	0
c_NLOT	0	0	0	0	0	0	0	0	0	0	0	0	0	0	0	0	0	0	0.642857	0	0.642857	0	0	0	0.642857	0	0.714286	0.785714	0	0	0	0	0	0	0	0	0	0	0	0	0	0	0	0	0	0	0	0	0
c_COA	0	0	0	0	0	0	0	0	0	0	0	0	0	0	0	0	0	0	0.642857	0	0	0	0	0	0	0	0	0	-0.642857	0	-0.642857	0	0	0	0	0	0	0	0	0	0	0	0	0	0	0	0	0	0
c_COAa	0	0	0	0	0	0	0	0	0	0	0	0	0	0	0	0	0	0	0	0	0	0	0	0	0	0	0	0.642857	0	0	0	0	0	0	0	0	0	0	0	0	0	0	0	0	0	0	0	0	0
c_COAp	0	0	0	0	0	0	0	0	0	0	0	0	0	0	0	0	0	0	0	0	0	0	0	0	0	0	0	0	0	0	0	0	0	0	0	0	0	0	0	0	0	0	0	0	0	0	0	0	0
c_COApl	0	0	0	0	0	0	0	0	0	0	0	0	0	0	0	0	0	0	0	0	0	0	0	0	0	0	0	0	0	0	0	0	0	0	0	0	0	0	0	0	0	0	0	0	0	0	0	0	0
c_COApm	0	0	0	0	0	0	0	0	0	0	0	0	0	0	0	0	0	0	0	0	0	0	0	0	0	0	0	0	0	0	0	0	0	0	0	0	0	0	0	0	0	0	0	0	0	0	0	0	0
c_PAA	0	0	0	0	0	0	0	0	0	0	0	0	0	0	0	0	0	0	0	0	0	0	0	0	0	0	0	0	0	0	0	0	0	0	0	0	0	0	0	0	0	0	0	0	0	0	0	0	0
c_TR	0	0	0	0	0	0	0	0	0	0	0	0	0	0	0	0	0	0	0.785714	0	0.642857	0.642857	0	0	0.785714	0	0	0	0	0	0	0	0	0	0	0	0	0	0	0	0	0	0	0	0	0	0	0	0
c_HIP	0	0	0	0	0.642857	0	0	0	0	0	0	0	0	0	0	0	0	0	0	0	0	0.714286	0	0	0	0	0	0	0	0	0	0	0	0	0	0	0	0	0	0	0	0	0	0	0	0	0	0	0
c_CA	0	0	0	0	0.642857	0	0	0	0	0	0	0	0	0	0	0	0	0	0	0	0	0.714286	0	0	0	0	0	0	0	0	0	0	0	0	0	0	0	0	0	0	0	0	0	0	0	0	0	0	0
c_CA1	0	0.714286	0.642857	0	0.642857	0	0	0	0	0	0	0	0.642857	0.714286	0	0	0	0	0	0	0	0.857143	0	0	0	0	0	0	0	0	0	0	0	0	0	0	0	0	0	0	0	0	0	0	0	0	0	0	0
c_CA2	0	0.714286	0.642857	0	0.642857	0.642857	0.714286	0	0	0	0	0	0	0	0	0	0	0	0	0	0	0	0	0	0	0	0	0	0	0	0	0	0	0	0	0	0	0	0	0	0	0	0	0	0	0	0	0	0
c_CA3	0	0	0	0	0	0	0	0	0	0	0	0	0	0	0	0	0	0	0	0	0	0	0	0	0	0	0	0	0	0	0	0	0	0	0	0	0	0	0	0	0	0	0	0	0	0	0	0	0
c_DG	0	0	0	0	0.714286	0	0.642857	0	0	0	0	0	0	0.642857	0	0	0	0	0	0	0	0.785714	0	0	0	0	0	0	0	0	0	0	0	0	0	0	0	0	0	0	0	0	0	0	0	0.642857	0	0	0
c_IG	0	0.714286	0.642857	0	0	0	0	0	0	0	0	0	0	0	0	0	0	0	0	0	0	0	0	0	0	0	0	0	0	0	0	0	0	0	0	0	0	0	0	0	0	0	0	0	0	0	0	0	0
c_RHP	0	0	0	0	0	0	0	0	0	0	0	0	0	0	0	0	0	0	0.642857	0	0	0.642857	0	0	0	0	0	0	0	0	0	0	0	0	0	0	0	0	0	0	0	0	0	0	0	0	0	0	0
c_ENT	0	0	0	0	0	0	0	0	0	0	0	0	0	0	0	0	0	0	0.642857	0	0	0	0	0	0.642857	0	0	0.642857	0	0	0	0	0	0	0	0	0	0	0	0	0	0	0	0	0	0	0	0	0
c_ENTl	0	0	0	0	0	0	0	0	0	0	0	0	0	0	0	0	0	0	0.642857	0	0	0	0	0	0.642857	0	0	0.642857	0	0	0	0	0	0	0	0	0	0	0	0	0	0	0	0	0	0	0	0	0
c_ENTm	0	0	0	0	0	0	0	0	0	0	0	0	0	0	0	0	0	0	0	0	0	0	0	0	0	0	0.642857	0.714286	0	0	0	0	0	0	0	0	0	0	0	0	0	0	0	0	0	0	0	0	0
c_POST	0	0	0	0	0	0	0	0	0	0	0	0	0	0	0	0	0	0	0	0	0	0	0	0.785714	0	0	0	0	0	0	0	0	0	0	0	0	0	0	0	0	0	0	0	0	0	0	0	0	0
c_PRE	0	0	0	0	0	0	0	0	0	0	0	0	0	0	0	0	0	0	0	0	0	0	0	0	0	0	0	0	0	0	0	0	0	0	0	0	0	0	0	0	0	0	0	0	0	0	0	0	0
c_SUB	0	0	0	0	0	0	0	0	0	0	0	0	0	0	0	0	0	0	0	0	0	0	0	0	0	0	0	0	0	0	0	0	0	0	0	0	0	0	0	0	0	0	0	0	0.642857	0	0	0	0
c_ProS	0	0.714286	0.642857	0	0	0	0	0	0	0	0	0	0	0.714286	0	0	0	0	0	0	0	0.714286	0	0	0	0	0	0	0	0	0	0	0	0	0	0	0	0	0	0	0	0	0	0	0	0	0	0	0
c_HATA	0	0	0	0	0	0	0	0	0	0	0	0	0	0	0	0	0	0	0.642857	0	0.642857	0	0	0.714286	0.642857	0	0	0	-0.642857	0	-0.642857	0	0	0	0	0	0	0	0	0	0	0	0	0	0	0	0	0	0
c_APr	0	0	0	0	0	0	0	0	0	0	0	0	0	0	0	0	0	0	0	0	0	0	0	0	0	0	0	0	0	0	0	-0.642857	0	0	0	0	0	0	0	0	0	0	0	0	0	0	0	0	0
c_CLA	0	0	0	0	0	0	0	0	0	0	0	0	0	0	0	0	0	0	0	0	0	0	0.642857	0	0	0	0	0	0	0	0	0	0	0	0	0	0	0	0	0	0	0	0	0	0	0	0	0.642857	0
c_EP	0	0	0	0	0	0	0	0	0	0	0	0	0	0	0	0	0	0	0	0	0	0	0	0	0	0	0	0	0	0	0	0	0	0	0	0	0	0	0	0	0	0	0	0	0	0	0	0	0
c_EPd	0	0	0	0	0	0	0	0	0	0	0	0	0	0	0	0	0	0	0	0	0	0	0	0	0	0	0	0	0	0	0	0	0	0	0	0	0	0	0	0	0.642857	0	0	0	0	0	0	0	0
c_EPv	0	0	0	0	0	0	0	0	0	0	0	0	0	0	0	0	0	0	0	0	0	0	0	0	0	0	0	0	0	0	0	0	0	0	0	0	0	0	0	0	0.642857	0	0	0	0	0	0	0	0
c_LA	0	0	0	0	0	0	0	0	0	0	0	0	0	0	0	0.785714	0	0	0	0.642857	0	0	0	0	0	0	0	0.642857	0	0	0	0	0	0	0	0	0	0	0	0	0	0	0	0	0	0	0	0	0.857143
c_BLA	0	0	0	0	0	-0.642857	0	0	0	0	0	0	0	0	0	0	0	0	0	0	0	0	0	0	0	0.642857	0	0	0	0	0	0	0	0	0	0	0	0	0	0	0	0	0	0	0	0	0	0	0
c_BLAa	0	0	0	0	0	-0.642857	0	0	0	0	0	0	0	0	0	0	0	0	0	0	0	0	0	0	0	0.642857	0	0	0	0	0	0	0	0	0	0	0	0	0	0	0	0	0	0	0	0	0	0	0
c_BLAp	0	0	0	0	0	0	0	0	0	0	0	0	0	0	0	0	0	0	0	0	0	0	0	0	0	0	0	0	0	0	0	0	0	0	0	0	0	0	0	0	0	0	0	0	0	0	0	0	0
c_BLAv	0	0	0	0	0	0	0	0	0	0	0	0	0	0	0	0	0	0	0	0	0	0	0	0.642857	0	0	0	0	0	0	0	0	0	0	0	0	0	0	0	0	0	0	0	0	0	0	0	0	0
c_BMA	0	0	0	0	0	0	0	0	0	0	0	0	0	0	0	0	0	0	0.642857	0	0	0	0	0.714286	0	0	0	0	0	0	0	0	0	0	0	0	0	0	0	0	0	0	0	0	0	0	0	0	0
c_BMAa	0	0	0	0	0	0	0	0	0	0	0	0	0	0	0	0	0	0.642857	0.714286	0	0	0	0	0	0	0	0.642857	0	0	0	0	0	0	0	0	0	0	0	0	0	0	0	0	0	0	0	0	0	0
c_BMAp	0	0	0	0	0	0	0	0	0	0	0	0	0	0	0	0	0	0	0.642857	0	0.642857	0	0	0.714286	0.642857	0	0	0.642857	-0.642857	0	-0.642857	0	0	0	0	0	0	0	0	0	0	0	0	0	0	0	0	0	0
c_PA	0	0	0	0	0	0	0	0	0	0	0	0	0	0	0	0	0	0	0	0	0	0	0	0	0	0	0	0	0	0	0	0	0	0	0	0	0	0	0	0	0	0	0	0	0	0	0	0	0
c_CP	0	0	0	0	0	0	0	0	0	0	0	0	0	0	0.714286	0	0	0	0	0	0	0	0	0	0	0	0	0	0	0	0	0	0	0	0	0	0	0	0	0	0	0	0	0	0	0	0.642857	0	0
c_ACB	0	0	0	0	0	0	0	0	0	0	0	0	0	0.642857	0	0	0	0	0	0	0	0.642857	0	0	0	0	0	0	0	0	0	0	0	0	0	0	0	0.714286	0.714286	0	0.714286	0	0	0	0	0	0	0	0
c_FS	0	0	0	0	0	0	0	0	0	0	0	0	0	0	0	0	0	0	0	0	0	0	0	0	0	0	0	0	0	0	0	0	0	0	0	0	0	0	0	0	0	0	0	0	0	0	0	0	0
c_OT	0	0	0	0	0	0	0	0	0	0	0	0	0	0	0	0	0	0	0	0	0	0	0	0	0	0	0	0	0	0	0	0	0	0	0	0	0	0.642857	0	0	0	0	0	0	0	0	0	0	0
c_LS	0	0	0	0	0	0	0	0	0	0	0	0	0.642857	0.714286	0	0	0	0	0	0	0	0	0	0	0	0	0	0	0	0	0	0	0	0	0	0	0	0.642857	0	0.642857	0	0	0	0	0	0.714286	0.642857	0.714286	0
c_LSc	0	0	0	0	0	0	0	0	0	0	0	0	0	0	0	0	0	0	0	0	0	0	0	0	0	0	0	0	0	0	0	0	0	0	0	0	0	0	0	0	0	0	0	0	0	0	0	0	0
c_LSr	0	0	0	0	0	0	0.642857	0	0	0	0	0.642857	0.714286	0.642857	0	0	0	0	0	0	0	0	0	0	0	0	0	0	0	0	0	0	0	0	0	0	0	0	0	0	0	0	0	0	0	0.642857	0	0.642857	0
c_LSv	0	0	0	0	0	0	0	0	0	0	0	0	0	0	0	0	0	0	0	0	0	0	0	0	0	0	0	0	0	0	0	0	0	0	0	0	0	0	0	0	0	0	0	0	0	0	0	0	0
c_SF	0	0	0.642857	0	0	0.642857	0	0	0	0	0	0	0	0	0	0	0	0	0	0	0	0	0	0	0	0	0	0	0	0	0	0	0	0	0	0	0	0.642857	0.642857	0	0.642857	0	0	0	0	0	0	0	0
c_AAA	0	0	0	0	0	0	0	0	0	0	0	0	0	0	0	0	0	0	0	0	0	0	0	0	0	0	0	0	0	0	0	0	0	0	0	0	0	0	0	0	0	0	0	0	0	0	0	0	0
c_BA	0	0	0	-0.714286	0	0	0	0	0	0	0	0	0	0	0	0	0	0	0	0	0	0	0	0	0	0	0	0	0	-0.857143	0	0	0	0	0	0	0	0	0	0	0	0	0	0	0	0	0	0	0
c_CEA	0	0	0	0	0	0	0	0	0	0	0	0	0	0	0	0	0	0	0	0	0	0	0	0.642857	0	0	0	0	0	0	0	0	0	0	0	0	0	0	0	0	0	0	0	0	0	0	0	0	0
c_CEAc	0	0	0	0	0	0	0	0	0	0	0	0	0	0	0	0	0	0	0	0	0	0	0	0	0	0	0	0	0	0	0	0	0	0	0	0	0	0	0	0	0	0	0	0	0	0	0	0	0
c_CEAl	0	0.642857	0	0	0	0	0	0	0	0	0	0	0	0	0	0	0	0	0	0	0	0	0	0	0	0	0	0	0	0	0	0	0	0	0	0	0	0	0	0	0	0	0	0	0	0	0	0	0
c_CEAm	0	0	0	0	0	0	0	0	0	0	0	0	0	0	0	0	0	0	0	0	0	0	0	0.642857	0	0	0	0	0	0	0	0	0	0	0	0	0	0	0	0	0	0	0	0	0	0	0	0	0
c_IA	0	0	0	0	0	0	0	0	0	0	0	0	0	0	0	0	0	0	0	0	0	0	0	0.642857	0	0	0	0	-0.714286	0	-0.714286	0	0	0	0	0	0	0	0	0	0	0	0	0	0	0	0	0	0
c_MEA	0	0	0	0	0	0	0	0	0	0	0	0	0	0	0	0	0	0	0	0	0	0	0	0	0	0	0	0	0	0	0	0	0	0	0	0	0	0	0	0	0	0	0	0	0	0	0	0	0
c_PALd	0	0	0	0	0	0	0	0	0	0	0	0	0	0	0	0	0	0	0	0	0	0	0	0	0	0	0	0	0	0	0	0	0	0	0	0	0	0	0	0	0	0	0	0	0	0	0	0	0
c_GPe	0	0	0	0	0	0	0	0	0	0	0	0	0	0	0	0	0	0	0	0	0	0.642857	0	0	0	0	0	0	0	0	0	0	0	0	0	0	0	0	0	0	0	0	0	0	0	0	0	0	0
c_GPi	0	0	0	0	0	0	0	0	0	0	0	0	0	0	0	0	0	0	0	0	0	0	0	0	0	0	0	0	0	0	0	0	0	0	0	0	0	0	0	0	0	0	0	0	0	0	0	0	0
c_PALv	0	0	0	0	0	0	0	0	0	0	0	0	0	0	0	0	0	0	0	0	0	0	0	0	0	0	0	0	0	0	0	0	0	0	0	0	0	0	0	0	0	0	0	0	0	0	0	0	0
c_SI	0	0	0	0	0	0	0	0	0	0	0	0	0	0	0	0	0	0	0	0	0	0	0	0	0	0	0	0	0	0	0	0	0	0	0	0	0	0	0	0	0	0	0	0	0	0	0	0	0
c_MA	0	0	0	0	0	0	0	0	0	0	0	0	0	0	0	0	0	0	0	0	0	0	0	0	0	0	0	0	0	0	0	0	0	0	0	0	0	0	0	0	0	0	0	0	0	0	0	0	0
c_PALm	0	0	0	0	0	0	0	0	0	0	0	0	0	0	0	0	0	0	0	0	0	0	0	0	0	0	0	0	0	0	0	0	0	0	0	0	0	0	0	0	0	0	0	0	0	0	0	0	0
c_MSC	0	0	0	0	0	0	0	0	0	0	0	0	0	0	0	0	0	0	0	0	0	0	0	0	0	0	0	0	0	0	0	0	0	0	0	0	0	0	0	0	0	0	0	0	0	0	0	0	0
c_MS	0	0	0	0	0	0	0.642857	0	0	0	0	0	0	0.642857	0	0	0	0	0	0	0	0	0	0	0	0	0	0	0	0	0	0	0	0	0	0	0	0	0	0	0	0	0	0	0	0.642857	0	0	0
c_NDB	0	0	0	0	0	0	0	0	0	0	0	0	0	0	0	0	0	0	0	0	0	0	0	0	0	0	0	0	0	0	0	0	0	0	0	0	0	0	0	0	0	0	0	0	0	0	0	0	0
c_TRS	0	0	0.642857	0	0	0.642857	0	0	0	0	0	0	0	0	0	0	0	0	0	0	0	0	0	0	0	0	0	0	0	0	0	0	0	0	0	0	0	0.642857	0.642857	0	0.642857	0	0	0	0	0	0	0	0
c_PALc	0	0	0	0	0	0.714286	0.642857	0	0	0	0	0	0	0	0	0	0	0	0	0	0	0	0	0	0	0	0	0	0	0	0	0	0	0	0	0	0	0	0	0	0	0	0	0	0	0	0	0	0
c_BST	0	0	0	0	0	0.714286	0.642857	0	0	0	0	0	0	0	0	0	0	0	0	0	0	0	0	0	0	0	0	0	0	0	0	0	0	0	0	0	0	0	0	0	0	0	0	0	0	0	0	0	0
c_BAC	0	0	0	0	0	0	0	0	0	0	0	0	0	0	0	0	0	0	0	0	0	0	0	0	0	0	0	0	0	0	0	0	0	0	0	0	0	0	0	0	0	0	0	-0.592999	0	0	0	0	0
c_DORsm	0	0	0	0	0.642857	0	0.714286	0	0	0	0	0	0	0.714286	0	0	0	0	0	0	0	0.714286	0	0	0	0	0	0	0	0	0	0	0	0	0	0	0	0	0	0	0	0	0	0	0	0	0	0	0
c_VENT	0	0	0	0	0.714286	0	0.785714	0	0	0	0	0	0	0.642857	0	0	0	0	0	0	0	0.642857	0	0	0	0	0	0	0	0	0	0	0	0	0	0	0	0	0	0	0	0	0	0	0	0.642857	0	0	0
c_VAL	0	0	0	0	0.714286	0	0.642857	0	0	0	0	0	0	0.642857	0	0	0	0	0	0	0	0.785714	0	0	0	0	0	0	0	0	0	0	0	0	0	0	0	0	0	0	0	0	0	0	0	0.642857	0	0	0
c_VM	0	0	0	0	0	0	0	0	0	0	0	0	0	0	0	0	0	0	0	0	0	0	0	0	0	0	0	0	0	0	0	0	0	0	0	0	0	0	0	0	0	0	0	0	0	0	0	0	0
c_VP	0	0	0	0	0.857143	0	0.785714	0	0	0.714286	0	0.642857	0.714286	0	0	0	0	0	0	0	0	0.642857	0	0	0	0	0	0	0	0	0	0	0	0	0	0	0	0	0	0	0	0	0	0	0	0.642857	0	0	0
c_VPL	0	0	0	0	0.785714	0	0.714286	0	0	0.642857	0	0	0.642857	0	0	0	0	0	0	0	0	0.714286	0	0	0	0	0	0	0	0	0	0	0	0	0	0	0	0	0	0	0	0	0	0	0	0.714286	0	0	0
c_VPLpc	0	0	0	0	0	0	0	0	0	0	0	0	0	0	0	0	0	0	0	0	0	0	0	0	0	0	0	0	0	0	0	0	0	0	0	0	0	0	0	0	0	0	0	0	0	0	0	0	0
c_VPM	0	0.714286	0.785714	0	0.785714	0.785714	0.857143	0	0.642857	0.642857	0	0	0.642857	0	0	0	0	0	0	0	0	0	0	0	0	0	0	0	0	0	0	0	0	0	0	0	0	0	0	0	0	0	0	0	0	0	0	0	0
c_VPMpc	0	0	0	0	0	0	0	0	0	0	0	0	0	0	0	0	0	0	0	0	0	0	0	0	0	0	0	0	0	0	0	0	0	0	0	0	0	0	0	0	0	0	0	0	0	0	0	0	0
c_PoT	0	0	0	0	0	0	0	0	0	0	0	0	0	0	0	0	0	0	0	0	0	0	0	0	0	0	0	0	0	0	0	0	0	0	0	0	0	0	0	0	0	0	0	0	0	0	0	0	0
c_SPF	0	0	0	0	0	0	0	0	0	0	0	0	0	0	0	0	0	0	0	0	0	0	0	0	0	0	0	0	0	0	0	0	0	0	0	0	0	0	0	0	0	0	0	0	0	0	0	0	0
c_SPFm	0	0	0	0	0	0	0	0	0	0	0	0	0	0	0	0	0	0	0	0	0	0	0	0	0	0	0	0	0	0	0	0	0	0	0	0	0	0	0	0	0	0	0	0	0	0	0	0	0
c_SPFp	0	0	0	0	0	0	0	0	0	0	0	0	0	0	0	0	0	0	0	0	0	0	0	0	0	0	0	0.642857	0	0	0	0	0	0	0	0	0	0	0	0	0	0	0	0	0	0	0	0	0
c_SPA	0	0	0	0	0	0	0	0	0	0	0	0	0	0	0	0	0	0	0	0	0	0	0	0	0	0	0	0	0	0	0	0	0	0	0	0	0	0	0	0	0	0	0	0	0	0	0	0	0
c_PP	0	0	0	0	0	0	0	0	0	0	0	0	0	0	0	0	0	0	0	0	0	0	0	0	0	0	0	0	0	0	0	0	0	0	0	0	0	0	0	0	0	0	0	0	0	0	0	0	0
c_GENd	0	0.642857	0.714286	0	0	0.714286	0.642857	0	0	0	0	0	0	0	0	0	0	0	0	0	0	0	0	0	0	0	0	0	0	0	0	0	0	0	0	0	0	0	0	0	0	0	0	0	0	0	0	0	0
c_MG	0	0	0	0	0.642857	0.642857	0.714286	0	0	0	0	0	0	0	0	0	0	0	0	0	0	0	0	0	0	0	0	0	0	0	0	0	0	0	0	0	0	0	0	0	0	0	0	0	0	0	0	0	0
c_MGd	0	0	0	0	0	0	0	0	0	0	0	0	0	0	0	0	0	0	0	0	0	0	0	0	0	0	0	0	0	0	0	0	0	0	0	0	0	0	0	0	0	0	0	0	0	0	0	0	0
c_MGv	0	0	0	0	0	0.714286	0.642857	0	0	0	0	0	0	0	0	0	0	0	0	0	0	0	0	0	0	0	0	0	0	0	0	0	0	0	0	0	0	0	0	0	0	0	0	0	0	0	0	0	0
c_MGm	0	0	0	0	0.642857	0.642857	0.714286	0	0	0	0	0	0	0	0	0	0	0	0	0	0	0	0	0	0	0	0	0	0	0	0	0	0	0	0	0	0	0	0	0	0	0	0	0	0	0	0	0	0
c_LGd	0	0.642857	0.714286	0	0	0.714286	0.642857	0	0.714286	0	0	0	0	0	0	0	0	0	0	0	0	0	0	0	0	0	0	0	0	0	0	0	0	0	0	0	0	0	0	0	0	0	0	0	0	0	0	0	0
c_DORpm	0	0	0	0	0	0	0	0	0	0	0	0	0	0	0	0	0	0	0	0	0	0.642857	0	0	0.642857	0	0	0	0	0	0	0	0	0	0	0	0	0	0	0	0	0	0	0	0	0	0	0	0
c_LAT	0	0	0	0	0.642857	0	0	0	0	0	0	0	0	0	0	0	0	0	0	0	0	0.714286	0	0	0	0	0	0	0	0	0	0	0	0	0	0	0	0	0	0	0	0	0	0	0	0	0	0	0
c_LP	0	0	0	0	0	0	0	0	0	0	0	0	0	0.642857	0	0	0	0	0.642857	0	0	0.642857	0	0	0	0	0	0	0	0	0	0	0	0	0	0	0	0	0	0	0	0	0	0	0	0	0	0	0
c_PO	0	0	0	0	0	0	0	0	0	0	0	0	0	0	0	0	0	0	0	0	0	0	0	0	0	0	0	0	0	0	0	0	0	0	0	0	0	0	0	0	0	0	0	0	0	0	0	0	0
c_POL	0	0	0	0	0	0	0	0	0	0	0	0	0	0	0	0	0	0	0	0	0	0	0	0	0	0	0	0	0	0	0	0	0	0	0	0	0	0	0	0	0	0	0	0	0	0	0	0	0
c_SGN	0	0	0	0	0	0	0	0	0	0	0	0	0	0	0	0	0	0	0	0	0	0	0	0	0	0	0	0	0	0	0	0	0	0	0	0	0	0	0	0	0	0	0	0	0	0	0	0	0
c_Eth	0	0	0	0	0	0	0	0	0	0	0	0	0	0.642857	0	0	0	0	0.642857	0	0	0.785714	0	0	0.642857	0	0	0	0	0	0	0	0	0	0	0	0	0	0	0	0	0	0	0	0	0.642857	0	0	0
c_ATN	0	0	0	0	0	0	0	0	0	0	0	0	0	0	0	0	0	0	0	0	0	0	0	0	0	0	0	0	0	0	0	0	0	0	0	0	0	0	0	0	0	0	0	0	0	0	0	0	0
c_AV	0	0	0	0	0	0	0	0	0	0	0	0	0	0	0	0	0	0	0	0	0	0	0	0	0	0	0	0	0	0	0	0	0	0	0	0	0	0	0	0	0	0	0	0	0	0	0	0	0
c_AM	0	0	0	0	0	0	0	0	0	0	0	0	0	0	0	0	0	0	0	0	0	0.642857	0	0	0	0	0	0	0	0	0	0	0	0	0	0	0	0	0	0	0	0	0	0	0	0	0	0	0
c_AMd	0	0	0	0	0	0	0	0	0	0	0	0	0	0	0	0	0	0	0	0	0	0.642857	0	0	0	0	0	0	0	0	0	0	0	0	0	0	0	0	0	0	0	0	0	0	0	0	0	0	0
c_AMv	0	0	0	0	0	0	0	0	0	0	0	0	0	0	0	0	0	0	0	0	0	0	0	0	0	0	0	0	0	0	0	0	0	0	0	0	0	0	0	0	0	0	0	0	0	0	0	0	0
c_AD	0	0.642857	0	0	0	0	0	0	0	0	0	0	0	0	0	0	0	0	0	0	0	0	0	0	0	0	0	0	0	0	0	0	0	0	0	0	0	0	0	0	0	0	0	0	0	0	0	0	0
c_IAM	0	0	0	0	0	0	0	0	0	0	0	0	0	0	0	0	0	0	0	0	0	0	0	0	0	0	0	0	0	0	0	0	0	0	0	0	0	0	0	0	0	0	0	0	0	0	0	0	0
c_IAD	0	0	0	0	0	0	0	0	0	0	0	0	0	0	0	0	0	0.785714	0	0	0.714286	0	0	0	0	0	0.785714	0.857143	0	0	0	0	0	0	0	0	0	0	0	0	0	0	0	0	0	0	0	0	0
c_LD	0	0.714286	0.785714	0	0	0.785714	0	0	0.642857	0	0	0	0	0	0	0	0	0	0	0	0	0	0	0	0	0	0	0	0	0	0	0	0	0	0	0	0	0	0	0	0	0	0	0	0	0	0	0	0
c_MED	0	0	0	0	0	0	0	0	0	0	0	0	0	0	0	0	0	0	0	0	0	0	0	0	0	0	0	0	0	0	0	0	0	0	0	0	0	0	0	0	0	0	0	0	0	0	0	0	0
c_IMD	0	0	0	0	0	0	0	0	0	0	0	0	0	0	0	0	0	0	0	0	0	0	0	0	0	0	0	0	0	-0.642857	0	0	0	0	0	0	0	0	0	0	0	0	0	0	0	0	0	0	0
c_MD	0	0	0	0	0	0	0.642857	0	0	0	0	0	0	0	0	0	0	0	0	0	0	0	0	0	0	0	0	0	0	0	0	0	0	0	0	0	0	0	0	0	0	0	0	0	0	0	0	0	0
c_SMT	0	0	0	0	0.642857	0	0.714286	0	0	0	0	0	0	0	0	0	0	0	0	0	0	0	0	0	0	0	0	0	0	0	0	0	0	0	0	0	0	0	0	0	0	0	0	0	0	0	0	0	0
c_PR	0	0	0	0	0	0.714286	0	0	0	0	0	0	0	0	0	0	0	0	0	0	0	0	0	0	0	0	0	0	0	0	0	0	0	0	0	0	0	0	0	0	0	0	0	0	0	0	0	0	0
c_MTN	0	0	0	0	0	0	0	0	0	0	0	0	0	0	0	0	0	0	0	0	0	0	0	0	0	0	0	0	0	0	0	0	0	0	0	0	0	0	0	0	0	0	0	0	0	0	0	0	0
c_PVT	0	0	0	0	0	0	0	0	0	0	0	0	0	0	0	0	0	0	0	0	0	0	0	0	0	0	0	0	0	0	0	0	0	0	0	0.642857	0	0	0	0	0	0	0	0	0	0	0	0	0
c_PT	0	0	0	0	0	0	0	0	0	0	0	0	0	0	0	0	0	0	0	0	0	0	0	0	0	0	0	0	0	0	0	0	0	0	0	0.714286	0	0	0	0	0	0	0	0	0	0	0	0	0
c_RE	0	0	0	0	0	0	0	0	0	0	0	0	0	0	0	0	0	0	0	0	0	0	0	0	0	0	0	0	0	0	0	0	0	0	0	0	0	0	0	0	0	0	0	0	0	0	0	0	0
c_Xi	0	0	0	0	0	0	0	0	0	0	0	0	0	0	0	0	0	0	0	0	0	0	0	0	0	0	0	0	0	0	0	0	0	0	0	0	0	0	0	0	0	0	0	0	0	0	0	0	0
c_ILM	0.642857	0	0	0	0	0	0	0	0	0	0	0	0	0	0.642857	0	0	0	0	0	0	0	0	0	0	0	0	0	0	0	0	0	0	0	0	0.642857	0	0	0	0	0	0	0	0	0	0	0	0	0
c_RH	0	0	0	0	0	0	0	0	0	0	0	0	0	0	0	0	0	0	0	0	0	0	0	0	0	0	0	0	0	0	0	0	0	0	0	0	0	0	0	0	0	0	0	0	0	0	0	0	0
c_CM	0	0	0	0	0	0	0	0	0	0	0	0	0	0	0.642857	0	0	0	0	0	0	0	0	0	0	0	0	0	0	0	0	0	0	0	0	0	0	0	0	0	0	0	0	0	0	0	0	0	0
c_PCN	0	0	0.642857	0	0	0.642857	0	0	0	0	0	0	0	0	0	0	0	0	0	0	0	0	0	0	0	0	0	0	0	0	0	0	0	0	0	0	0	0	0	0	0	0	0	0	0	0	0	0	0
c_CL	0	0	0	0	0	0	0	0	0	0	0	0	0	0	0	0	0	0	0	0	0	0	0	0	0	0	0	0	0	0	0	0	0	0	0	0	0	0	0	0	0	0	0	0	0	0	0	0	0
c_PF	0.714286	0	0	0	0	0	0	0	0	0	0	0	0	0	0	0	0	0	0	0	0	0	0	0	0	0	0	0	0	0	0	0	0	0	0	0.857143	0	0	0	0	0	0	0	0	0	0	0	0	0
c_PIL	0	0	0	0	0	0	0	0	0	0	0	0	0	0	0	0	0	0	0	0	0	0	0	0	0	0	0	0	0	0	0	0	0	0	0	0	0	0	0	0	0	0	0	0	0	0	0	0	0
c_RT	0	0	0	0	0	0	0	0	0	0	0	0	0	0	0	0	0	0	0	0	0	0	0	0	0	0	0	0	0	0	0	0	0	0	0	0	0	0	0	0	0	0	0	0	0	0	0	0	0
c_GENv	0	0	0	0	0	0	0	0	0	0	0	0	0	0	0	0	0	0	0	0	0	0	0	0	0	0	0	0	0	0	0	0	0	0	0	0	0	0	0	0	0	0	0	0	0	0	0	0	0
c_IGL	0	0	0	0	0	0	0	0	0	0	0	0	0	0	0	0	0	0	0	0	0	0	0	0	0	0	0	0	0	0	0	0	0	0	0	0	0	0	0	0	0	0	0	0	0	0	0	0	0
c_IntG	0	0	0	0	0	0	0	0	0	0	0	0	0	0	0	0	0	0	0	0	0	0	0	0	0	0	0	0	0	0	0	0	0	0	0	0	0	0	0	0	0	0	0	0	0	0	0	0	0
c_LGv	0	0	0	0	0	0	0	0	0	0	0	0	0	0	0	0	0	0	0	0	0	0	0	0	0	0	0	0	0	0	0	0	0	0	0	0	0	0	0	0	0	0	0	0	0	0	0	0	0
c_SubG	0	0	0	0	0	0	0	0	0	0	0	0	0	0	0	0	0	0	0	0	0	0	0	0	0	0	0	0	0	0	0	0	0	0	0	0	0	0	0	0	0	0	0	0	0	0	0	0	0
c_EPI	0	0	0	0	0	0	0	0	0	0	0	0	0	0.642857	0	0	0	0	0	0	0	0	0	0	0	0	0	0	0	0	0	0	0	0	0	0	0	0	0	0	0	0	0	0	0	0	0	0	0
c_MH	0	0	0	0	0	0	0	0	0	0	0	0	0	0	0	0	0	0	0	0	0	0	0	0	0	0	0	0	0	0	0	0	0	0	0	0	0	0	0	0	0	0	0	0	0	0	0	0	0
c_LH	0	0	0	0	0	0	0	0	0	0	0	0	0	0.714286	0	0	0	0	0	0	0	0	0	0	0	0	0	0	0	0	0	0	0	0	0	0	0	0	0	0	0	0	0	0	0	0	0	0	0
c_PVZ	0	0	0	0	0	0	0	0	0	0	0	0	0	0	0	0	0	0	0	0	0	0	0	0	0	0	0	0	0	0	0	0	0	0	0	0	0	0	0	0	0	0	0	0	0	0	0	0	0
c_SO	0	0	0	0	0	0	0	0	0	0	0	0	0	0	0	0	0	0	0	0	0	0	0	0	0	0	0	0	0	0	0	0	0	0	0	0	0	0.642857	0.785714	0	0.785714	0	0	0	0	0	0	0	0
c_ASO	0	0	0	0	0	0	0	0	0	0	0	0	0	0	0	0	0	0.785714	0	0	0.714286	0	0	0	0	0	0.785714	0.857143	0	0	0	0	0	0	0	0	0	0	0	0	0	0	0	0	0	0	0	0	0
c_PVH	0	0	0	-0.714286	0	0	0	0	0	0	0	0	0	0	0	0	0	0	0	0	0	0	0	0	0	0	0	0	0	-0.857143	0	-0.642857	0	0	0	0	0	0	0	0	0	0	0	0	0	0	0	0	0
c_PVa	0	0	0	0	0	0	0	0	0	0	0	0	0	0	0	0	0	0	0	0	0	0	0	0	0	0	0	0	-0.714286	0	-0.714286	0	0	0	0	0	0	0	0	0	0	0	0	0	0	0	0	0	0
c_PVi	0	0	0	0	0	0	0	0	0	0	0	0	0	0	0	0	0	0	0	0	0	0	0	0	0	0	0	0	0	0	0	0	0	0	0	0	0	0	0	0	0	0	0	0	0	0	0	0	0
c_ARH	0	0.714286	0.785714	0	0.642857	0.785714	0.714286	0	0.785714	0	0	0	0	0	0	0	0	0	0	0	0	0	0	0	0	0	0	0	0	0	0	0	0	0	0	0	0	0	0	0	0	0	0	0	0	0	0	0	0
c_PVR	0	0	0	0	0	0	0	0	0	0	0	0	0	0	0	0	0	0	0	0	0	0	0	0	0	0	0	0	0	0	0	0	0	0	0	0	0	0	0	0	0	0	0	0	0	0	0	0	0
c_ADP	0	0	0	0	0	0	0	0	0	0	0	0	0	0	0	0	0	0	0	0	0	0	0	0	0	0	0	0	0	0	0	0	0	0	0	0	0	0	0	0	0	0	0	0	0	0	0	0	0
c_AVP	0	0	0	0	0	0	0	0	0	0	0	0	0	0	0	0	0	0	0	0	0	0	0	0	0	0	0	0	0	0	0	0	0	0	0	0	0	0	0	0	0	0	0	0	0	0	0	0	0
c_AVPV	0	0.642857	0	0	0	0	0.642857	0	0	0	0	0	0	0.785714	0	0	0	0	0.642857	0	0	0.785714	0	0	0.642857	0	0	0	0	0	0	0	0	0	0	0	0	0	0	0	0	0	0	0	0	0.642857	0	0	0
c_DMH	0	0	0	0	0	0	0	0	0	0	0	0	0	0	0	0	0	0	0	0	0	0	0	0	0	0	0	0	0	0	0	0	0	0	0	0	0	0	0	0	0	0	0	0	0	0	0	0	0
c_MEPO	0	0.642857	0	0	0	0	0	0	0	0	0	0	0	0.642857	0	0	0	0	0	0	0	0	0	0	0	0	0	0	0	0	0	0	0	0	0	0	0	0	0	0	0.714286	0	0	0	0	0	0	0	0
c_MPO	0	0	0	0	0	0	0	0	0	0	0	0	0	0	0	0	0	0	0	0	0	0	0	0	0	0	0	0	0	0	0	0	0	0	0	0	0	0	0	0	0	0	0	0	0	0	0	0	0
c_OV	0	0	0	0	0	0	0	0	0	0	0	0	0	0	0	0	0	0	0.785714	0	0	0.642857	0	0	0.642857	0	0.714286	0.642857	0	0	0	0	0	0	0	0	0	0	0	0	0	0	0	0	0	0	0	0	0
c_PD	0	0	0	0	0	0.714286	0.642857	0	0	0	0	0.642857	0	0	0	0	0	0	0	0	0	0	0	0	0	0	0	0	0	0	0	0	0	0	0	0	0	0	0	0	0	0	0	0	0	0	0	0	0
c_PS	0	0	0	0	0	0	0	0	0	0	0	0	0	0	0	0	0	0	0	0	0	0	0	0	0	0	0	0	0	0	0	0	0	0	0	0	0	0	0	0	0	0	0	0	0	0	0	0	0
c_PVp	0	0	0	0	0	0	0	0	0	0	0	0	0	0	0	0	0	0	0	0	0	0	0	0	0	0	0	0	0	0	0	0	0	0	0	0	0	0	0	0	0	0	0	0	0	0	0	0	0
c_PVpo	0	-0.642857	0	0	0	0	0	0	0	0	0	0	0	-0.785714	0	0	0	0	0	0	0	-0.642857	0	0	0	0	0	0	0	0	0	0	0	0	0	0	0	0	0	0	0	0	0	0	0	0	0	0	0
c_SBPV	0	0	0	-0.642857	0	0	0	0	0	0	0	0	0	0	0	0	0	0	0	0	0	0	0	0	0	0	0	0	-0.642857	-0.642857	-0.642857	0	0	0	0	0	0	0	0	0	0	0	0	0	0	0	0	0	0
c_SCH	0	0	0	0	0	0	0	0	0	0	0	0	0	0	0	0	0	0.642857	0.857143	0	0	0	0	0.642857	0.714286	0	0.642857	0	0	0	0	0	0	0	0	0	0	0	0	0	0	0	0	0	0	0	0	0	0
c_SFO	0	0	0	0	0	0	0	-0.64254	0	0	0	0	0	0	0	0	0	0	0	0	0	0	0	0	0	0	0	0	0	0	0	0	0	0	0	0	0	0	0	0	0	0	0	0	0	0	0	0	0
c_VMPO	0	0	0	0	0	0	0	0	0	0	0	0	0	0	0	0	0	0	0	0	0	0	0	0	0	0	0	0	0	-0.642857	0	-0.714286	0	0	0	0	0	0	0	0	0	-0.642857	0	-0.857143	0	0	0	0	0
c_VLPO	0	0	0	0	0	0	0	0	0	0	0	0	0	0	0	0	-0.642857	0	0	-0.714286	0	0	0	0	0	0	0	0	0	0	0	-0.642857	-0.642857	0	0	0	0	0	0	0	0	0	0	-0.642857	0	0	0	0	0
c_MEZ	0	0	0	0	0	0	0	0	0	0	0	0	0	0	0	0	0	0	0	0	0	0	0	0	0	0	0	0	0	0	0	0	0	0	0	0	0	0	0	0	0	0	0	0	0	0	0	0	0
c_AHN	0	0	0	0	0	0	0	0	0	0	0	0	0	0	0	0	0	0	0	0	0	0	0	0	0	0	0	0	0	0	0	0	0	0	0	0	0	0	0	0	0	0	0	0	0	0	0	0	0
c_MBO	0	0	0	0	0	0	0	0	0	0	0	0	0	0	0	0	0	0	0	0	0	0	0	0	0	0	0	0	0	0	0	0	0	0	0	0	0	0	0	0	0	0	0	0	0	0	0	0	0
c_LM	0	0	0	0	0	0	0	0	0	0	0	0	0	0	0	0	0	0	0	0	0	0	0	0	0	0	0	0	0	0	0	0	0	0	0	0	0	0	0	0	0	0	0	0	0.642857	0	0	0	0
c_MM	0	0	0	0	0	0	0	0	0	0	0	0	0	0	0	0	0	0	0	0	0	0	0	0	0	0	0	0	0	0	0	0	0	0	0	0	0	0	0	0	0	0	0	0	0	0	0	0	0
c_MMme	0	0	0	0	0	0	0	0	0	0	0	0	0	0	0	0	0	0	0	0	0	0	0	0	0	0	0	0	0	0	0	0	0	0	0	0	0	0	0	0	0	0	0	0	0	0	0	0	0
c_MMl	0	0	0	0	0	0	0	0	0	0	0	0	0	0	0	0	0	0	0	0	0	0	0	0	0	0	0	0	0	0	0	0	0	0	0	0	0	0	0	0	0	0	0	0	0	0	0	0	0
c_MMm	0	0	0	0	0	0	0.642857	0	0	0	0	0	0	0.642857	0	0	0	0	0	0	0	0.642857	0	0	0	0	0	0	0	0	0	0	0	0	0	0	0	0	0	0	0	0	0	0	0	0.642857	0	0	0
c_MMp	0	0.642857	0.714286	0	0.714286	0.714286	0.785714	0	0	0.714286	0	0.642857	0.714286	0.642857	0	0	0	0	0	0	0	0.642857	0	0	0	0	0	0	0	0	0	0	0	0	0	0	0	0	0	0	0	0	0	0	0	0	0	0	0
c_MMd	0	0	0	0	0	0	0	0	0	0	0	0	0	0	0	0	0	0	0	0	0	0	0	0	0	0	0	0	0	0	0	0	0	0	0	0	0	0	0	0	0	0	0	0	0	0	0	0	0
c_SUM	0	0	0	0	0	0	0	0	0	0	0	0	0	0	0	0	0	0	0	0	0	0	0	0	0	0	0	0	0	0	0	0	0	0	0	0	0	0	0	0	0	0	0	0	0	0	0	0	0
c_TM	0	0	0	0	0	0	0	0	0	0	0	0	0	0	0	0	0	0	0	0	0	0	0	0	0	0	0	0	0	0	0	0	0	0	0	0	0	0	0	0	0	0	0	0	0	0	0	0	0
c_TMd	0	0	0	0	0	0	0	-0.714286	0	0	0	-0.642857	0	0	0	0	0	0	0	0	0	0	0	0	0	0	0	0	0	0	0	0	0	0	0	0	0	0	0	0	0	0	0	0	0	0	0	0	0
c_TMv	0	0	0	0	0	0	0	0	0	0	0	0	0	0	0	0	0	0	0	0	0	0	0	0	0	0	0	0	0	0	0	0	0	0	0	0	0	0	0	0	0	0	0	0	0	0	0	0	0
c_MPN	0	0	0	0	0	0	0	0	0	0	0	0	0	0	0	0	0	0	0	0	0	0	0	0	0	0	0	0	0	0	0	0	0	0	0	0	0	0	0	0	0	0	0	0	0	0	0	0	0
c_PMd	0	0	0	0	0	0	0	-0.785714	0	0	-0.642857	0	0	0	0	0	0	0	0	0	0	0	0	0	0	0	0	0	0	0	0	0	0	0	0	0	0	0	0	0	0	0	0	0	0	0	0	0	0
c_PMv	0	0	0	0	0	0	0	-0.714286	0	0	0	0	0	0	0	0	0	0	0	0	0	0	0	0	0	0	0	0	0	0	0	0	0	0	0	0	0	0	0	0	0	0	0	0	0	0	0	0	0
c_PVHd	0	0	0	0	0	0	0	0	0	0	0	0	0	0	0	0	0	0	0	0	0	0	0	0	0	0	0	0	0	0	0	0	0	0	0	0	0	0	0	0	0	0	0	0	0	0	0	0	0
c_VMH	0	0.714286	0.785714	0	0.785714	0.785714	0.857143	0	0	0.642857	0	0	0.785714	0.714286	0	0	0	0	0	0	0	0.714286	0	0	0	0	0	0	0	0	0	0	0	0	0	0	0	0	0	0	0.642857	0	0	0	0	0	0	0	0
c_PH	0	0	0	0	0	0	0	0	0	0	0	0	0	0	0	0	0	0	0	0	0	0	0	0	0	0	0	0	0	0	0	0	0	0	0	0	0	0	0	0	0	0	0	0	0	0	0	0	0
c_LZ	0	0	0	0	0	0	0	0	0	0	0	0	0	0	0	0	0	0	0	0	0	0	0	0	0.642857	0	0	0	0	0	0	0	0	0	0	0	0	0	0	0	0	0	0	0	0	0	0	0	0
c_LHA	0	0	0	0	0	0	0	0	0	0	0	0	0	0	0	0	0	0	0	0	0	0	0	0	0	0	0	0	0	0	0	0	0	0	0	0	0	0	0	0	0	0	0	0	0	0	0	0	0
c_LPO	0	0	0	0	0	0	0	0	0	0	0	0	0	0	0	0	0	0	0	0	0.642857	0	0	0	0.642857	0	0	0	0	0	0	0	0	0	0	0	0	0	0	0	0	0	0	0	0	0	0	0	0
c_PST	0	0	0	0	0	0	0	0	0	0	0	0	0	0	0	0	0	0	0	0	0.714286	0	0	0	0.714286	0	0	0	-0.714286	0	-0.714286	0	0	0	0	0	0	0	0	0	0	0	0	0	0	0	0	0	0
c_PSTN	0	0	0	0	0	0	0	0	0	0	0	0	0	0	0	0	0	0	0	0	0	0	0	0	0	0	0	0	0	0	0	0	0	0	0	0	0	0.642857	0.642857	0	0.642857	0	0	0	0	0	0	0	0
c_PeF	0	0	0	0	0	0	0	0	0	0	0	0	0	0	0	0	0	0	0	0	0	0	0	0	0	0	0	0	0	0	0	0	0	0	0	0	0	0	0	0	0	0	0	0	0	0	0	0	0
c_RCH	0	0	0	0	0	0	0	0	0	0	0	0	0	0	0	0	0	0	0	0	0.642857	0	0	0	0.785714	0	0	0	0	0	0	0	0	0	0	0	0	0	0	0	0	0	0	0	0	0	0	0	0
c_STN	0	0	0	0	0	0	0	0	0	0	0	0	0	0	0	0	0	0	0	0	0	0	0	0	0	0	0	0	0	0	0	0	0	0	0	0	0	0	0	0	0	0	0	0	0	0	0	0	0
c_TU	0	0	0	0	0	0	0	0	0	0	0	0	0	0	0	-0.642857	0	0	0	-0.785714	0	0	0	0	0	0	0	0	0	0	0	0	-0.714286	0	0	0	0	0	0	0	0	0	0	0	0	0	0	0	0
c_ZI	0	0	0	0	0	0	0	0	0	0	0	0	0	0	0	0	0	0	0	0	0	0	0	0	0	0	0	0	0	0	0	0	0	0	0	0	0	0	0	0	0	0	0	0	0	0	0	0	0
c_FF	0	0	0	0	0	0	0	0	0	0	0	0	0	0	0	0	0	0	0	0	0	0	0	0	0	0	0	0	0	0	0	0	0	0	0	0	0	0	0	0	0	0	0	0	0	0	0	0	0
c_ME	0	0	0	0	0.714286	0	0.642857	0	0	0.714286	0	0.642857	0.714286	0.642857	0	0	0	0	0	0	0	0.785714	0	0.714286	0	0	0	0	0	0	0	0	0	0	0	0	0	0	0	0	0	0	0	0	0	0.642857	0	0.642857	0
c_MBsen	0	0	0	0	0	0	0	0	0	0	0	0	0	0	0	0	0	0	0	0	0.642857	0	0	0	0.642857	0	0	0.642857	0	0	0	0	0	0	0	0	0	0	0	0	0	0	0	0	0	0	0	0	0
c_SCs	0	0	0	0	0	0	0	0	0	0	0	0	0	0	0	0	0	0	0	0	0.642857	0	0	0	0.642857	0	0	0.642857	0	0	0	0	0	0	0	0	0	0	0	0	0	0	0	0	0	0	0	0	0
c_SCop	0	0	0	0	0	0	0	0	0	0	0	0	0	0	0	0	0	0	0	0	0	0	0	0	0	0	0	0	0	0	0	0	0	0	0	0	0	0	0	0	0	0	0	0	0	0	0	0	0
c_SCsg	0	0	0	0	0	0	0	0	0	0	0	0	0	0	0	0	0	0.642857	0	0	0.714286	0	0	0	0.714286	0	0.642857	0.714286	0	0	0	0	0	0	0	0	0	0	0	0	0	0	0	0	0	0	0	0	0
c_SCzo	0	0	0	0	0	0	0	0	0	0	0	0	0	0	0	0	0	0	0	0	0	0	0	0	0	0	0	0.642857	0	0	0	0	0	0	0	0	0	0	0	0	0	0	0	0	0	0	0	0	0
c_IC	0	0	0	0	0	0	0	0	0	0	0	0	0	0	0	0	0	0	0	0	0	0	0	0	0	0	0	0	0	0	0	0	0	0	0	0	0	0	0	0	0	0	0	0	0	0	0	0	0
c_ICe	0	0	0	0	0	0	0	0	0	0	0	0	0	0	0	0	0	0	0	0	0	0	0	0	0	0	0	0	0	0	0	0	0	0	0	0	0	0	0	0	0	0	0	0	0	0	0	0	0
c_NB	0	0	0	0	0	0	0	0	0	0	0	0	0	0	0	0	0	0	0	0	0	0	0	0	0	0	0	0	0	0	0	0	0	0	0	0	0	0	0	0	0	0	0	0	0	0	0	0	0
c_SAG	0	0	0	0	0	0	0	0	0	0	0	0	0	0	0	0	0	0	0	-0.714286	0	0	0	0	0	0	0	0	0	0	0	-0.642857	-0.785714	0	0	0	0	0	0	0	0	0	0	0	0	0	0	0	0
c_PBG	0	0	0	0	0	0	0	0	0	0	0	0	0	0	0	0	0	0	0	0	0	0	0	0	0	0	0	0	0	0	0	0	0	0	0	0	0	0	0	0	0	0	0	0	0	0	0	0	0
c_SCO	0	0	0	0	0	0	0	0	0	0	0	0	0	0	0	0	0	0	0	0	0	0	0	0	0	0	0	0	0	0.714286	0	0	0	0	0	0	0	0	0	0	0	0	0	0	0	0	0	0	0
c_MBmot	0	0	0	0	0	0	0	0	0	0	0	0	0	0	0	0	0	0	0	0	0	0	0	0	0	0	0	0	0	0	0	0	0	0	0	0	0	0	0	0	0	0	0	0	0	0	0	0	0
c_SNr	0	0.642857	0.714286	0	0.857143	0.714286	0.928571	0	0	0.714286	0	0.642857	0.714286	0.642857	0	0	0	0	0	0	0	0.642857	0	0	0	0	0	0	0	0	0	0	0	0	0	0	0	0	0	0	0	0	0	0	0	0.642857	0	0	0
c_VTA	0	0	0	0	0	0	0.642857	0	0	0	0	0	0	0.642857	0	0	0	0	0	0	0	0	0	0	0	0	0	0	0	0	0	0	0	0	0	0	0	0.714286	0	0	0	0	0	0	0	0.642857	0	0.642857	0
c_PN	0	0	0	0	0	0	0	0	0	0	0	0	0	0	0	0	0	0	0	0	0	0	0	0	0	0	0	0	0	0	0	0	0	0	0	0	0	0	0	0	0	0	0	0	-0.618284	0	0	0	0
c_RR	0	0	0	0	0	0	0	0	0	0	0	0	0	0	0	0	0	0	0	0	0	0	0	0	0	0	0	0	0	0	0	0	0	0	0	0	0	0	0	0	0	0	0	0	0	0	0	0	0
c_MRN	0	0	0	0	0	0	0	0	0	0	0	0	0	0	0	0	0	0	0	0	0	0	0	0	0	0	0	0	0	0	0	0	0	0	0	0	0	0	0	0	0	0	0	0	0	0	0	0	0
c_SCm	0	0	0	0	0	0	0	0	0	0	0	0	0	0	0	0	0	0	0	0	0	0	0	0	0	0	0	0	0	0	0	0	0	0	0	0	0	0	0	0	0	0	0	0	0	0	0	0	0
c_SCdg	0	0	0	0	0	0	0	0	0	0	0	0	0	0	0	0	0	0	0	0	0	0	0	0	0	0	0	0	0	0	0	0	0	0	0	0	0	0	0	0	0	0	0	0	0	0	0	0	0
c_SCdw	0	0	0	0	0	0	0	0	0	0	0	0	0	0	0	0	0	0	0	0	0	0	0	0	0	0	0	0	0	0	0	0	0	0	0	0	0	0	0	0	0	0	0	0	0	0	0	0	0
c_SCiw	0	0	0	0	0	0	0	0	0	0	0	0	0	0	0	0	0	0	0	0	0	0	0	0	0	0	0	0	0	0	0	0	0	0	0	0	0	0	0	0	0	0	0	0	0	0	0	0	0
c_SCig	0	0	0	0	0	0	0	0	0	0	0	0	0	0	0	0	0	0	0	0	0	0	0	0	0	0	0	0	0	0	0	0	0	0	0	0	0	0	0	0	0	0	0	0	0	0	0	0	0
c_PAG	0	0	0	0	0	0	0	0	0	0	0	0	0	0	0	0	0	0	0	0	0	0	0	0	0	0	0	0	0	0	0	0	0	0	0	0	0	0	0	0	0	0	0	0	0	0	0	0	0
c_PRC	0.714286	0	0	0	0	0	0	0	0	0	0	0	0	0	0	0	0	0	0	0	0	0	0	0	0	0	0	0	0	0	0	0	0	0	0	0.714286	0	0	0	0	0	0	0	0	0	0	0	0	0
c_INC	0	0	0	0	0	0	0	0	0	0	0	0	0	0	0	0	0	0	0	0	0	0	0	0	0	0	0	0	0	0	0	0	0	0	0	0	0	0	0	0	0	0	0	0	0	0	0	0	0
c_ND	0	0	0	0	0	0	0	0	0	0	0	0	0	0	0	0	0	0	0	0	0	0	0	0	0	0	0	0	0	0	0	0	0	0	0	0	0	0	0	0	0	0	0	0	0	0	0	0	0
c_Su3	0	0	0	0	0	0	0	0	0	0	0	0	0	0	0	0	0	0	0	0	0	0	0	0	0	0	0	0	0	0	0	0	0	0	0	0	0	0	0	0	0	0	0	0	0	0	0	0	0
c_PRT	0	0	0	0	0	0	0	0	0	0	0	0	0	0	0	0	0	0	0	0	0	0.642857	0	0	0.642857	0	0	0	0	0	0	0	0	0	0	0	0	0	0	0	0	0	0	0	0	0	0	0	0
c_APN	0	0	0	0	0.642857	0	0	0	0	0	0	0	0	0	0	0	0	0	0	0	0	0.714286	0	0	0	0	0	0	0	0	0	0	0	0	0	0	0	0	0	0	0	0	0	0	0	0	0	0	0
c_MPT	0	0	0	0	0	0	0	0	0	0	0	0	0	0	0	0	0	0.642857	0.857143	0	0	0.714286	0	0.642857	0.714286	0	0.642857	0	0	0	0	0	0	0	0	0	0	0	0	0	0	0	0	0	0	0	0	0	0
c_NOT	0	0	0	0	0	0	0	0	0	0	0	0	0	0	0	0	0	0	0	0	0	0	0	0	0	0	0	0	0	0	0	0	0	0	0	0	0	0	0	0	0	0	0	0	0	0	0	0	0
c_NPC	0	0	0	0	0	0	0	0	0	0	0	0	0	0	0	0	0	0	0	0	0	0	0	0	0.642857	0	0	0	0	0	0	0	0	0	0	0	0	0	0	0	0	0	0	0	0	0	0	0	0
c_OP	0	0.714286	0.642857	0	0.642857	0	0.714286	0	0	0	0	0	0.642857	0.857143	0	0	0	0	0	0	0	0.857143	0	0	0	0	0	0	0	0	0	0	0	0	0	0	0	0.642857	0	0	0.642857	0	0	0	0	0.714286	0	0	0
c_PPT	0	0	0	0	0	0	0	0	0	0	0	0	0	0	0	0	0	0	0	0	0.857143	0	0	0	0.857143	0.642857	0	0	0	0	0	0	0	0	0	0	0	0	0	0	0	0	0	0	0	0	0	0	0
c_RPF	0	0	0	0	0	0	0	0	0	0	0	0	0	0	0	0	0	0	0	0	0	0	0	0	0	0	0	0	0	-0.642857	0	0	0	0	0	0	0	0	0	0	0	0	0	0	0	0	0	0	0
c_RN	0	0	0	0	0	0	0	0	0	0	0	0	0	0	0	0	0	0	0	0	0	0	0	0	0	0	0	0	0	0	0	0	0	0	0	0	0	0	0	0	0	0	0	0	0	0	0	0	0
c_III	0	0	0	0	0	0	0	0	0	0	0	0	0	0	-0.642857	-0.642857	-0.857143	0	0	-0.642857	0	0	-0.785714	0	0	0	0	0	0	0	0	0	-0.714286	0	0	0	0	0	0	0	0	0	0	0	0	0	-0.714286	0	0
c_MA3	0	0	0	0	0	0	0	0	0	0	0	0	0	0	0	0	0	0	0	0	0	0	0	0	0	0	0	0	0	0	0	0	0	0	0	0	0	0	0	0	0	0	0	0	0	0	0	0	0
c_EW	0	0	0	0	0	0	0	0	0	0	0	0	0	0	0	0	0	0	0	0	0	0	0	0	0	0.642857	0	0	0	0	0	0	0	0	0	0	0	0	0	0	0	0	0	0	0	0	0	0	0
c_LT	0	0	0	0	0	0	0	0	0	0.714286	0	0.642857	0.714286	0	0	0	0	0	0	0	0	0	0	0	0	0	0	0	0	0	0	0	0	0	0	0	0	0	0	0	0	0	0	0	0	0	0	0	0
c_DT	0	0	0	0	0	0	0	0	0	0	0	0	0	0	0	0	0	0	0	0	0	0	0	0	0	0	0	0	0	0	0	0	0	0	0	0	0	0	0	0	0	0	0	0	0	0	0	0	0
c_MT	0	0	0	0	0	0	0	0	0	0	0	0	0	0	0	0	0	0	0	0	0	0	0	0	0	0	0	0	-0.642857	0	-0.642857	0	0	0	0	0	-0.642857	0	0	0	0	0	0	0	0	0	0	0	0
c_MBsta	0	0	0	0	0	0	0	0	0	0	0	0	0	0	0	0	0	0	0	0	0	0	0	0	0.714286	0	0	0	0	0	0	0	0	0	0	0	0	0	0	0	0	0	0	0	0	0	0	0	0
c_SNc	0	0	0	0	0.785714	0	0.714286	0	0	0.642857	0	0	0.642857	0	0	0	0	0	0	0	0	0	0	0	0	0	0	0	0	0	0	0	0	0	0	0	0	0	0	0	0	0	0	0	0	0	0	0	0
c_PPN	0	0	0	0	0	0	0	0	0	0	0	0	0	0	0	0	0	0	0	0	0	0	0	0	0	0	0	0	0	0	0	0	0	0	0	0	0	0	0	0	0	0	0	0	0	0	0	0	0
c_RAmb	0	0	0	0	0	0	0	0	0	0	0	0	0	0	0	0	0	0	0	0	0	0	0	0	0	0	0	0	0	0	0	0	0	0	0	0	0	0	0	0	0	0	0	0	0	0	0	0	0
c_IF	0	0	0	0	0	0	0	0	0	0	0	0	0	0	0	0	0	0	0	0	0	0	0	0	0	0	0	0	0	0	0	0	0	0	0	0	0	0	0	0	0	0	0	0	0	0	0	0	0
c_IPN	0	0	0	0	0	0	0	0	0	0	0	0	0	0	0	0	0	0	0	0	0	0	0	0	0	0	0	0	0	0	0	0	0	0	0	0	0	0	0	0	0	0	0	0	0	0	0	0	0
c_IPR	0	0	0	0	0	0	0	0	0	0	0	0	0	0	0	0	0	0	0	0	0	0	0	0	0	0	0	0	0	0	0	0	0	0	0	0	0	0	0	0	0	0	0	0	0	0	0	0	0
c_IPC	0	0	0	0	0.785714	0	0.714286	0	0	0.642857	0	0	0.642857	0	0	0	0	0	0	0	0	0	0	0	0	0	0	0	0	0	0	0	0	0	0	0	0	0	0	0	0	0	0	0	0	0	0	0	0
c_IPA	0	0	0	0	0	0	0	0	0	0	0	0	0	0	0	0	-0.714286	0	0	0	0	0	0	0	0	0	0	0	0	0	0	0	0	0	0	0	0	0	0	0	0	0	0	0	0	0	0	0	0
c_IPL	0	0	0	0	0	0	0	0	0	0	0	0	0	0	0	0	0	0	0	0	0	0	0	0	0	0	0	0	0	0	0	0	0	0	0	0	0	0	0	0	0	0	0	0	0	0	0	0	0
c_IPI	0	0	0	0	0	0.642857	0	0	0	0	0	0	0	0	0	0	0	0	0	0	0	0	0	0	0	0	0	0	0	0	0	0	0	0	0	0	0	0	0.642857	0	0.642857	0	0	0	0	0	0	0	0
c_IPDM	0	0	0	0	0	0	0	-0.714286	0	0	-0.714286	0	0	0	0	0	-0.714286	0	0	0	0	0	0	0	0	0	0	0	0	0	0	0	0	0	0	0	0	0	0	0	0	-0.642857	0	-0.714286	0	0	0	0	0
c_IPDL	0	0	0	0	0	0	0	0	0	0	-0.642857	0	0	0	0	0	0	0	0	0	0	0	0	0	0	0	0	0	0	0	0	0	0	0	0	0	0	0	0	0	0	0	0	0	0	0	0	0	0
c_IPRL	0	0	0	0	0	0	0	0	0	0	0	0	0	0	0	0	0	0	0	0	0	0	0	0	0	0	0	0	0	0	0	0	0	0	0	0	0	0	0	0	0	0	0	0	0	0	0	0	0
c_RL	0	0	0	0	0	0	0	0	0	0	0	0	0	0	0	0	0	0	0	0	0	0	0	0	0	0	0	0	0	0	0	0	0	0	0	0	0	0	0	0	0	0	0	0	0	0	0	0	0
c_CLI	0	0	0	0	0	0	0	0	0	0	0	0	0	0	0	0	0	0	0	0	0.642857	0	0	0	0.642857	0	0	0	0	0	0	0	0	0	0	0	0	0	0	0	0	0	0	0	0	0	0	0	0
c_P	0	0	0	0	0	0	0	0	0	0	0	0	0	0	0	0	0	0	0	0	0	0	0	0.642857	0	0	0	0	0	0	0	0	0	0	0	0	0	0	0	0	0	0	0	0	0	0	0	0	0
c_P-sen	0	0	0	0	0	0	0	0	0	0	0	0	0	0	0	0	0	0	0	0	0	0	0	0	0	0	0	0	0	0	0	0	0	0	0	0	0	0	0	0	0	0	0	0	0	0	0	0	0
c_NLL	0	0	0	0	0	0	0	0	0	0	0	0	0	0	0	0	0	0	0	0	0	0	0	0	0	0	0.642857	0.714286	0	0	0	0	0	0	0	0	0	0	0	0	0	0	0	0	0	0	0	0	0
c_P-mot	0	0	0	0	0	0	0	0	0	0	0	0	0	0	0	0	0	0	0	0	0	0	0	0	0	0	0	0	0	0	0	0	0	0	0	0	0	0	0	0	0	0	0	0	0	0	0	0	0
c_PG	0	0	0	0	0	0	0	0	0	0	0	0	0	0	0	0	0	0	0	0	0	0	0	0	0	0	0	0	0	0	0	0	0	0	0	0	0	0	0	0	0	0	0	0	0	0	0	0	0
c_TRN	0	0	0	0	0	0	0	0	0	0	0	0	0	0	0	0	0	0	0	0	0.642857	0	0	0.714286	0.642857	0	0	0	0	0	0	0	0	0	0	0	0	0	0	0	0	0	0	0	0	0	0	0	0
c_P-sat	0	0	0	0	0	0	0	0	0	0	0	0	0	0	0	0	0	0	0	0	0	0	0	0	0.714286	0	0	0	0	0	0	0	0	0	0	0	0	0	0	0	0	0	0	0	0	0	0	0	0
c_CS	0	0	0	0	0	0	0	0	0	0	0	0	0	0	0	0	0	0	0	0	0	0	0	0	0.714286	0	0	0	0	0	0	0	0	0	0	0	0	0	0	0	0	0	0	0	0	0	0	0	0
c_PRNr	0	0	0	0	0	0	0	0	0	0	0	0	0	0	0	0	0	0	0	0	0	0	0	0.642857	0.714286	0	0	0	0	0	0	0	0	0	0	0	0	0	0	0	0	0	0	0	0	0	0	0	0
[truncated: 575 more columns]

## Sheet: WT_TBS
	i_FRP	i_MO	i_MOp	i_MOs	i_SSp	i_SSp-n	i_SSp-bfd	i_SSp-ll	i_SSp-m	i_SSp-ul	i_SSp-tr	i_SSp-un	i_SSs	i_GU	i_VISC	i_AUD	i_AUDd	i_AUDp	i_AUDpo	i_AUDv	i_VIS	i_VISal	i_VISam	i_VISl	i_VISp	i_VISpm	i_VISli	i_VISpor	i_ACA	i_ACAd	i_ACAv	i_PL	i_ILA	i_ORB	i_ORBl	i_ORBm	i_ORBvl	i_AI	i_AId	i_AIp	i_AIv	i_RSP	i_RSPagl	i_RSPd	i_RSPv	i_PTLp	i_VISa	i_VISrl	i_TEa
i_FRP	1	0	0	0	0	0	0	0	0	0	0	0	0	0	0	0	0	0	0	0	0	0	0	0	0	0	0	0	0	0	0	0	0	0	0	0	0	0	0	0	0	0	0	0	0	0	0	0	0
i_MO	0	1	0.904762	0.809524	0	0	0	0.809524	0	0	0.904762	0	0	0	0	0	0	0	0	0	0	0	0	0	0	0	0	0	0	0	0	0.714286	0	0	0.714286	0	0	0	0	0	0	0	0	0	0	0	0.809524	0	0
i_MOp	0	0.904762	1	0.714286	0	0	0	0.904762	0	0	1	0	0	0	0	0.714286	0	0	0	0	0	0	0	0	0	0	0	0	0	0.714286	0	0	0	0	0	0	0	0.714286	0	0	0	0	0	0	0	0	0.714286	0	0
i_MOs	0	0.809524	0.714286	1	0	0	0	0.809524	0	0	0.714286	0	0	0	0	0	0	0	0	0	0	0	0	0	0	0	0	0	0	0.809524	0	0.904762	0	0	0.714286	0	0	0	0	0	0	0	0	0	0	0	0	0	0
i_SSp	0	0	0	0	1	0.714286	0.904762	0	0	0.809524	0	0.904762	0.714286	0	0.714286	0.714286	0.809524	0	0	0	0	0.714286	0	0	0	0	0	0	0	0	0	0	0	0	0	0	0	0.714286	0.714286	0	0	0	0	0	0	0.809524	0	0.904762	0
i_SSp-n	0	0	0	0	0.714286	1	0.809524	0	0.714286	0	0	0	0.809524	0.714286	0.809524	0	0.714286	0	0	0	0	0	0	0	0	0	0	0	0	0	0	0	0	0	0	0	0	0	0	0.714286	0	0	0	0	0	0.714286	0	0.809524	0
i_SSp-bfd	0	0	0	0	0.904762	0.809524	1	0	0	0.714286	0	0.809524	0.809524	0	0.809524	0.809524	0.904762	0	0	0	0	0	0	0	0	0	0	0	0	0	0	0	0	0	0	0	0	0.809524	0	0.714286	0	0	0	0	0	0.904762	0	1	0
i_SSp-ll	0	0.809524	0.904762	0.809524	0	0	0	1	0	0	0.904762	0	0	0	0	0	0.714286	0	0	0	0	0	0	0	0	0	0	0	0	0.809524	0	0.714286	0	0	0	0	0	0	0	0	0	0	0	0	0	0	0	0	0
i_SSp-m	0	0	0	0	0	0.714286	0	0	1	0	0	0	0	0.809524	0.714286	0	0	0	0	0	0	0.714286	0	0	0	0	0	0	0	0	0	0	0	0	0	0	0	0	0	0	0	0	0	0	0	0	0	0	0
i_SSp-ul	0	0	0	0	0.809524	0	0.714286	0	0	1	0	0.904762	0.714286	0	0	0.714286	0	0	0	0	0.714286	0.714286	0	0	0	0	0	0	0	0	0	0	0	0	0.809524	0	0	0.714286	0.904762	0	0	0	0	0	0	0.809524	0.714286	0.714286	0
i_SSp-tr	0	0.904762	1	0.714286	0	0	0	0.904762	0	0	1	0	0	0	0	0.714286	0	0	0	0	0	0	0	0	0	0	0	0	0	0.714286	0	0	0	0	0	0	0	0.714286	0	0	0	0	0	0	0	0	0.714286	0	0
i_SSp-un	0	0	0	0	0.904762	0	0.809524	0	0	0.904762	0	1	0	0	0	0	0.714286	0	0	0	0	0.809524	0	0	0	0	0	0	0	0	0	0	0	0	0.714286	0	0	0	0.809524	0	0	0	0	0	0	0.714286	0	0.809524	0
i_SSs	0	0	0	0	0.714286	0.809524	0.809524	0	0	0.714286	0	0	1	0.714286	0.809524	0.809524	0.714286	0	0	0.714286	0	0	0	0	0	0	0	0	0	0	0	0	0	0	0	0	0	0.809524	0	0.714286	0	0	0	0	0	0.904762	0	0.809524	0
i_GU	0	0	0	0	0	0.714286	0	0	0.809524	0	0	0	0.714286	1	0.714286	0.714286	0	0	0	0.809524	0	0	0	0	0	0	0	0	0	0	0	0	0	0	0	0	0	0.714286	0	0	0	0	0	0	0	0	0	0	0
i_VISC	0	0	0	0	0.714286	0.809524	0.809524	0	0.714286	0	0	0	0.809524	0.714286	1	0.809524	0.904762	0	0	0.714286	0	0	0	0	0	0	0	0	0	0	0	0	0	0	0	0	0	0.809524	0	0.904762	0	0	0	0	0	0.714286	0	0.809524	0
i_AUD	0	0	0.714286	0	0.714286	0	0.809524	0	0	0.714286	0.714286	0	0.809524	0.714286	0.809524	1	0.904762	0.714286	0	0.714286	0	0	0	0	0	0	0	0	0	0	0	0	0	0	0.714286	0	0	1	0.809524	0.714286	0	0	0	0	0	0.904762	0.809524	0.809524	0
i_AUDd	0	0	0	0	0.809524	0.714286	0.904762	0.714286	0	0	0	0.714286	0.714286	0	0.904762	0.904762	1	0	0	0	0	0.714286	0	0	0	0	0	0	0	0	0	0	0	0	0	0	0	0.904762	0.714286	0.809524	0	0	0	0	0	0.809524	0.714286	0.904762	0
i_AUDp	0	0	0	0	0	0	0	0	0	0	0	0	0	0	0	0.714286	0	1	0	0	0.714286	0	0	0	0.714286	0	0	0	0	0	0	0	0	0	0	0	0	0.714286	0.714286	0	0	0	0	0	0	0	0.714286	0	0.714286
i_AUDpo	0	0	0	0	0	0	0	0	0	0	0	0	0	0	0	0	0	0	1	0	0	0	0	0	0.714286	0	0	0	0	0	0	0	0	0	0	0	0	0	0	0	0.809524	0	0	0	0	0	0	0	0
i_AUDv	0	0	0	0	0	0	0	0	0	0	0	0	0.714286	0.809524	0.714286	0.714286	0	0	0	1	0.714286	0	0	0	0	0	0	0	0	0	0	0	0	0	0	0	0	0.714286	0.714286	0	0.809524	0	0	0	0	0	0.714286	0	0.714286
i_VIS	0	0	0	0	0	0	0	0	0	0.714286	0	0	0	0	0	0	0	0.714286	0	0.714286	1	0	0.809524	0.904762	0.809524	0	0.904762	0	0	0	0	0	0	0.714286	0.714286	0	0	0	0.809524	0	0.714286	0	0	0	0	0	0	0	0.809524
i_VISal	0	0	0	0	0.714286	0	0	0	0.714286	0.714286	0	0.809524	0	0	0	0	0.714286	0	0	0	0	1	0	0.714286	0	0	0.714286	0	0	0	0	0	0	0	0.714286	0	0	0	0.809524	0	0	0	0	0	0	0	0	0	0
i_VISam	0	0	0	0	0	0	0	0	0	0	0	0	0	0	0	0	0	0	0	0	0.809524	0	1	0.714286	0	0.809524	0.714286	0	0	0	0	0	0	0.714286	0.714286	0	0	0	0	0	0	0.714286	0.714286	0.809524	0	0	0	0	0.809524
i_VISl	0	0	0	0	0	0	0	0	0	0	0	0	0	0	0	0	0	0	0	0	0.904762	0.714286	0.714286	1	0.714286	0	1	0.714286	0	0	0	0	0	0.809524	0	0.714286	0	0	0.714286	0	0	0	0	0	0	0	0	0	0.714286
i_VISp	0	0	0	0	0	0	0	0	0	0	0	0	0	0	0	0	0	0.714286	0.714286	0	0.809524	0	0	0.714286	1	0	0.714286	0.809524	0	0	0	0	0	0.714286	0	0	0	0	0	0	0	0	0	0	0	0	0	0	0
i_VISpm	0	0	0	0	0	0	0	0	0	0	0	0	0	0	0	0	0	0	0	0	0	0	0.809524	0	0	1	0	0	0	0	0	0	0	0	0	0	0	0	0	0	0	0.904762	0.904762	1	0	0	0	0	0
i_VISli	0	0	0	0	0	0	0	0	0	0	0	0	0	0	0	0	0	0	0	0	0.904762	0.714286	0.714286	1	0.714286	0	1	0.714286	0	0	0	0	0	0.809524	0	0.714286	0	0	0.714286	0	0	0	0	0	0	0	0	0	0.714286
i_VISpor	0	0	0	0	0	0	0	0	0	0	0	0	0	0	0	0	0	0	0	0	0	0	0	0.714286	0.809524	0	0.714286	1	0	0	0	0	0	0.904762	0	0	0.714286	0	0	0	0	0	0	0	0	0	0	0	0
i_ACA	0	0	0	0	0	0	0	0	0	0	0	0	0	0	0	0	0	0	0	0	0	0	0	0	0	0	0	0	1	0	1	0	0	0	0	0	0	0	0	0	0	0	0	0	0	0	0	0	0
i_ACAd	0	0	0.714286	0.809524	0	0	0	0.809524	0	0	0.714286	0	0	0	0	0	0	0	0	0	0	0	0	0	0	0	0	0	0	1	0	0.904762	0	0	0	0	0	0	0	0	0	0	0	0	0	0	0	0	0
i_ACAv	0	0	0	0	0	0	0	0	0	0	0	0	0	0	0	0	0	0	0	0	0	0	0	0	0	0	0	0	1	0	1	0	0	0	0	0	0	0	0	0	0	0	0	0	0	0	0	0	0
i_PL	0	0.714286	0	0.904762	0	0	0	0.714286	0	0	0	0	0	0	0	0	0	0	0	0	0	0	0	0	0	0	0	0	0	0.904762	0	1	0	0	0	0	0	0	0	0	0	0	0	0	0	0	0	0	0
i_ILA	0	0	0	0	0	0	0	0	0	0	0	0	0	0	0	0	0	0	0	0	0	0	0	0	0	0	0	0	0	0	0	0	1	0	0	0	0	0	0	0	0	0	0	0	0	0	0	0	0
i_ORB	0	0	0	0	0	0	0	0	0	0	0	0	0	0	0	0	0	0	0	0	0.714286	0	0.714286	0.809524	0.714286	0	0.809524	0.904762	0	0	0	0	0	1	0	0	0.809524	0	0	0	0	0	0	0	0	0	0	0	0
i_ORBl	0	0.714286	0	0.714286	0	0	0	0	0	0.809524	0	0.714286	0	0	0	0.714286	0	0	0	0	0.714286	0.714286	0.714286	0	0	0	0	0	0	0	0	0	0	0	1	0	0	0.714286	0.904762	0	0	0	0	0	0	0	0.714286	0	0
i_ORBm	0	0	0	0	0	0	0	0	0	0	0	0	0	0	0	0	0	0	0	0	0	0	0	0.714286	0	0	0.714286	0	0	0	0	0	0	0	0	1	0	0	0	0	0	0	0	0	0	0	0	0	0
i_ORBvl	0	0	0	0	0	0	0	0	0	0	0	0	0	0	0	0	0	0	0	0	0	0	0	0	0	0	0	0.714286	0	0	0	0	0	0.809524	0	0	1	0	0	0	0	0	0	0	0	0	0	0	0
i_AI	0	0	0.714286	0	0.714286	0	0.809524	0	0	0.714286	0.714286	0	0.809524	0.714286	0.809524	1	0.904762	0.714286	0	0.714286	0	0	0	0	0	0	0	0	0	0	0	0	0	0	0.714286	0	0	1	0.809524	0.714286	0	0	0	0	0	0.904762	0.809524	0.809524	0
i_AId	0	0	0	0	0.714286	0	0	0	0	0.904762	0	0.809524	0	0	0	0.809524	0.714286	0.714286	0	0.714286	0.809524	0.809524	0	0.714286	0	0	0.714286	0	0	0	0	0	0	0	0.904762	0	0	0.809524	1	0	0	0	0	0	0	0.714286	0.809524	0	0
i_AIp	0	0	0	0	0	0.714286	0.714286	0	0	0	0	0	0.714286	0	0.904762	0.714286	0.809524	0	0	0	0	0	0	0	0	0	0	0	0	0	0	0	0	0	0	0	0	0.714286	0	1	0	0	0	0	0	0	0	0.714286	0
i_AIv	0	0	0	0	0	0	0	0	0	0	0	0	0	0	0	0	0	0	0.809524	0.809524	0.714286	0	0	0	0	0	0	0	0	0	0	0	0	0	0	0	0	0	0	0	1	0	0	0	0	0	0	0	0.714286
i_RSP	0	0	0	0	0	0	0	0	0	0	0	0	0	0	0	0	0	0	0	0	0	0	0.714286	0	0	0.904762	0	0	0	0	0	0	0	0	0	0	0	0	0	0	0	1	1	0.904762	0.714286	0	0	0	0.714286
i_RSPagl	0	0	0	0	0	0	0	0	0	0	0	0	0	0	0	0	0	0	0	0	0	0	0.714286	0	0	0.904762	0	0	0	0	0	0	0	0	0	0	0	0	0	0	0	1	1	0.904762	0.714286	0	0	0	0.714286
i_RSPd	0	0	0	0	0	0	0	0	0	0	0	0	0	0	0	0	0	0	0	0	0	0	0.809524	0	0	1	0	0	0	0	0	0	0	0	0	0	0	0	0	0	0	0.904762	0.904762	1	0	0	0	0	0
i_RSPv	0	0	0	0	0	0	0	0	0	0	0	0	0	0	0	0	0	0	0	0	0	0	0	0	0	0	0	0	0	0	0	0	0	0	0	0	0	0	0	0	0	0.714286	0.714286	0	1	0	0	0	0
i_PTLp	0	0	0	0	0.809524	0.714286	0.904762	0	0	0.809524	0	0.714286	0.904762	0	0.714286	0.904762	0.809524	0	0	0	0	0	0	0	0	0	0	0	0	0	0	0	0	0	0	0	0	0.904762	0.714286	0	0	0	0	0	0	1	0.714286	0.904762	0
i_VISa	0	0.809524	0.714286	0	0	0	0	0	0	0.714286	0.714286	0	0	0	0	0.809524	0.714286	0.714286	0	0.714286	0	0	0	0	0	0	0	0	0	0	0	0	0	0	0.714286	0	0	0.809524	0.809524	0	0	0	0	0	0	0.714286	1	0	0.809524
i_VISrl	0	0	0	0	0.904762	0.809524	1	0	0	0.714286	0	0.809524	0.809524	0	0.809524	0.809524	0.904762	0	0	0	0	0	0	0	0	0	0	0	0	0	0	0	0	0	0	0	0	0.809524	0	0.714286	0	0	0	0	0	0.904762	0	1	0
i_TEa	0	0	0	0	0	0	0	0	0	0	0	0	0	0	0	0	0	0.714286	0	0.714286	0.809524	0	0.809524	0.714286	0	0	0.714286	0	0	0	0	0	0	0	0	0	0	0	0	0	0.714286	0.714286	0.714286	0	0	0	0.809524	0	1
i_PERI	0	0	0	0	0	0	0	0	0	0	0	0	0	0	0	0	0	0	0	0	0	0	0	0	0	0	0	0	0	0	0	0	0	0	0	0	0	0	0	0	0	0	0	0	0	0	0	0	0
i_ECT	0	0	0	0	0	0	0	0	0	0	0	0	0	0	0	0	0	0	0	0	0	0	0	0	0	0	0	0	0	0	0	0	0	0	0	0	0	0	0	0	0	0	0	0	0	0	0	0	0
i_TT	0	0	0	0	0	0	0	0	0	0	0	0	0	0	0	0	0	0	0	0	0	0	0	0	0	0	0	0	0	0	0	0	0	0	0	0.809524	0	0	0	0	0	0	0	0	0	0	0	0	0
i_TTd	0	0	0	0	0	0	0	0	0	0	0	0	0	0	0	0	0	0	0	0	0	0	0	0.714286	0	0	0.714286	0	0	0	0	0	0	0.714286	0	0.809524	0.714286	0	0	0	0	0	0	0	0	0	0	0	0
i_TTv	0	0	0	0	0	0	0	0	0	0	0	0	0	0	0	0	0	0	0	0	0	0	0	0	0	0	0	0	0	0	0	0	0	0	0	0	0	0	0	0	0	0	0	0	0	0	0	0	0
i_DP	0	0	0	0	0	0	0	0	0	0	0	0	0	0	0	0	0	0	0	0	0	0	0	0	0	0	0	0	0	0	0	0	0.904762	0	0	0	0	0	0	0	0	0	0	0	0	0	0	0	0
i_PIR	0	0	0	0	0	0	0	0	0.714286	0	0	0	0.809524	0.904762	0.809524	0.809524	0.714286	0	0	0.904762	0	0	0	0	0	0	0	0	0	0	0	0	0	0	0	0	0	0.809524	0	0.714286	0.714286	0	0	0	0	0.714286	0	0	0
i_NLOT	0	0	0	0	0	0	0	0	0	0	0	0	0	0	0	0	0	0	0	0	0	0	0	0	0	0	0	0	0	0	0	0	0	0	0	0	0	0	0	0	0	0	0	0	0	0	0	0	0
i_COA	0	0	0	0	0	0	0	0	0	0	0	0	0	0.714286	0	0	0	0	0	0	0	0	0	0	0	0	0	0	0	0	0	0	0	0	0	0	0	0	0	0	0	0	0	0	0	0	0	0	0
i_COAa	0	0	0	0	0	0	0	0	0	0	0	0	0	0	0	0	0	0	0	0	0	0	0	0	0	0	0	0	0	0	0	0	0	0	0	0	0	0	0	0	0	0	0	0	0	0	0	0	0
i_COAp	0	0	0	0	0	0	0	0	0	0	0	0	0	0.714286	0	0	0	0	0	0	0	0	0	0	0	0	0	0	0	0	0	0	0	0	0	0	0	0	0	0	0	0	0	0	0	0	0	0	0
i_COApl	0	0	0	0	0	0	0	0	0.714286	0	0	0	0	0.904762	0	0	0	0	0	0.714286	0	0	0	0	0	0	0	0	0	0	0	0	0	0	0	0	0	0	0	0	0	0	0	0	0	0	0	0	0
i_COApm	0	0	0	0	0	0	0	0	0	0	0	0	0	0	0	0	0	0	0	0	0	0	0	0	0	0	0	0	0	0	0	0	0	0	0	0	0	0	0	0	0	0	0	0	0	0	0	0	0
i_PAA	0	0	0	0	0	0	0	0	0	0	0	0	0	0.714286	0	0	0	0	0	0	0	0	0	0	0	0	0	0	0	0	0	0	0	0	0	0	0	0	0	0	0	0	0	0	0	0	0	0	0
i_TR	0	0	0	0	0	0.714286	0.714286	0	0	0	0	0	0.904762	0.809524	0.904762	0.904762	0.809524	0	0	0.809524	0	0	0	0	0	0	0	0	0	0	0	0	0	0	0	0	0	0.904762	0.714286	0.809524	0	0	0	0	0	0.809524	0.714286	0.714286	0
i_HIP	0	0	0	0	0	0	0	0	0.714286	0	0	0	0	0	0	0	0	0	0	0	0	0	0	0	0	0	0	0	0	0	0	0	0.809524	0	0	0	0	0	0	0	0	0	0	0	0	0	0	0	0
i_CA	0	0	0	0	0	0	0	0	0.714286	0	0	0	0	0	0	0	0	0	0	0	0	0	0	0	0	0	0	0	0	0	0	0	0.809524	0	0	0	0	0	0	0	0	0	0	0	0	0	0	0	0
i_CA1	0	0	0	0	0	0	0	0	0	0	0	0	0	0	0	0	0	0	0	0	0	0	0	0	0	0	0	0	0	0	0	0	0	0.714286	0	0	0	0	0	0	0	0	0	0	0	0	0	0	0
i_CA2	0	0	0	0	0	0	0	0	0	0	0	0	0	0	0	0	0	0	0	0	0	0	0	0	0	0	0	0	0	0	0	0	0	0	0	0	0	0	0	0	0	0	0	0	0	0	0	0	-0.714286
i_CA3	0	0	0	0	0	0.714286	0	0	0	0	0	0	0	0	0	0	0	0	0	0	0	0	0	0	0	0	0	0	0	0	0	0	0	0	0	0	0	0	0	0	0	0	0	0	0	0	0	0	0
i_DG	0	0	0	0	0	0	0	0	0	0	0	0	0	0	0	0	0	0	0	0	0.714286	0	0.714286	0.809524	0	0	0.809524	0.714286	0	0	0	0	0	0.809524	0	0.714286	0	0	0	0	0	0	0	0	0	0	0	0	0
i_IG	0	0	0	0	0	0	0	0	0	0	0	0	0	0	0	0	0	0	0	0	0	0	0	0	0	0	0	0	0	0	0	0	0	0	0	0	0	0	0	0	0	0	0	0	0	0	0	0	0
i_RHP	0	0	0	0	0	0.809524	0	0	0.714286	0	0	0	0	0.714286	0	0	0	0	0	0	0	0	0	0	0	0	0	0	0	0	0	0	0	0	0	0	0	0	0	0	0	0	0	0	0	0	0	0	0
i_ENT	0	0	0	0	0	0	0	0	0	0	0	0	0	0	0	0	0	0	0	0	0	0	0	0	0	0	0	0	0	0	0	0	0	0	0	0	0	0	0	0	0	0	0	0	0	0	0	0	0
i_ENTl	0	0	0	0	0	0.714286	0	0	0	0	0	0	0	0	0	0	0	0	0	0	0	0	0	0	0	0	0	0	0	0	0	0	0	0	0	0	0	0	0	0	0	0	0	0	0	0	0	0	0
i_ENTm	0	0	0	0	0	0.809524	0	0	0.714286	0	0	0	0	0.714286	0	0	0	0	0	0	0	0	0	0	0	0	0	0	0	0	0	0	0	0	0	0	0	0	0	0	0	0	0	0	0	0	0	0	0
i_POST	0	0	0	0	0	0	0	0	0	0	0	0	0	0	0	0	0	0	0	0	0	0	0	0	0	0	0	0	0	0	0	0	0	0	0	0	0	0	0	0	0	0	0	0	0	0	0	0	0
i_PRE	0	0	0	0	0	0	0	0	0	0	0	0	0	0	0	0	0	0	0	0	0	0	0	0	0	0	0	0	0	0	0	0	0	0	0	0	0	0	0	0	0	0	0	0	0	0	0	0	0
i_SUB	0	0	0	0	0	0.809524	0	0	0.714286	0	0	0	0.809524	0.904762	0	0	0	0	0	0.714286	0	0	0	0	0	0	0	0	0	0	0	0	0	0	0	0	0	0	0	0	0	0	0	0	0	0.714286	0	0	0
i_ProS	0	0	0	0	0.714286	0	0	0	0.714286	0.714286	0	0.809524	0	0	0	0	0	0	0	0	0	0.809524	0	0.714286	0	0	0.714286	0	0	0	0	0	0	0	0	0	0	0	0	0	0	0	0	0	0	0	0	0	0
i_HATA	0	0	0	0	0	0	0	0	0	0	0	0	0	0	0	0	0	0	0	0	0	0	0	0	0	0	0	0	0	0	0	0	0	0	0	0.714286	0	0	0	0	0	0	0	0	0	0	0	0	0
i_APr	0	0	0	0	0	0	0	0	0	0	0	0	0	0	0	0	0	0	0	0	0	0	0	0.714286	0.809524	0	0.714286	0.809524	0	0	0	0	0	0.714286	0	0	0	0	0	0	0	0	0	0	0	0	0	0	0
i_CLA	0	0	0	0	0	0	0	0	0	0	0	0	0	0	0	0	0	0	0	0	0	0	0	0	0	0	0	0	0	0	0	0	0.714286	0	0	0	0	0	0	0	0	0	0	0	0	0	0	0	0
i_EP	0	0	0	0	0	0.714286	0	0	0.809524	0	0	0	0	0	0	0	0	0	0	0	0	0	0	0	0	0	0	0	0	0	0	0	0.714286	0	0	0	0	0	0	0	0	0	0	0	0	0	0	0	0
i_EPd	0	0	0	0	0	0.714286	0	0	1	0	0	0	0	0.809524	0.714286	0	0	0	0	0	0	0.714286	0	0	0	0	0	0	0	0	0	0	0	0	0	0	0	0	0	0	0	0	0	0	0	0	0	0	0
i_EPv	0	0	0	0	0	0	0	0	0	0	0	0	0	0.714286	0	0	0	0	0	0	0	0	0	0	0	0	0	0	0	0	0	0	0	0	0	0	0	0	0	0	0	0	0	0	0	0	0	0	0
i_LA	0	0	0	0	0	0	0	0	0	0	0	0	0	0	0	0	0	0	0	0	0	0	0	0	0	-0.714286	0	0	0	0	0	0	0	0	0	0	0	0	0	0	0	-0.809524	-0.809524	-0.714286	-0.714286	0	0	0	0
i_BLA	0	0	0	0	0	0	0	0	0	0	0	0	0	0	0	0	0	0	0	0	0	0	0	0	0	0	0	0	0	0	0	0	0	0	0	0	0	0	0	0	0	0	0	0	0	0	0	0	0
i_BLAa	0	0	0	0	0	0	0	0	0	0	0	0	0	0	0	0	0	0	0	0	0	0	0	0	0	0	0	0	0	0	0	0	0	0	0	0	0	0	0	0	0	0	0	0	0	0	0	0	0
i_BLAp	0	0	0	0	0	0	0	0	0	0	0	0	0	0	0	0	0	0	0	0	0	0	0	0	0	0	0	0	0	0	0	0	0	0	0	0	0	0	0	0	0	0	0	0	0	0	0	0	0
i_BLAv	0	0	0	0	0	0.714286	0.714286	0.714286	0	0	0	0	0.714286	0	0.714286	0	0	0	0	0	0	0	0	0	0	0	0	0	0	0	0	0	0	0	0	0	0	0	0	0	0	0	0	0	0	0	0	0.714286	0
i_BMA	0	0	0	0	0	0	0	0	0	0	0	0	0	0	0	0	0	0	0	0	0	0	0	0	0	0	0	0	0	0	0	0	0	0	0	0	0	0	0	0	0	0	0	0	0	0	0	0	0
i_BMAa	0	0	0	0	0	0	0	0	0	0	0	0	0	0.714286	0	0	0	0	0	0.714286	0	0	0	0	0	0	0	0	0	0	0	0	0	0	0	0	0	0	0	0	0	0	0	0	0	0	0	0	0
i_BMAp	0	0	0	0	0	0	0	0	0	0	0	0	0	0	0	0	0	0	0	0	0	0	0.714286	0	0	0	0	0	0	0	0	0	0	0	0	0	0	0	0	0	0	0	0	0	0	0	0	0	0
i_PA	0	0	0	0	0	0	0	0	0.809524	0	0	0	0	0	0	0	0	0	0	0	0	0.714286	0	0	0	0	0	0	0	0	0	0	0.714286	0	0	0.714286	0	0	0	0	0	0	0	0	0	0	0	0	0
i_CP	0	0	0	0	0	0	0	0	0	0	0	0	0	0	0	0	0	0	0	0	0	0	0	0	0	0	0	0	0	0	0	0	0	0	0	0	0	0	0	0	0	0	0	0	0	0	0	0	0
i_ACB	0	0	0	0	0	0	0	0	0	0	0	0	0	0	0	0	0	0	0	0	0	0	0	0	0	0	0	0	0	0	0	0	0	0	0	0	0	0	0	0	0	0	0	0	0	0	0	0	0
i_FS	0	0	0	0	0	0	0	0	0	0	0	0	0	0	0	0	0	0	0	0	0	0	0	0	0	0	0	0	0	0	0	0	0	0	0	0	0	0	0	0	0	0	0	0	0	0	0	0	0
i_OT	0	0	0	0	0	0	0	0	0.714286	0	0	0	0	0.714286	0	0	0	0	0	0.714286	0	0	0	0.714286	0	0	0.714286	0	0	0	0	0	0	0	0	0.809524	0	0	0	0	0	0	0	0	0	0	0	0	0
i_LS	0	0	0	0	0	0	0	0	0	0	0	0	0	0	0	0	0	0	0	0	0	0.714286	0	0	0	0	0	0.714286	0	0	0	0	0	0	0	0	0	0	0	0	0	0	0	0	0	0	0	0	0
i_LSc	0	0	0	0	0	0	0	0	0	0	0	0	0	0	0	0	0	0	0	0	0	0	0	0	0	0	0	0	0.714286	0	0.714286	0	0	0	0	0	0	0	0	0	0	0	0	0	0	0	0	0	0
i_LSr	0	0	0	0	0	0	0	0	0	0	0	0	0	0	0	0	0	0	0	0	0	0.714286	0	0	0	0	0	0.714286	0	0	0	0	0	0	0	0	0	0	0	0	0	0	0	0	0	0	0	0	0
i_LSv	0	0	0	0	0	0	0	0	0	0	0	0	0	0	0	0	0	0	0	0	0	0	0	0.714286	0	0	0.714286	0.809524	0	0	0	0	0	0.904762	0	0	0.714286	0	0	0	0	0	0	0	0	0	0	0	0
i_SF	0	0	0	0	0	0	0	0	0	0	0	0	0	0	0	0	0	0	0	0	0	0	0	0	0	0	0	0	0.809524	0	0.809524	0	0	0	0	0	0	0	0	0	0	0	0	0	0	0	0	0	0
i_AAA	0	0	0	0	0	0	0	0	0	0	0	0	0	0	0	0	0	0	0	0	0	0	0	0	0	0	0	0	0	0	0	0	0	0	0	0	0	0	0	0	0	0	0	0	0	0	0	0	0
i_BA	0	0	0	0	0	0	0	0	0	0	0	0	0	0	0	0	0	0	0	0	0	0	0	0	0	0	0	0	0	0	0	0	0	0	0	0	0	0	0	0	0	0	0	0	0	0	0	0	0
i_CEA	0	0	0	0	0	0	0	0	0	0	0	0	0	0	0	0	0	0	0	0	0.714286	0.714286	0.714286	0.809524	0	0	0.809524	0.714286	0	0	0	0	0	0.809524	0.809524	0	0	0	0.714286	0	0	0	0	0	0	0	0	0	0
i_CEAc	0	0	0	0.714286	0.809524	0	0.714286	0	0	0.809524	0	0.904762	0	0	0	0	0	0	0	0	0	0.714286	0	0	0	0	0	0	0	0	0	0	0	0	0.809524	0	0	0	0.714286	0	0	0	0	0	0	0	0	0.714286	0
i_CEAl	0	0	0	0	0	0	0	0	0	0.714286	0	0	0	0	0	0	0	0	0	0.714286	0.809524	0	0.809524	0.714286	0	0	0.714286	0	0	0	0	0	0	0.714286	0.904762	0	0	0	0.809524	0	0	0	0	0	0	0	0	0	0
i_CEAm	0	0	0	0	0	0	0	0	0	0	0	0	0	0	0	0	0	0	0	0	0.714286	0.714286	0.714286	0.809524	0	0	0.809524	0.714286	0	0	0	0	0	0.809524	0.809524	0	0	0	0.714286	0	0	0	0	0	0	0	0	0	0
i_IA	0	0	0	0	0	0	0	0	0	0	0	0	0	0	0	0	0	0	0	0	0	0	0	0	0	0	0	0	0	0	0	0	0	0	0	0	0	0	0	0	0	0	0	0	0	0	0	0	0
i_MEA	0	0	0	0	0	0	0	0	0	0	0	0	0	0	0	0	0	0	0	0	0	0	0	0	0	0	0	0	0	0	0	0	0	0	0	0	0	0	0	0	0	0	0	0	0	0	0	0	0
i_PALd	0	0	0	0	0	0	0	0	0	0	0	0	0	0	0	0	0	0	0	0	0	0	0	0	0	0	0	0	0	0	0	0	0	0	0	0.714286	0	0	0	0	0	0	0	0	0	0	0	0	0.714286
i_GPe	0	0	0	0	0	0	0	0	0	0	0	0	0	0	0	0	0	0	0	0	0.714286	0	0.714286	0	0	0	0	0	0	0	0	0	0	0	0	0	0	0	0	0	0	0	0	0	0	0	0.714286	0	0.904762
i_GPi	0	0	0	0	0	0	0	0	0	0	0	0	0	0	0	0	0	0	0	0	0	0	0	0	0	0	0	0	0	0	0	0	0	0	0	0.714286	0	0	0	0	0	0	0	0	0	0	0	0	0.714286
i_PALv	0	0	0	0	0	0	0	0	0	0	0	0	0	0.809524	0	0	0	0	0	0.809524	0	0	0	0	0	0	0	0	0	0	0	0	0	0	0	0.714286	0	0	0	0	0	0	0	0	0	0	0	0	0
i_SI	0	0	0	0	0	0	0	0	0	0	0	0	0	0.714286	0	0	0	0	0	0.714286	0	0	0	0	0	0	0	0	0	0	0	0	0	0	0	0	0	0	0	0	0	0	0	0	0	0	0	0	0
i_MA	0	0	0	0	0	0	0	0	0	0	0	0	0	0	0	0	0	0	0.714286	0	0	0	0	0	0	0	0	0	0	0	0	0	0	0	0	0	0	0	0	0	0.714286	0	0	0	0	0	0	0	0
i_PALm	0	0	0	0	0	0	0	0	0	0	0	0	0	0	0	0	0	0	0	0	0	0	0	0	0	0	0	0	0	0	0	0	0	0	0	0	0	0	0	0	0	0	0	0	0	0	0	0	0
i_MSC	0	0	0	0	0	0	0	0	0	0	0	0	0	0.714286	0	0	0	0	0.714286	0	0	0	0	0	0	0	0	0	0	0	0	0	0	0	0	0	0	0	0	0	0.714286	0	0	0	0	0	0	0	0
i_MS	0	0	0	0	0	0	0	0	0	0	0	0	0	0	0	0	0	0	0	0	0	0	0	0	0	0	0	0	0	0	0	0	0	0	0	0	0	0	0	0	0	0	0	0	0	0	0	0	0
i_NDB	0	0	0	0	0	0	0	0	0	0	0	0	0	0.714286	0	0	0	0	0	0	0	0	0	0	0	0	0	0	0	0	0	0	0	0	0	0	0	0	0	0	0	0	0	0	0	0	0	0	0
i_TRS	0	0	0	0	0	0	0	0	0	0	0	0	0	0	0	0	0	0	0	0	0	0	0	0	0	0	0	0	0	0	0	0	0	0	0	0	0	0	0	0	0	0	0	0	0	0	0	0	0
i_PALc	0	0	0	0	0	0	0	0	0	0	0	0	0	0	0	0	0	0	0	0	0	0	0	0	0	0	0	0	0	0	0	0	0	0	0	0.714286	0	0	0	0	0	0	0	0	0	0	0	0	0
i_BST	0	0	0	0	0	0	0	0	0	0	0	0	0	0	0	0	0	0	0	0	0	0	0	0	0	0	0	0	0	0	0	0	0	0	0	0.714286	0	0	0	0	0	0	0	0	0	0	0	0	0
i_BAC	0	0	0	0	0	0	0	0	0	0	0	0	0	0	0	0	0	0	0	0	0	0	0	0	0	0	0	0	0	0	0	0	0	0	0	0	0	0	0	0	0	0	0	0	0	0	0	0	0
i_DORsm	0	0	0	0	0	0	0	0	0	0	0	0	0	0	0	0	0	0	0.809524	0	0	0	0	0	0	0	0	0	0	0	0	0	0	0	0	0	0	0	0	0	0.809524	0	0	0	0	0	0	0	0
i_VENT	0	0	0	0	0	0	0	0	0	0	0	0	0	0	0	0	0	0.714286	0.904762	0.714286	0	0	0	0	0	0	0	0	0	0	0	0	0	0	0	0	0	0	0	0	0.904762	0	0	0	0	0	0	0	0
i_VAL	0	0	0	0	0	0	0	0	0	0	0	0	0	0	0	0	0	0	0	0	0	0	0	0	0	0	0	0	0	0	0	0	0	0	0	0	0	0	0	0	0	0	0	0	0	0	0	0	0
i_VM	0	0	0	0	0	0	0	0	0	0	0	0	0	0	0	0	0	0	0	0	0	0	0	0	0	0	0	0	0	0	0	0	0	0	0	0	0	0	0	0	0	0	0	0	0	0	0	0	0
i_VP	0	0	0	0	0	0	0	0	0	0	0	0	0	0	0	0	0	0.904762	0.714286	0	0	0	0	0	0	0	0	0	0	0	0	0	0	0	0	0	0	0	0	0	0.714286	0	0	0	0	0	0	0	0
i_VPL	0	0	0	0	0	0	0	0	0	0	0	0	0	0	0	0	0	0.904762	0	0	0	0	0	0	0	0	0	0	0	0	0	0	0	0	0	0	0	0	0	0	0	0	0	0	0	0	0	0	0
i_VPLpc	0	0	0	0	0	0	0	0	0	0	0	0	0	0	0	0	0	0	0.714286	0	0	0	0	0	0	0	0	0	0	0	0	0	0	0	0	0	0	0	0	0	0	0.714286	0.714286	0	0	0	0	0	0
i_VPM	0	0	0	0	0.809524	0	0.714286	0	0	0.809524	0	0.904762	0	0	0	0	0	0	0	0	0	0.714286	0	0	0	0	0	0	0	0	0	0	0	0	0	0	0	0	0.714286	0	0	0	0	0	0	0	0	0.714286	0
i_VPMpc	0	0	0	0	0	0	0	0	0	0	0	0	0	0	0	0	0	0	0.714286	0	0	0	0	0	0	0	0	0	0	0	0	0	0	0	0	0	0	0	0	0	0	0	0	0	0	0	0	0	0
i_PoT	0	0	0	0	0	0	0	0	0	0	0	0	0	0	0	0	0	0	0.809524	0	0	0	0	0	0	0	0	0	0	0	0	0	0	0	0	0	0	0	0	0	0.809524	0	0	0	0	0	0	0	0
i_SPF	0	0	0	0	0	0	0	0	0	0	0	0	0	0	0	0	0	0	0	0	0	0	0	0	0	0	0	0	0	0	0	0	0	0	0	0	0	0	0	0	0	0	0	0	0	0	0	0	0
i_SPFm	0	0	0	0	0	0	0	0	0	0	0	0	0	0	0	0	0	0	0	0	0	0	0	0	0	0	0	0	0	0	0	0	0	0	0	0	0	0	0	0	0	0	0	0	0	0	0	0	0
i_SPFp	0	0	0	0	0	0	0	0	0	0	0	0	0	0	0	0	0	0	0	0	0	0	0	0	0	0	0	0	0	0	0	0	0	0	0	0	0	0	0	0	0	0	0	0	0	0	0	0	0
i_SPA	0	0	0	0	0	0	0	0	0	0	0	0	0	0	0	0	0	0	0	0	0	0	0	0	0	0	0	0	0	0	0	0	0	0	0	0	0	0	0	0	0	0	0	0	0	0	0	0	0
i_PP	0	0	0	0	0	0	0	0	0	0	0	0	0	0	0	0	0	0	0	0	0	0	0	0	0	0	0	0	0	0	0	0	0	0	0	0	0	0	0	0	0	0	0	0	0	0	0	0	0
i_GENd	0	0	0	0	0	0	0	0	0	0	0	0	0	0	0	0	0	0	0.714286	0	0	0	0	0	0	0	0	0	0	0	0	0	0	0	0	0	0	0	0	0	0.714286	0	0	0	0	0	0	0	0
i_MG	0	0	0	0	0	0	0	0	0	0	0	0	0	0	0	0	0	0	0	0	0	0	0	0	0	0	0	0	0	0	0	0	0	0	0	0	0	0	0	0	0	0	0	0	0	0	0	0	0
i_MGv	0	0	0	0	0	0	0	0	0	0	0	0	0	0	0	0	0	0.714286	0.714286	0	0	0	0	0	0	0	0	0	0	0	0	0	0	0	0	0	0	0	0	0.714286	0.714286	0	0	0	0	0	0	0	0
i_MGm	0	0	0	0	0	0	0	0	0	0	0	0	0	0	0	0	0	0	0.714286	0	0	0	0	0	0	0	0	0	0	0	0	0	0	0	0	0	0	0	0	0	0.714286	0	0	0	0	0	0	0	0
i_LGd	0	0	0	0	0	0	0	0	0	0	0	0	0	0	0	0	0	0	0	0	0	0	0	0	0	0	0	0	0	0	0	0	0	0	0	0	0	0	0	0	0	0	0	0	0	0	0	0	0
i_DORpm	0	0	0	0	0	0	0	0	0	0	0	0	0	0	0	0	0	0	0	0	0	0	0	0	0	0	0	0	0	0	0	0	0	0	0	0	0	0	0	0	0.809524	0	0	0	0	0	0	0	0.714286
i_LAT	0	0	0	0	0	0	0	0	0	0	0	0	0	0	0	0	0	0	0.809524	0	0	0	0	0	0	0	0	0	0	0	0	0	0	0	0	0	0	0	0	0	0.809524	0	0	0	0	0	0	0	0.714286
i_LP	0	0	0	0	0	0	0	0	0	0	0	0	0	0	0	0	0	0	0	0	0	0	0	0	0	0	0	0	0	0	0	0	0	0	0	0	0	0	0	0	0.809524	0	0	0	0	0	0	0	0.714286
i_PO	0	0	0	0	0	0	0	0	0	0	0	0	0	0	0	0	0	0.809524	0	0	0	0	0	0	0	0	0	0	0	0	0	0	0	0	0	0	0	0	0	0	0	0	0	0	0	0	0	0	0
i_POL	0	0	0	0	0	0	0	0	0	0	0	0	0	0	0	0	0	0	0	0	0	0	0	0	0	0	0	0	0	0	0	0	0	0	0	0	0	0	0	0	0	0	0	0	0.714286	0	0	0	0
i_SGN	0	0	0	0	0	0	0	0	0	0	0	0	0	0.714286	0	0	0	0	0.714286	0.714286	0	0	0	0	0	0	0	0	0	0	0	0	0	0	0	0	0	0	0	0.714286	0.904762	0	0	0	0	0	0	0	0
i_Eth	0	0	0	0	0	0	0	0	0	0	0	0	0	0	0	0	0	0	0.714286	0.714286	0	0	0	0	0	0	0	0	0	0	0	0	0	0	0	0	0	0	0	0	0.904762	0	0	0	0	0	0	0	0.809524
i_ATN	0	0	0	0	0	0	0	0	0	0	0	0	0	0	0	0	0	0	0	0	0	0	0	0	0	0	0	0	0	0	0	0	0	0	0	0	0	0	0	0	0	0	0	0	0	0	0	0	0
i_AV	0	0	0	0	0	0	0	0	0	0	0	0	0	0	0	0	0	0	0	0	0	0	0	0	0	0	0	0	0	0	0	0	0	0	0	0	0	0	0	0	0	0	0	0	0	0	0	0	0
i_AM	0	0	0	0	0	0	0	0	0	0	0	0	0	0	0	0	0	0	0	0	0	0	0	0	0	0	0	0	0	0	0	0	0	0	0	0	0	0	0	0	0	0	0	0	0	0	0	0	0
i_AMd	0	0	0	0	0	0	0	0	0	0	0	0	0	0	0	0	0	0	0	0	0	0	0	0	0	0	0	0	0	0	0	0	0	0	0	0	0	0	0	0	0.714286	0	0	0	0	0	0	0	0
i_AMv	0.714286	0	0	0	0	0	0	0	0	0	0	0	0	0	0	0	0	0	0	0	0	0	0	0	0	0	0	0	0	0	0	0	0	0	0	0	0	0	0	0	0	0	0	0	0.714286	0	0	0	0
i_AD	0	0	0	0	0	0	0	0	0	0	0	0	0	0	0	0	0	0	0	0	0	0	0	0	0	0.809524	0	0	0	0	0	0	0	0	0	0	0	0	0	0	0	0.904762	0.904762	0.809524	0.809524	0	0	0	0
i_IAM	0	0	0	0	0	0	0	0	0	0	0	0	0	0	0	0	0	0	0	0	0	0	0	0	0	0	0	0	0	0	0	0	0	0	0	0	0	0	0	0	0	0	0	0	0	0	0	0	0
i_IAD	0	0	0	0	0	0	0	0	0	0	0	0	0	0	0	0	0	0	0	0	0	0	0	0	0	0	0	0	0	0	0	0	0	0	0	0	0	0	0	0	0	0	0	0	0	0	0	0	0
i_LD	0	0	0	0	0	0	0	0	0	0	0	0	0	0	0	0	0	0	0	0	0	0	0	0	0	0	0	0	0	0	0	0	0	0	0	0	0	0	0	0	0	0	0	0	0	0	0	0	0
i_MED	0	0	0	0	0	0	0	0	0	0	0	0	0	0	0	0	0	0	0.809524	0.809524	0.714286	0	0	0	0	0	0	0	0	0	0	0	0	0	0	0	0	0	0	0	1	0	0	0	0	0	0	0	0.714286
i_IMD	0	0	0	0	0	0	0	0	0	0	0	0	0	0.714286	0	0	0	0	0.714286	0.714286	0	0	0	0	0	0	0	0	0	0	0	0	0	0	0	0	0	0	0	0.714286	0.904762	0	0	0	0	0	0	0	0
i_MD	0	0	0	0	0	0	0	0	0	0	0	0	0	0.714286	0	0	0	0	0.714286	0.714286	0	0	0	0.714286	0	0	0.714286	0	0	0	0	0	0	0	0	0	0	0	0	0	0.904762	0	0	0	0	0	0	0	0
i_SMT	0	0	0	0	0	0.714286	0.714286	0	0	0	0	0	0.714286	0	0.714286	0	0	0	0	0	0	0	0	0	0	0	0	0	0	0	0	0	0	0	0	0	0	0	0	0.809524	0	0	0	0	0	0	0	0.714286	0
i_PR	0.809524	0	0	0	0	0	0	0	0	0	0	0	0	0	0	0	0	0	0	0	0	0	0	0	0	0	0	0	0	0	0	0	0	0	0	0	0	0	0	0	0	0	0	0	0.809524	0	0	0	0
i_MTN	0	0	0	0	0	0	0	0	0	0	0	0	0	0	0	0	0	0	0	0	0	0	0	0	0	0	0	0	0	0	0	0	0	0	0	0	0	0	0	0	0	0	0	0	0	0	0	0	0
i_PVT	0	0	0	0	0	0	0	0	0	0	0	0	0	0	0	0	0	0	0	0	0	0	0	0	0	0	0	0	0	0	0	0	0	0	0	0	0	0	0	0	0	0	0	0	0	0	0	0	0
i_PT	0	0	0	0	0	0	0	0	0	0	0	0	0	0	0	0	0	0	0	0	0	0	0	0	0	0	0	0	0	0	0	0	0	0	0	0	0	0	0	0	0	0	0	0	0	0	0	0	0
i_RE	0	0	0	0	0	0	0	0	0	0	0	0	0	0.809524	0	0	0	0	0	0	0	0	0	0	0	0	0	0	0	0	0	0	0	0	0	0	0	0	0	0	0	0	0	0	0	0	0	0	0
i_Xi	0	0	0	0	0	0	0	0	0	0	0	0	0	0	0	0	0	0	0	0	0	0	0	0	0	0	0	0	0	0	0	0	0	0	0	0	0	0	0	0	0	0	0	0	0	0	0	0	0
i_ILM	0	0	0	0	0	0	0	0	0	0	0	0	0	0	0	0	0	0	0	0	0	0	0	0	0	0	0	0	0	0	0	0	0	0	0	0	0	0	0	0	0.714286	0	0	0	0	0	0	0	0
i_RH	0	0	0	0	0	0	0	0	0	0	0	0	0	0	0	0	0	0	0.904762	0	0	0	0	0	0	0	0	0	0	0	0	0	0	0	0	0	0	0	0	0	0.714286	0	0	0	0	0	0	0	0
i_CM	0	0	0	0	0	0	0	0	0	0	0	0	0	0	0	0	0	0	0.809524	0	0	0	0	0	0	0	0	0	0	0	0	0	0	0	0	0	0	0	0	0	0.809524	0	0	0	0	0	0	0	0
i_PCN	0	0	0	0	0	0	0	0	0	0	0	0	0	0	0	0	0	0	0	0	0	0	0	0	0	0	0	0	0	0	0	0	0	0	0	0	0	0	0	0	0	0	0	0	0	0	0	0	0
i_CL	0	0	0	0	0	0	0	0	0	0	0	0	0	0	0	0	0	0	0	0	0	0	0	0	0	0	0	0	0	0	0	0	0	0	0	0	0	0	0	0	0	0	0	0	0	0	0	0	0
i_PF	0	0	0	0	0	0	0	0	0	0	0	0	0	0	0	0	0	0	0	0	0	0	0	0	0	0	0	0	0	0	0	0	0	0	0	0	0	0	0	0	0	0	0	0	0	0	0	0	0
i_PIL	0	0	0	0	0	0	0	0	0	0	0	0	0	0	0	0	0	0	0	0	0	0	0	0	0	0	0	0	0	0	0	0	0	0	0	0	0	0	0	0	0	0	0	0	0	0	0	0	0
i_RT	0	0	0	0	0	0	0	0	0	0	0	0	0	0	0	0	0	0	0	0	0	0	0	0	0	0	0	0	0	0	0	0	0	0	0	0	0	0	0	0	0.714286	0	0	0	0	0	0	0	0
i_GENv	0	0	0	0	0	0	0	0	0	0	0	0	0	0	0	0	0	0	0	0	0	0	0	0	0	0	0	0	0	0	0	0	0	0	0	0	0	0	0	0	0	0	0	0	0.714286	0	0	0	0
i_IGL	0	0	0	0	0	0	0	0	0	0	0	0	0	0	0	0	0	0	0	0	0	0	0	0	0	0	0	0	0	0	0	0	0	0	0	0.904762	0	0	0	0	0	0	0	0	0	0	0	0	0
i_IntG	0	0	0	0	0	0	0	0	0	0	0	0	0	0	0	0	0	0	0	0	0	0	0	0	0	0	0	0	0	0	0	0	0	0	0	0	0	0	0	0	0.809524	0	0	0	0	0	0	0	0
i_LGv	0	0	0	0	0	0	0	0	0	0	0	0	0	0	0	0	0	0	0	0	0	0	0	0	0	0	0	0	0	0	0	0	0	0	0	0	0	0	0	0	0	0	0	0	0	0	0	0	0
i_SubG	0	0	0	0	0	0	0	0	0	0	0	0	0	0	0	0	0	0	0	0	0	0	0.714286	0	0	0.714286	0	0	0	0	0	0	0	0	0	0	0	0	0	0	0	0.809524	0.809524	0.714286	0.714286	0	0	0	0.714286
i_EPI	0	0	0	0	0	0	0	0	0	0	0	0	0	0	0	0	0	0	0	0	0	0	0	0	0	0	0	0	0	0	0	0	0	0	0	0	0	0	0	0	0.714286	0	0	0	0	0	0	0	0
i_MH	0	0	0	0	0	0	0	0	0	0	0	0	0	0	0	0	0	0	0	0	0	0	0	0	0	0	0	0	0	0	0	0	0	0	0	0	0	0	0	0	0	0	0	0	0	0	0	0	0
i_LH	0	0	0	0	0	0	0	0	0	0	0	0	0	0	0	0	0	0	0	0	0	0	0	0	0	0	0	0	0	0	0	0	0	0	0	0	0	0	0	0	0.714286	0	0	0	0	0	0	0	0
i_PVZ	0	0	0	0	0	0	0	0	0	0	0	0	0	0	0	0	0	0	0	0	0	0	0	0	0	0	0	0.809524	0	0	0	0	0	0.714286	0	0	0	0	0	0	0	0	0	0	0	0	0	0	0
i_SO	0	0	0	0	0	0	0	0	0	0	0	0	0	0	0	0	0	0	0	0	0	0	0	0	0	0	0	0	0	0	0	0	0	0	0	0	0	0	0	0	0	0	0	0	0	0	0	0	0
i_ASO	0	0	0	0	0	0	0	0	0	0	0	0	0	0	0	0	0	0	0	0	0	0	0	0	0	0	0	0	0	0	0	0	0	0	0	0.714286	0	0	0	0	0	0	0	0	0	0	0	0	0
i_PVH	0	0	0	0	0	0	0	0	0	0	0	0	0	0	0	0	0	0	0	0	0	0	0	0	0	0	0	0	0	0	0	0	0	0	0	0	0	0	0	0	0	0	0	0	0	0	0	0	0
i_PVa	0	0	0	0	0	0	0	0	0	0	0	0	0	0	0	0	0	0	0	0	0	0	0	0	0	0	0	0	0	0	0	0	0	0	0	0	0	0	0	0	0	0	0	0	0	0	0	0	0
i_PVi	0	0	0	0	0	0	0	0	0	0	0	0	0	0	0	0	0	0	0	0	0	0	0	0	0	0	0	0	0.809524	0	0.809524	0	0	0	0	0	0	0	0	0	0	0	0	0	0	0	0	0	0
i_ARH	0	0	0	0	0	0	0	0	0	0	0	0	0	0	0	0	0	0	0	0	0	0	0	0	0	0	0	0.714286	0	0	0	0	0	0	0	0	0	0	0	0	0	0	0	0	0	0	0	0	0
i_PVR	0	0	0	0	0	0	0	0	0	0	0	0	0	0	0	0	0	0	0	0	0	0	0	0	0	0	0	0	0	0	0	0	0	0	0	0.809524	0	0	0	0	0	0	0	0	0	0	0	0	0
i_ADP	0	0	0	0	0	0	0	0	0.714286	0	0	0	0	0.714286	0	0	0	0	0	0.714286	0.809524	0	0	0.904762	0	0	0.904762	0	0	0	0	0	0	0.714286	0	0.809524	0	0	0	0	0.714286	0	0	0	0	0	0	0	0
i_AVP	0	0	0	0	0	0	0	0	0	0	0	0	0	0	0	0	0	0	0	0	0	0	0	0	0	0	0	0	0	0	0	0	0	0	0	0	0	0	0	0	0	0	0	0	0	0	0	0	0
i_AVPV	0	0	0	0	0	0	0	0	0.714286	0	0	0	0	0	0	0	0	0	0	0	0	0	0	0	0	0	0	0	0	0	0	0	0	0	0	0	0	0	0	0	0	0	0	0	0	0	0	0	0
i_DMH	0	0	0	0	0	0	0	0	0	0	0	0	0	0	0	0	0	0	0	0	0	0	0	0	0	0	0	0	0	0	0	0	0	0	0	0	0	0	0	0	0	0	0	0	0	0	0	0	0
i_MEPO	0	0	0	0	0	0	0	0	0	0.714286	0	0	0	0	0	0	0	0.904762	0	0	0.809524	0	0	0.714286	0.809524	0	0.714286	0	0	0	0	0	0	0	0.714286	0	0	0	0.809524	0	0	0	0	0	0	0	0	0	0
i_MPO	0	0	0	0	0	0	0	0	0	0	0	0	0	0.714286	0	0	0	0	0	0	0	0	0	0	0	0	0	0	0	0	0	0	0	0	0	0	0	0	0	0	0	0	0	0	0	0	0	0	0
i_OV	0	0	0	0	0	0.714286	0	0	0	0	0	0	0	0	0	0	0	0	0	0	0	0	0	0	0	0	0	0	0	0	0	0	0	0	0	0	0	0	0	0	0	0	0	0	0	0	0	0	0
i_PD	0	0	0	0	0	0	0	0	0	0	0	0	0	0	0	0	0	0	0	0	0	0	0	0	0	0	0	0	0	0	0	0	0	0	0	0	0	0	0	0	0	0	0	0	0	0	0	0	0
i_PS	0	0	0	0	0	0	0	0	0	0	0	0	0	0	0	0	0	0	0	0	0	0	0	0	0	0	0	0	0	0	0	0	0	0.714286	0	0.809524	0.714286	0	0	0	0	0	0	0	0	0	0	0	0
i_PVp	0	0	0	0	0	0	0	0	0	0	0	0	0	0	0	0	0	0	0	0	0	0	0	0	0	0	0	0.714286	0	0	0	0	0	0.809524	0	0	0.809524	0	0	0	0	0	0	0	0	0	0	0	0
i_PVpo	0	0	0	0	0	0	0	0	0	0	0	0	0	0	0	0	0	0	0	0	0	0	0	0	0	0	0	0	0	0	0	0	0	0	0	0	0	0	0	0	0	0	0	0	0	0	0	0	0
i_SBPV	0	0	0	0	0	0	0	0	0	0	0	0	0	0	0	0	0	0	0	0	0	0	0	0	0	0	0	0	0	0	0	0	0	0	0	0	0.714286	0	0	0	0	0	0	0	0	0	0	0	0
i_SCH	0	0	0	0	0	0	0	0	0	0	0	0	0	0	0	0	0	0	0	0	0	0	0	0	0	0	0	0	0	0	0	0	0	0	0	0	0	0	0	0	0	0	0	0	0	0	0	0	0
i_VMPO	0	0	0	0	0	0	0	0	0	0	0	0	0	0	0	0	0	0	0	0	0	0	0	0	0	0	0	0	0	0	0	0	0	0	0	0	0	0	0	0	0	0	0	0	0	0	0	0	0
i_VLPO	0	0	0	0	0	0	0	0	0	0	0	0	0	0	0	0	0	0	0	0	0	0	0	0	0	0	0	0	0	0	0	0	0	0	0	0.714286	0	0	0	0	0	0	0	0	0	0	0	0	0
i_MEZ	0	0	0	0	0	0	0	0	0	0	0	0	0	0.714286	0	0	0	0	0	0	0	0	0	0	0	0	0	0	0	0	0	0	0	0	0	0	0	0	0	0	0	0	0	0	0	0	0	0	0
i_AHN	0	0	0	0	0	0	0	0	0	0	0	0	0	0	0	0	0	0	0	0	0	0	0	0	0	0	0	0	0	0	0	0	0	0	0	0	0	0	0	0	0	0	0	0	0	0	0	0	0
i_MBO	0	0	0	0	0	0.714286	0	0	0	0	0	0	0	0	0	0	0	0	0	0	0	0	0	0	0	0	0	0	0	0	0	0	0	0	0	0	0	0	0	0	0	0	0	0	0	0	0	0	0
i_LM	0	0	0	0	0	0	0	0	0	0	0	0	0	0.714286	0	0	0	0	0	0	0	0	0	0	0	0	0	0	0	0	0	0	0	0	0	0	0	0	0	0	0	0	0	0	0	0	0	0	0
i_MM	0	0	0	0	0	0	0	0	0	0	0	0	0	0	0	0	0	0	0	0	0	0	0	0	0	0	0	0	0	0	0	0	0	0	0	0	0	0	0	0	0	0	0	0	0	0	0	0	0
i_MMme	0	0	0	0	0	0	0	0	0	0	0	0	0	0	0	0	0	0	0	0	0	0	0	0.714286	0	0	0.714286	0	0	0	0	0	0	0.714286	0	0.809524	0	0	0	0	0	0	0	0	0	0	0	0	0
i_MMl	0	0	0	0	0	0	0	0	0	0	0	0	0	0	0	0	0	0	0	0	0	0	0	0	0	0	0	0	0	0	0	0	0	0	0	0	0	0	0	0	0	0	0	0	0	0	0	0	0
i_MMm	0	0	0	0	0	0	0	0	0.714286	0	0	0	0	0.714286	0	0	0	0	0	0	0	0	0	0	0	0	0	0	0	0	0	0	0	0	0	0	0	0	0	0.714286	0	0	0	0	0	0	0	0	0
i_MMp	0	0	0	0	0	0	0	0	0	0	0	0	0.809524	0	0	0	0	0	0	0	0	0	0	0	0	0	0	0	0	0	0	0	0	0	0	0	0	0	0	0.714286	0	0	0	0	0	0.714286	0	0	0
i_MMd	0	0	0.714286	0	0.714286	0	0.809524	0	0	0.714286	0.714286	0	0.809524	0	0	0.809524	0.714286	0	0	0	0	0	0	0	0	0	0	0	0	0	0	0	0	0	0	0	0	0.809524	0	0	0	0	0	0	0	0.904762	0.809524	0.809524	0
i_SUM	0	0	0	0	0	0	0	0	0	0	0	0	0	0	0	0	0	0	0	0	0	0	0	0	0	0	0	0	0	0	0	0	0	0	0	0	0	0	0	0	0	0	0	0	0	0	0	0	0
i_TM	0	0	0	0	0	0	0	0	0	0	0	0	0	0	0	0	0	0	0	0	0	0	0	0	0	0	0	0	0	0	0	0	0.714286	0	0	0.714286	0	0	0	0	0	0	0	0	0	0	0	0	0
i_TMd	0	0	0	0	0	0	0	0	0	0	0	0	0	0	0	0	0	0	0	0	0	0	0	0	0	0	0	0	0	0	0	0	0	0	0	0	0.809524	0	0	0	0	0	0	0	0	0	0	0	0
i_TMv	0	0	0	0	0	0	0	0	0	0	0	0	0	0	0	0	0	0	0	0	0	0	0	0	0	0	0	0	0	0	0	0	0	0	0	0	0	0	0	0	0	0	0	0	0	0	0	0	0
i_MPN	0	0	0	0	0	0	0	0	0	0	0	0	0	0	0	0	0	0	0	0	0	0	0	0	0	0	0	0	0	0	0	0	0	0	0	0	0	0	0	0	0	0	0	0	0	0	0	0	0
i_PMd	0	0	0	0	0	0	0	0	0	0	0	0	0.714286	0	0	0	0	0	0	0	0	0	0	0	0	0	0	0	0	0	0	0	0	0	0	0	0	0	0	0	0	0	0	0	0	0	0	0	0
i_PMv	0	0	0	0	0	0	0	0	0	0	0	0	0	0	0	0	0	0	0	0	0	0	0	0	0	0	0	0	0	0	0	0	0	0	0	0	0	0	0	0	0	0	0	0	0	0	0	0	0
i_PVHd	0	0	0	0	0	0	0	0	0	0	0	0	0	0	0	0	0	0	0	0	0	0	0	0	0	0	0	0	0	0	0	0	0	0	0	0	0	0	0	0	0.714286	0	0	0	0	0	0	0	0
i_VMH	0	0	0	0	0	0	0	0	0	0	0	0	0	0	0.809524	0	0.714286	0	0	0	0	0	0	0	0	0	0	0	0	0	0	0	0	0	0	0	0	0	0	0.904762	0	0	0	0	0	0	0	0	0
i_PH	0	0	0	0	0	0	0	0	0	0	0	0	0	0	0	0	0	0	0	0	0	0	0	0	0	0	0	0	0	0	0	0	0	0	0	0	0	0	0	0	0	0	0	0	0	0	0	0	0
i_LZ	0	0	0	0	0	0	0	0	0	0	0	0	0	0	0	0	0	0	0	0	0	0	0	0	0	0	0	0	0	0	0	0	0	0	0	0	0	0	0	0	0	0	0	0	0	0	0	0	0
i_LHA	0	0	0	0	0	0	0	0	0	0	0	0	0	0.714286	0	0	0	0	0	0	0	0	0	0	0	0	0	0	0	0	0	0	0	0	0	0	0	0	0	0	0	0	0	0	0	0	0	0	0
i_LPO	0	0	0	0	0	0	0	0	0	0	0	0	0	0	0	0	0	0	0	0	0	0	0	0	0	0	0	0	0	0	0	0	0	0	0	0	0	0	0	0	0	0	0	0	0	0	0	0	0
i_PST	0	0	0	0.714286	0.809524	0	0.714286	0	0	0.809524	0	0.904762	0	0	0	0	0	0	0	0	0	0.714286	0	0	0	0	0	0	0	0	0	0	0	0	0.809524	0	0	0	0.714286	0	0	0	0	0	0	0	0	0.714286	0
i_PSTN	0	0	0	0	0	0	0	0	0	0	0	0	0	0	0	0	0	0	0	0	0	0	0	0	0	0	0	0	0	0	0	0	0	0	0	0	0	0	0	0	0	0	0	0	0	0	0	0	0
i_PeF	0	0	0	0	0	0	0	0	0	0	0	0	0	0	0	0	0	0	0	0	0	0	0	0	0	0	0	0	0	0	0	0	0	0	0	0	0	0	0	0	0	0	0	0	0	0	0	0	0
i_RCH	0	0	0	0	0	0	0	0	0	0	0	0	0	0	0	0	0	0	0	0	0	0	0	0	0	0	0	0	0	0	0	0	0	0	0	0	0	0	0	0	0	0	0	0	0	0	0	0	0
i_STN	0	0	0	0	0	0	0	0	0	0	0	0	0	0	0	0	0	0	0	0	0	0	0	0	0	0	0	0	0	0	0	0	0	0	0	0	0	0	0	0	0	0	0	0	0	0	0	0	0
i_TU	0	0	0	0	0	0	0	0	0	0	0	0	0	0.714286	0	0	0	0	0	0	0	0	0	0	0	0	0	0	0	0	0	0	0	0	0	0	0	0	0	0	0	0	0	0	0	0	0	0	0
i_ZI	0	0	0	0	0	0	0	0	0	0	0	0	0	0	0	0	0	0	0	0	0	0	0	0	0	0	0	0	0	0	0	0	0	0	0	0.809524	0	0	0	0	0	0	0	0	0	0	0	0	0
i_FF	0	0	0	0	0	0	0	0	0	0	0	0	0	0	0	0	0	0	0	0	0	0	0	0	0	0	0	0	0	0	0	0	0	0	0	0	0	0	0	0	0	0	0	0	0	0	0	0	0
i_ME	0	0	0	0	0.714286	0	0	0	0.714286	0.714286	0	0.809524	0	0	0	0	0.714286	0	0	0	0	1	0	0.714286	0	0	0.714286	0	0	0	0	0	0	0	0.714286	0	0	0	0.809524	0	0	0	0	0	0	0	0	0	0
i_MBsen	0	0	0	0	0	0	0	0	0	0	0	0	0	0	0	0	0	0	0	0	0	0	0	0	0	0	0	0	0	0	0	0	0	0	0	0	0	0	0	0	0	0	0	0	0	0	0	0	0
i_SCs	0	0	0	0	0	0	0	0	0	0	0	0	0	0	0	0	0	0	0	0	0	0	0	0	0	0	0	0	0	0	0	0	0	0	0	0	0	0	0	0	0	0	0	0	0	0	0	0	0
i_SCop	0	0	0	0	0	0	0	0	0	0	0	0	0	0	0	0	0	0	0	0	0	0	0	0	0	0	0	0	0	0	0	0	0	0	0	0	0	0	0	0	0	0	0	0	0	0	0	0	0
i_SCsg	0	0	0	0	-0.714286	0	0	0	0	0	0	0	0	0	0	0	0	0	0	0	0	0	0	0	0	0	0	0	0	0	0	0	0	0	0	0	0	0	0	0	0	0	0	0	0	0	0	0	0
i_SCzo	0	0	0	0	0	0	0	0	0	0	0	0	0	0	0	0	0	0	0	0	0	0	0	0	0	0	0	0	0	0	0	0	0	0	0	0.904762	0	0	0	0	0	0	0	0	0	0	0	0	0
i_IC	0	0	0	0	0	0	0	0	0	0	0	0	0	0	0	0	0	0	0	0	0	0	0	0	0	0	0	0	0	0	0	0	0	0	0	0	0	0	0	0	0	0	0	0	0	0	0	0	0
i_ICe	0	0	0	0	0	0	0	0	0	0	0	0	0	0	0	0	0	0	0	0	0	0	0	0	0	0	0	0	0	0	0	0	0	0	0	0	0	0	0	0	0	0	0	0	0	0	0	0	0
i_NB	0	0	0	0	0	0	0	0	0	0	0	0	0	0	0	0	0	0	0	0	0	0	0	0	0	0	0	0	0	0	0	0	0	0	0	0	0	0	0	0	0	0	0	0	0	0	0	0	0
i_SCO	0	0	0	0	0	0	0	0	0	0	0	0	0	0	0	0	0	0	0	0	0	0	0	0	0	0	0	0	0	0	0	0	0	0	0	0	0	0	0	0	0	0	0	0	0	0	0	0	0
i_MBmot	0	0	0	0	0	0	0	0	0	0	0	0	0	0	0	0	0	0	0	0	0	0	0	0	0	0	0	0	0	0	0	0	0	0	0	0	0	0	0	0	0	0	0	0	0	0	0	0	0
i_SNr	0	0	0	0	0	0.714286	0	0	0	0	0	0	0	0	0.714286	0	0	0	0	0	0	0	0	0	0	0	0	0	0	0	0	0	0	0	0	0	0	0	0	0	0	0	0	0	0	0	0	0	0
i_VTA	0	0	0	0	0	0	0	0	0	0	0	0	0	0	0	0	0	0	0	0	0	0	0	0	0	0	0	0	0	0	0	0	0	0	0	0	0	0	0	0	0	0	0	0	0	0	0	0	0
i_PN	0	0	0	0	0	0	0	0	0	0	0	0	0	0	0	0	0	0	0	0	0	0	0	0	0	0	0	0	0	0	0	0	0	0	0	0	0	0	0	0	0	0	0	0	0	0	0	0	0
i_RR	0	0	0	0	0	0	0	0	0	0	0	0	0	0	0	0	0	0	0	0	0	0	0	0	0	0	0	0	0	0	0	0	0	0	0	0	0	0	0	0	0	0	0	0	0	0	0	0	0
i_MRN	0	0	0	0	0	0	0	0	0	0	0	0	0	0	0	0	0	0	0	0	0	0	0	0	0	0	0	0	0	0	0	0	0	0	0	0	0	0	0	0	0	0	0	0	0	0	0	0	0
i_SCm	0	0	0	0	0	0	0	0	0	0	0	0	0	0	0	0	0	0	0	0	0	0	0	0	0	0	0	0	0	0	0	0	0	0	0	0	0	0	0	0	0	0	0	0	0	0	0	0	0
i_SCdg	0	0	0	0	0	0	0	0	0	0	0	0	0	0	0	0	0	0	0	0	0	0	0	0	0	0	0	0	0	0	0	0	0	0	0	0	0	0	0	0	0	0	0	0	0	0	0	0	0
i_SCdw	0	0	0	0	0	0	0	0	0	0	0	0	0	0	0	0	0	0	0.809524	0	0	0	0	0	0	0	0	0	0	0	0	0	0	0	0	0	0	0	0	0	0.809524	0	0	0	0	0	0	0	0
i_SCiw	0	0	0	0	0	0	0	0	0	0	0	0	0	0	0	0	0	0	0	0	0	0	0	0	0	0	0	0	0	0	0	0	0	0	0	0	0	0	0	0	0	0	0	0	0	0	0	0	0
i_SCig	0	0	0	0	0	0	0	0	0	0	0	0	0	0	0	0	0	0	0	0	0	0	0	0	0	0	0	0	0	0	0	0	0	0	0	0.714286	0	0	0	0	0	0	0	0	0	0	0	0	0
i_PAG	0	0	0	0	0	0	0	0	0	0	0	0	0	0	0	0	0	0	0	0	0	0	0	0	0	0	0	0	0	0	0	0	0	0	0	0	0	0	0	0	0	0	0	0	0	0	0	0	0
i_PRC	0	0	0	0	0	0	0	0	0	0	0	0	0	0	0	0	0	0	0	0	0	0	0	0	0	0	0	0	0	0	0	0	0	0	0	0	0	0	0	0	0	0	0	0	0	0	0	0	0
i_INC	0	0	0	0	0	0	0	0	0	0	0	0	0	0	0	0	0	0	0.714286	0	0	0	0	0	0	0	0	0	0	0	0	0	0	0	0	0	0	0	0	0	0	0	0	0	0	0	0	0	0
i_ND	0	0	0	0	0	0	0	0	0	0	0	0	0	0	0	0	0	0	0.809524	0	0	0	0	0	0	0	0	0	0	0	0	0	0	0	0	0	0	0	0	0	0.809524	0	0	0	0	0	0	0	0
i_Su3	0	0	0	0	0	0	0	0	0	0	0	0	0	0	0	0	0	0	0	0	0	0	0	0	0	0	0	0	0	0	0	0	0	0	0	0.904762	0	0	0	0	0	0	0	0	0	0	0	0	0
i_PRT	0	0	0	0	0	0	0	0	0	0	0	0	0	0	0	0	0	0	0	0	0	0	0	0	0	0	0	0	0	0	0	0	0	0	0	0	0	0	0	0	0	0	0	0	0	0	0	0	0
i_APN	0	0	0	0	0	0	0	0	0	0	0	0	0	0	0	0	0	0	0	0	0	0	0	0	0	0	0	0	0	0	0	0	0	0	0	0	0	0	0	0	0	0	0	0	0	0	0	0	0
i_MPT	0	0	0	0	0	0	0	0	0	0	0	0	0	0	0	0	0	0	0	0	0	0	0	0	0	0	0	0	0	0	0	0	0	0	0	0	0	0	0	0	0	0	0	0	0	0	0	0	0
i_NOT	0	0	0	0	0	0	0	0	0	0	0	0	0	0	0	0	0	0	0	0	0	0	0	0	0	0	0	0	0	0	0	0	0	0	0	0	0	0	0	0	0.809524	0	0	0	0	0	0	0	0.714286
i_NPC	0	0	0	0	0	0	0	0	0	0	0	0	0	0	0	0	0	0	0	0	0	0	0	0	0	0	0	0	0	0	0	0	0	0	0	0.809524	0	0	0	0	0.714286	0	0	0	0	0	0	0	0
i_OP	0	0	0	0	0	0	0	0	0	0	0	0	0	0	0	0	0	0	0.809524	0	0	0	0	0	0	0	0	0	0	0	0	0	0	0	0	0	0	0	0	0	0	0	0	0	0	0	0	0	0
i_PPT	0	0	0	0	0	0	0	0	0	0	0	0	0	0	0	0	0	0	0	0	0	0	0	0	0	0	0	0	0	0	0	0	0	0	0	0	0	0	0	0	0	0	0	0	0	0	0	0	0
i_RPF	0.714286	0	0	0	0	0	0	0	0	0	0	0	0	0	0	0	0	0	0	0	0	0	0	0	0	0	0	0	0	0	0	0	0	0	0	0	0	0	0	0	0	0	0	0	0.714286	0	0	0	0
i_RN	0	0	0	0	0	0	0	0	0	0	0	0	0	0	0	0	0	0	0	0	0	0	0	0	0	0	0	0	0	0	0	0	0	0	0	0	0	0	0	0	0	0	0	0	0.714286	0	0	0	0
i_III	0	0	0	0	0	0	0	0	0	0	0	0	0	0	0	0	0	0	0	0	0	0	0	0	0	0	0	0	0	0	0	0	0	0	0	0	0	0	0	0	0	0	0	0	0	0	0	0	0
i_MA3	0	0	0	0	0	0	0	0	0	0	0	0	0	0	0	0	0	0	0.809524	0	0.714286	0	0	0	0.904762	0	0	0.714286	0	0	0	0	0	0	0	0	0	0	0	0	0	0	0	0	0	0	0	0	0
i_EW	0	0	0	0	0	0	0	0	0	0	0	0	0	0	0	0	0	0	0	0	0	0	0	0	0	0	0	0	0	0	0	0	0	0	0	0	0.714286	0	0	0	0	0	0	0	0	0	0	0	0
i_LT	0	0	0	0	0	0	0	0	0	0	0	0	0	0	0	0	0	0	0	0	0	0	0	0	0	0	0	0	0	0	0	0	0	0	0	0	0	0	0	0	0	0	0	0	0	0	0	0	0
i_DT	0	0	0	0	0	0	0	0	0	0	0	0	0	0	0	0	0	0.714286	0.714286	0	0	0	0	0	0	0	0	0	0	0	0	0	0	0	0	0	0	0	0	0.714286	0.714286	0	0	0	0	0	0	0	0
i_MT	0	0	0	0	0	0	0	0	0	0	0	0	0	0	0	0	0	0	0	0	0	0	0	0	0	0	0	0	0	0	0	0	0	0	0	0	0	0	0	0	0	0	0	0	0	0	0	0	0
i_MBsta	0	0	0	0	0	0	0	0	0	0	0	0	0	0	0	0	0	0	0	0	0	0	0	0	0	0	0	0	0	0	0	0	0	0	0	0	0	0	0	0	0	0	0	0	0	0	0	0	0
i_SNc	0	0	0	0	0	0.714286	0	0	0	0	0	0	0	0	0.714286	0	0	0	0	0	0	0	0	0	0	0	0	0	0	0	0	0	0	0	0	0	0	0	0	0	0	0	0	0	0	0	0	0	0
i_PPN	0	0	0	0	0	0	0	0	0	0	0	0	0	0	0	0	0	0	0.809524	0	0	0	0	0	0	0	0	0	0	0	0	0	0	0	0	0	0	0	0	0	0	0	0	0	0	0	0	0	0
i_RAmb	0	0	0	0	0	0	0	0	0	0	0	0	0	0	0	0	0	0	0	0	0	0	0	0	0	0	0	0	0	0	0	0	0	0	0	0	0	0	0	0	0	0	0	0	0	0	0	0	0
i_IF	0	0	0	0	0	0	0	0	0	0	0	0	0	0	0	0	0	0	0	0	0	0	0	0	0	0	0	0	0	0	0	0	0.714286	0	0	0	0	0	0	0	0	0	0	0	0	0	0	0	0
i_IPN	0	0	0	0	0	0	0	0	0	0	0	0	0	0	0	0	0	0	0	0	0	0	0	0	0.714286	0	0	0.714286	0	0	0	0	0	0	0	0	0	0	0	0	0	0	0	0	0	0	0	0	0
i_IPR	0	0	0	0	0.714286	0.809524	0.809524	0	0.714286	0	0	0	0.809524	0.714286	1	0.809524	0.904762	0	0	0.714286	0	0	0	0	0	0	0	0	0	0	0	0	0	0	0	0	0	0.809524	0	0.904762	0	0	0	0	0	0.714286	0	0.809524	0
i_IPC	0	0	0	0	0	0	0	0	0	0	0	0	0	0	0	0	0	0	0	0	0	0	0	0	0	0	0	0	0	0	0	0	0	0	0	0	0	0	0	0	0	0	0	0	0	0	0	0	0
i_IPA	0	0	0	0	0	0	0	0	0	0	0	0	0	0	0	0	0	0	0	0	0	0	0	0.714286	0.809524	0	0.714286	1	0	0	0	0	0	0.904762	0	0	0.714286	0	0	0	0	0	0	0	0	0	0	0	0
i_IPL	0	0	0	0	0	0	0	0	0	0	0	0	0	0	0	0	0	0	0	0	0	0	0	0	0	0	0	0	0	0	0	0	0	0	0	0	0	0	0	0	0	0	0	0	0.714286	0	0	0	0
i_IPI	0	0	0	0	0	0	0	0	0	0	0	0	0	0	0	0	0	0	0	0	0	0	0	0	0	0	0	0	0	0	0	0	0	0	0	0	0	0	0	0	0	0	0	0	0.714286	0	0	0	0
i_IPDM	0	0	0	0	0	0	0	0	0	0	0	0	0	0	0	0	0	0	0.714286	0	0	0	0	0	0	0	0	0	0	0	0	0	0	0	0	0	0	0	0	0	0	0	0	0	0	0	0	0	0
i_IPDL	0	0	0	0	0	0	0	0	0	0	0	0	0	0	0	0	0	0	0	0	0	0	0	0	0	0	0	0	0	0	0	0	0	0	0	0	0	0	0	0	0	0	0	0	0	0	0	0	0
i_IPRL	0	0	0	0	0	0	0	0	0	0	0	0	0	0	0	0	0	0	0	0	0	0	0	0	0	0	0	0	0	0	0	0	0	0	0	0	0	0	0	0	0	0	0	0	0	0	0	0	0
i_RL	0	0	0	0	0	0	0	0	0	0	0	0	0	0	0	0	0	0	0	0	0	0	0	0	0	0	0	0	0	0	0	0	0.809524	0	0	0	0	0	0	0	0	0	0	0	0	0	0	0	0
i_CLI	0	0	0	0	0	0	0	0	0	0	0	0	0	0	0	0	0	0	0	0	0	0	0	0	0	0	0	0	0	0	0	0	0	0	0	0.714286	0	0	0	0	0	0	0	0	0	0	0	0	0
i_P	0	0	0	0	0	0	0	0	0	0	0	0	0	0	0	0	0	0	0	0	0.714286	0.714286	0.714286	0.809524	0	0	0.809524	0.714286	0	0	0	0	0	0.809524	0.809524	0	0	0	0.714286	0	0	0	0	0	0	0	0	0	0
i_P-sen	0	0	0	0	0	0	0	0	0	0	0	0	0	0	0	0	0	0	0	0	0	0	0	0	0	0	0	0	0	0	0	0	0	0	0	0	0	0	0	0	0	0	0	0	0	0	0	0	0
i_NLL	0	0	0	0	0	0	0	0	0	0	0	0	0	0	0	0	0	0	0	0	0	0	0	0	0	0	0	0	0	0	0	0	0	0	0	0	0	0	0	0	0	0	0	0	0	0	0	0	0
i_P-mot	0	0	0	0	0	0	0	0	0	0	0	0	0	0	0	0	0	0	0	0	0	0.714286	0	0	0	0	0	0	0	0	0	0	0.714286	0	0	0	0	0	0	0	0	0	0	0	0	0	0	0	0
i_PG	0	0	0	0	0	0	0	0	0	0	0	0	0	0	0	0	0	0	0	0	0	0	0	0	0	0	0	0	0	0	0	0	0	0	0	0	0	0	0	0	0	0	0	0	0	0	0	0	0
i_TRN	0	0	0	0	0	0	0	0	0	0.809524	0	0.714286	0	0	0	0	0	0	0	0	0.714286	0.714286	0	0.809524	0	0	0.809524	0	0	0	0	0	0	0	0	0	0	0	0.714286	0	0	0	0	0	0	0	0	0	0
i_P-sat	0	0	0	0	0	0	0	0	0	0	0	0	0	0	0	0	0	0	0	0	0	0	0	0	0	0	0	0	0	0	0	0	0	0	0	0	0	0	0	0	0	0	0	0	0	0	0	0	0
i_CS	0	0	0	0	0	0	0	0	0	0	0	0	0	0	0	0	0	0	0.809524	0	0	0	0	0	0	0	0	0	0	0	0	0	0	0	0	0	0	0	0	0	0.809524	0	0	0	0	0	0	0	0
i_PRNr	0	0	0	0	0	0	0	0	0	0	0	0	0	0	0	0	0	0	0	0	0	0	0	0	0	0	0	0	-0.809524	0	-0.809524	0	0	0	0	0	0	0	0	0	0	0	0	0	0	0	0	0	0
c_FRP	0	0	0	0	0	0	0	0	0	0	0	0	0	0	0	0	0	0	0	0	0	0	0	0	0	0	0	0.809524	0	0	0	0	0	0.714286	0	0	0	0	0	0	0	0	0	0	0	0	0	0	0
c_MO	0	0	0	0	0	0	0	0	0	0.714286	0	0	0	0	0	0	0	0	0	0.714286	0.809524	0	0.809524	0.714286	0	0	0.714286	0	0	0	0	0	0	0.714286	0.904762	0	0	0	0.809524	0	0	0	0	0	0	0	0	0	0
c_MOp	0	0	0	0	0	0	0	0	0	0	0	0	0	0	0	0	0	0	0	0	0	0	0	0	0	0	0	0	0	0	0	0	0	0	0	0	0	0	0	0	0	0	0	0	0	0	0	0	0.809524
c_MOs	0	0	0	0	0	0	0	0	0	0.714286	0	0	0	0	0	0	0	0	0	0.714286	0.809524	0	0.809524	0.714286	0	0	0.714286	0	0	0	0	0	0	0.714286	0.904762	0	0	0	0.809524	0	0	0	0	0	0	0	0	0	0
c_SSp	0	0	0	0	0	0	0	0	0	0	0	0	0	0	0	0	0	0	0	0	0.714286	0	0.714286	0	0	0	0	0	0	0	0	0	0	0	0	0	0	0	0	0	0	0	0	0	0	0	0	0	0
c_SSp-n	0	0	0	0	0	0.809524	0	0	0.904762	0	0	0	0	0.904762	0.809524	0	0.714286	0	0	0.714286	0	0	0	0	0	0	0	0	0	0	0	0	0	0	0	0	0	0	0	0.714286	0	0	0	0	0	0	0	0	0
c_SSp-bfd	0	0	0	0	0	0	0	0	0	0	0	0	0	0	0	0	0	0	0	0	0	0	0	0	0	0	0	0	0	0	0	0	0	0	0	0	0	0	0	0	0	0	0	0	0	0	0	0	0.809524
c_SSp-ll	0	0	0	0	0	0	0	0	0	0	0	0	0	0	0	0	0	0	0	0	0.714286	0	0.904762	0	0	0.714286	0	0	0	0	0	0	0	0	0	0	0	0	0	0	0	0	0	0.714286	0	0	0	0	0.714286
c_SSp-m	0	0	0	0	0	0	0	0	0	0	0	0	0	0	0	0	0	0	0	0	0	0	0	0	0	0	0	0	0	0	0	0	0	0	0	0.714286	0	0	0	0	0.809524	0	0	0	0	0	0	0	0
c_SSp-ul	0	0	0	0	0	0	0	0	0	0	0	0	0	0	0	0	0	0	0	0	0	0	0.714286	0	0	0	0	0	0	0	0	0	0	0	0	0	0	0	0	0	0	0	0	0	0	0	0	0	0.714286
c_SSp-tr	0.714286	0	0	0	0	0	0	0	0	0	0	0	0	0	0	0	0	0	0	0	0	0	0	0	0	0	0	0	0	0	0	0	0	0	0	0	0	0	0	0	0	0	0	0	0	0	0	0	0
c_SSp-un	0	0	0	0	0	0	0	0	0	0	0	0	0	0	0	0	0	0	0	0	0	0	0	0	0	0	0	0	0	0	0	0	0	0	0	0	0	0	0	0	0	0	0	0	0	0	0	0	0
c_SSs	0	0	0	0	0	0.714286	0	0	0	0	0	0	0.714286	0.809524	0	0	0	0	0	0.809524	0	0	0	0	0	0	0	0	0	0	0	0	0	0	0	0	0	0	0	0	0	0	0	0	0	0	0	0	0
c_GU	0	0	0	0	0	0	0	0	0.714286	0	0	0	0	0.714286	0	0	0	0	0	0.714286	0	0	0	0.714286	0	0	0.714286	0	0	0	0	0	0	0	0	0.809524	0	0	0	0	0	0	0	0	0	0	0	0	0
c_VISC	0	0	0	0	0	0.714286	0	0	1	0	0	0	0	0.809524	0.714286	0	0	0	0	0	0	0.714286	0	0	0	0	0	0	0	0	0	0	0	0	0	0	0	0	0	0	0	0	0	0	0	0	0	0	0
c_AUD	0	0	0	0	0	0	0	0	0	0	0	0	0	0	0	0	0	0.714286	0	0.714286	0.809524	0	0	0.714286	0	0	0.714286	0	0	0	0	0	0	0	0	0	0	0	0	0	0.714286	0	0	0	0	0	0	0	0.809524
c_AUDd	0	0	0	0	0	0	0	0	0	0.714286	0	0	0	0	0	0	0	0	0	0	0.809524	0	0	0.714286	0	0	0.714286	0	0	0	0	0	0	0	0	0	0	0	0	0	0	0	0	0	0	0	0	0	0
c_AUDp	0	0	0	0	0	0	0	0	0	0	0	0	0	0	0	0	0	0.809524	0	0	0.714286	0	0	0	0.714286	0	0	0	0	0	0	0	0	0	0	0	0	0	0	0	0	0	0	0	0	0	0	0	0.714286
c_AUDpo	0	0	0	0	0	0	0	0	0	0	0	0	0	0	0	0	0	0.809524	0	0	0.714286	0	0	0	0.714286	0	0	0	0	0	0	0	0	0	0	0	0	0	0	0	0	0	0	0	0	0	0	0	0.714286
c_AUDv	0	0	0	0	0	0	0	0	0	0	0	0	0	0	0	0.714286	0	0.809524	0	0.809524	0.904762	0	0.714286	0.809524	0.714286	0	0.809524	0	0	0	0	0	0	0	0	0	0	0.714286	0.714286	0	0.809524	0	0	0	0	0	0.714286	0	0.904762
c_VIS	0.714286	0	0	0	0	0	0	0	0	0	0	0	0	0	0	0	0	0	0	0	0	0	0.714286	0	0	0.714286	0	0	0	0	0	0	0	0	0	0	0	0	0	0	0	0	0	0.714286	0.714286	0	0	0	0
c_VISal	0	0	0	0	0	0	0	0	0	0	0	0	0	0	0	0	0	0	0	0	0	0	0	0	0	0	0	0	0	0	0	0	0	0	0	0	0	0	0	0	0	0	0	0	0	0	0	0	0
c_VISam	0	0	0	0	0	0	0	0	0	0	0	0	0	0	0	0	0	0	0	0	0	0	0	0	0	0	0	0	0	0	0	0	0	0.714286	0	0	0.714286	0	0	0	0	0	0	0	0	0	0	0	0
c_VISl	0	0	0	0	0	0	0	0	0	0	0	0	0	0	0	0	0	0	0	0	0	0	0	0	0	0	0	0	0	0	0	0	0	0	0	0	0	0	0	0	0	0	0	0	0	0	0	0	0
c_VISp	0.809524	0	0	0	0	0	0	0	0	0	0	0	0	0	0	0	0	0	0	0	0	0	0	0	0	0.809524	0	0	0	0	0	0	0	0	0	0	0	0	0	0	0	0.714286	0.714286	0.809524	0.809524	0	0	0	0
c_VISpm	0.904762	0	0	0	0	0	0	0	0	0	0	0	0	0	0	0	0	0	0	0	0	0	0	0	0	0	0	0	0	0	0	0	0	0	0	0	0	0	0	0	0	0	0	0	0	0	0	0	0
c_VISli	0	0	0	0	0	0	0	0	0	0	0	0	0	0	0	0	0	0	0	0	0.714286	0	0.904762	0	0	0.714286	0	0	0	0	0	0	0	0	0	0	0	0	0	0	0	0	0	0.714286	0	0	0	0	0.714286
c_VISpor	0	0	0	0	0	0	0	0	0	0	0	0	0	0	0	0	0	0	0	0	0.809524	0	0.809524	0.714286	0	0	0.714286	0	0	0	0	0	0	0.714286	0.714286	0	0.714286	0	0	0	0	0	0	0	0	0	0	0	0
c_ACA	0	0	0	0	0	0	0	0	0	0	0	0	0	0	0	0	0	0	0	0	0.714286	0	0.714286	0.809524	0.714286	0	0.809524	0.904762	0	0	0	0	0	1	0	0	0.809524	0	0	0	0	0	0	0	0	0	0	0	0
c_ACAd	0	0	0	0	0	0	0	0	0	0	0	0	0	0	0	0	0	0	0	0	0.809524	0	0.809524	0.714286	0	0	0.714286	0	0	0	0	0	0	0.714286	0.714286	0	0.714286	0	0	0	0	0	0	0	0	0	0	0	0
c_ACAv	0	0	0	0	0	0	0	0	0	0	0	0	0	0	0	0	0	0	0	0	0	0	0	0	0	0	0	0.714286	0	0	0	0	0	0.809524	0	0	0.809524	0	0	0	0	0	0	0	0	0	0	0	0
c_PL	0	0	0	0	0	0	0	0	0	0	0	0	0	0	0	0	0	0	0	0	0	0	0	0	0	0	0	0.714286	0	0	0	0	0	0	0	0	0.809524	0	0	0	0	0	0	0	0	0	0	0	0
c_ILA	0	-0.714286	0	0	0	0	0	0	0	0	0	0	0	0	0	0	0	0	0	0	0	0	0	0	0	0	0	0	0	0	0	0	0	0	0	0	0	0	0	0	0	0	0	0	0	0	0	0	0
c_ORB	0	0	0	0	0	0	0	0	0	0	0	0	0	0	0	0	0	0	0	0	0.809524	0	0	0.904762	0.809524	0	0.904762	0.809524	0	0	0	0	0	0.904762	0	0	0.714286	0	0	0	0	0	0	0	0	0	0	0	0
c_ORBl	0	0	0	0	0	0	0	0	0	0	0	0	0	0	0	0	0	0	0	0	0.904762	0.714286	0.714286	1	0.714286	0	1	0.714286	0	0	0	0	0	0.809524	0	0.714286	0	0	0.714286	0	0	0	0	0	0	0	0	0	0.714286
c_ORBm	0	0	0	0	0	0	0	0	0	0	0	0	0	0	0	0	0	0	0	0	0	0	0	0	0	0	0	0	0	0	0	0	0.714286	0	0	0	0	0	0	0	0	0	0	0	0	0	0	0	0
c_ORBvl	0	0	0	0	0	0	0	0	0	0	0	0	0	0	0	0	0	0	0	0	0.904762	0.714286	0.714286	1	0.714286	0	1	0.714286	0	0	0	0	0	0.809524	0	0.714286	0	0	0.714286	0	0	0	0	0	0	0	0	0	0.714286
c_AI	0	0	0	0	0	0	0	0	0	0	0	0	0.809524	0.714286	0.809524	0.809524	0.714286	0	0	0.714286	0	0	0	0	0	0	0	0	0	0	0	0	0	0	0	0	0	0.809524	0	0.904762	0.714286	0	0	0	0	0.714286	0	0	0
c_AId	0	0	0	0	0	0	0	0	0	0	0	0	0	0	0	0	0	0.714286	0.904762	0.714286	0	0	0	0	0	0	0	0	0	0	0	0	0	0	0	0	0	0	0	0	0.904762	0	0	0	0	0	0	0	0
c_AIp	0	0	0	0	0.809524	0.714286	0.904762	0.714286	0	0	0	0.714286	0.714286	0	0.904762	0.904762	1	0	0	0	0	0.714286	0	0	0	0	0	0	0	0	0	0	0	0	0	0	0	0.904762	0.714286	0.809524	0	0	0	0	0	0.809524	0.714286	0.904762	0
c_AIv	0	0	0	0	0	0	0	0	0	0	0	0	0	0	0	0	0	0	0.809524	0	0	0	0	0	0	0	0	0	0	0	0	0	0	0	0	0	0	0	0	0	0.809524	0	0	0	0	0	0	0	0
c_RSP	0	0	0	0	0	0	0	0	0	0	0	0	0	0	0	0	0	0	0	0	0	0	0	0.714286	0	0	0.714286	0.809524	0	0	0	0	0	0.904762	0	0	0.904762	0	0	0	0	0	0	0	0	0	0	0	0
c_RSPagl	0	0	0	0	0	0	0	0	0	0	0	0	0	0	0	0	0	0	0	0	0	0	0	0	0	0	0	0	0	0	0	0	0	0	0	0	0	0	0	0	0	0	0	0	0	0	0	0	0
c_RSPd	0	0	0	0	0	0	0	0	0	0	0	0	0	0	0	0	0	0	0	0	0	0	0	0.714286	0	0	0.714286	0.809524	0	0	0	0	0	0.904762	0	0	0.904762	0	0	0	0	0	0	0	0	0	0	0	0
c_RSPv	0	0	0	0	0	0	0	0	0	0	0	0	0	0	0	0	0	0	0	0	0.714286	0.714286	0	0.809524	0.714286	0	0.809524	0.714286	0	0	0	0	0	0.809524	0	0	0	0	0	0	0	0	0	0	0	0	0	0	0
c_PTLp	0	0	0	0	0	0	0	0	0	0	0	0	0	0	0	0	0	0	0	0	0	0	0	0	0	0	0	0	0	0	0	0	0	0	0	0	0	0	0	0	0	0	0	0	0	0	0	0	0
c_VISa	0	0	0	0	0	0	0	0	0	0	0	0	0	0	0	0	0	0	0	0	0	0	0	0	0	0	0	0	0	0	0	0	0	0	0	0	0	0	0	0	0	0	0	0	0	0	0	0	0
c_VISrl	0.714286	0	0	0	0	0	0	0	0	0	0	0	0	0	0	0	0	0	0	0	0	0	0	0	0	0	0	0	0	0	0	0	0	0	0	0	0	0	0	0	0	0	0	0	0	0	0	0	0
c_TEa	0	0.714286	0	0	0	0	0	0	0	0	0	0	0	0	0	0.714286	0	0	0	0.809524	0.714286	0	0.714286	0	0	0	0	0	0	0	0	0	0	0	0	0	0	0.714286	0.714286	0	0	0	0	0	0	0	0.904762	0	0.904762
c_PERI	0	0	0	0	0.714286	0	0	0	0.714286	0	0	0	0	0	0	0	0.714286	0	0	0	0	0.809524	0	0	0	0	0	0	0	0	0	0	0	0	0	0	0	0	0	0	0	0	0	0	0	0	0	0	0
c_ECT	0	0	0	0	0	0	0	0	0	0	0	0	0	0	0	0	0	0	0	0	0	0	0	0	0	0	0	0	0	0	0	0	0	0	0	0	0	0	0	0	0	0	0	0	0	0	0	0	0
c_TT	0	0	0	0	0	0	0	0	0	0	0	0	0	0	0	0	0	0	0	0	0	0	0	0	0	0	0	0	0	0	0	0	0	0	0	0	0	0	0	0	0	0	0	0	0	0	0	0	0
c_TTd	0	0	0	0	0	0	0	0	0	0	0	0	0	0	0	0	0	0	0	0	0	0	0	0	0	0	0	0	0	0	0	0	0	0	0	0	0	0	0	0	0	0	0	0	0	0	0	0	0
c_TTv	0	0	0	0	0	0.714286	0	0	0	0	0	0	0	0	0.714286	0	0	0	0	0	0	0	0	0	0	0	0	0	0	0	0	0	0	0	0	0	0	0	0	0	0	0	0	0	0	0	0	0	0
c_DP	0	0	0	0	0	0	0	0	0	0	0	0	0	0	0	0	0	0	0	0	0	0	0	0	0	0	0	0	0	0	0	0	0	0	0	0	0	0	0	0	0	0	0	0	0	0	0	0	0
c_PIR	0	0	0	0	0	0	0	0	0	0	0	0	0	0	0.809524	0	0.714286	0	0	0	0	0	0	0	0	0	0	0	0	0	0	0	0	0	0	0	0	0	0	0.904762	0	0	0	0	0	0	0	0	0
c_NLOT	0	0	0	0	0	0	0	0	0	0	0	0	0	0	0	0	0	0	0	0	0	0	0	0	0	0	0	0	0	0	0	0	0	0	0	0.904762	0	0	0	0	0	0	0	0	0	0	0	0	0
c_COA	0	0.714286	0	0	0	0	0	0	0	0	0	0	0	0	0	0	0	0	0	0	0	0	0	0	0	0	0	0	0	0	0	0	0	0	0	0	0	0	0	0	0	0	0	0	0	0	0	0	0
c_COAa	0	0	0	0	0	0	0	0	0	0	0	0	0	0	0	0	0	0	0	0	0	0	0	0	0	0	0	0	0	0	0	0	0	0	0	0	0	0	0	0	0.714286	0	0	0	0	0	0	0	0
c_COAp	0	0.809524	0.714286	0.809524	0	0	0	0	0	0.714286	0.714286	0	0	0	0	0	0	0	0	0	0	0	0	0	0	0	0	0	0	0	0	0.714286	0	0	0.714286	0	0	0	0	0	0	0	0	0	0	0	0	0	0
c_COApl	0	0.714286	0.809524	0	0	0	0	0.714286	0	0	0.809524	0	0.714286	0	0.714286	0.714286	0	0	0	0	0	0	0	0	0	0	0	0	0	0	0	0	0	0	0	0	0	0.714286	0	0	0	0	0	0	0	0	0.714286	0	0
c_COApm	0	0.714286	0	0.714286	0	0	0	0	0	0	0	0	0	0	0	0	0	0	0	0	0	0	0	0	0	0	0	0	0	0.714286	0	0.809524	0	0	0	0	0	0	0	0	0	0	0	0	0	0	0	0	0
c_PAA	0	0	0	0	0	0	0	0	0	0	0	0	0	0	0	0	0	0	0	0	0	0	0	0	0	0	0	0	0	0	0	0	0	0	0	0	0	0	0	0	0	0	0	0	0	0	0	0	0
c_TR	0	0.904762	0.809524	0.714286	0	0	0	0.714286	0	0	0.809524	0	0	0	0	0.714286	0	0	0	0	0	0	0.714286	0	0	0	0	0	0	0	0	0	0	0	0.809524	0	0	0.714286	0.714286	0	0	0	0	0	0	0	0.904762	0	0.714286
c_HIP	0	0	0	0	0	0	0	0	0	0	0	0	0	0	0	0	0	0	0	0	0.714286	0	0.714286	0.809524	0	0	0.809524	0.714286	0	0	0	0	0	0.809524	0	0.714286	0	0	0	0	0	0	0	0	0	0	0	0	0
c_CA	0	0	0	0	0	0	0	0	0	0	0	0	0	0	0	0	0	0	0	0	0	0	0	0.714286	0	0	0.714286	0	0	0	0	0	0	0.714286	0	0.809524	0	0	0	0	0	0	0	0	0	0	0	0	0
c_CA1	0	0	0	0	0	0	0	0	0	0	0	0	0	0	0	0	0	0	0	0	0	0	0	0.714286	0	0	0.714286	0.809524	0	0	0	0	0	0.904762	0	0	0.714286	0	0	0	0	0	0	0	0	0	0	0	0
c_CA2	0	0	0	0	-0.904762	0	-0.809524	0	0	-0.714286	0	-0.809524	0	0	0	0	-0.714286	0	0	0	0	0	0	0	0	0	0	0	0	0	0	0	0	0	0	0	0	0	0	0	0	0	0	0	0	-0.714286	0	-0.809524	0
c_CA3	0	0	0	0	0	0	0	0	0	0	0	0	0	0	0	0	0	0	0	0	0	0	0	0	0	0	0	0	0	0	0	0	0	0	0	0.904762	0	0	0	0	0	0	0	0	0	0	0	0	0
c_DG	0	0	0	0	0	0	0	0	0	0	0	0	0	0	0	0	0	0	0	0	0	0	0	0	0	0	0	0	0	0	0	0	0	0	0	0	0	0	0	0	0	0	0	0	0	0	0	0	0
c_IG	0	0	0	0	0	0	0	0	0	0	0	0	0	0	0	0	0	0	0	0	0	0	0	0	0	0	0	0	0	0	0	0	0	0	0	0	0	0	0	0	0	0	0	0	0	0	0	0	0
c_RHP	0	0	0	0	0	0	0	0	0.904762	0	0	0	0	0.714286	0	0	0	0	0	0.714286	0	0.809524	0	0.714286	0	0	0.714286	0	0	0	0	0	0	0	0	0	0	0	0	0	0	0	0	0	0	0	0	0	0
c_ENT	0	0	0	0	0	0	0	0	0	0	0	0	0	0	0	0	0	0	0	0	0	0	0	0	0	0	0	0	0	0	0	0	0	0	0	0	0	0	0	0	0	0	0	0	0	0	0	0	0
c_ENTl	0	0	0	0	0	0	0	0	0.714286	0	0	0	0	0	0	0	0	0	0	0	0	0	0	0	0	0	0	0	0	0	0	0	0	0	0	0	0	0	0	0	0	0	0	0	0	0	0	0	0
c_ENTm	0	0	0	0	0	0	0	0	0	0	0	0	0	0	0	0	0	0	0	0	0	0	0	0	0	0	0	0	0	0	0	0	0	0	0	0.714286	0	0	0	0	0.809524	0	0	0	0	0	0	0	0
c_POST	0	0	0	0	0	0	0	0	0	0.809524	0	0.714286	0	0	0	0	0	0	0	0	0.714286	0.714286	0	0.809524	0	0	0.809524	0	0	0	0	0	0	0	0	0	0	0	0.714286	0	0	0	0	0	0	0	0	0	0
c_PRE	0	0	0	0	0	0	0	0	0	0	0	0	0	0	0	0	0	0	0	0	0	0	0	0	0	0	0	0	0	0	0	0	0.809524	0	0	0	0	0	0	0	0	0	0	0	0	0	0	0	0
c_SUB	0	0.809524	0.714286	0	0	0	0	0	0	0.714286	0.714286	0	0	0	0	0.809524	0.714286	0.714286	0	0.714286	0	0	0	0	0	0	0	0	0	0	0	0	0	0	0.714286	0	0	0.809524	0.809524	0	0	0	0	0	0	0.714286	1	0	0.809524
c_ProS	0	0	0	0	0	0	0	0	0	0	0	0	0	0	0	0	0	0	0	0	0.809524	0	0	0.904762	0.809524	0	0.904762	0.809524	0	0	0	0	0	0.904762	0	0	0.714286	0	0	0	0	0	0	0	0	0	0	0	0
c_HATA	0	0	0	0	0	0	0	0	0	0	0	0	0	0	0	0	0	0	0.714286	0	0	0	0	0	0	0	0	0	0	0	0	0	0	0	0	0	0	0	0	0	0.714286	0	0	0	0	0	0	0	0
c_APr	0	0	0	0	0	0	0	0	0	0	0	0	0	0	0	0	0	0	0	0	0	0	0	0	0	0	0	0	0	0	0	0	0	0	0	0	0	0	0	0	0	0	0	0	0	0	0	0	0
c_CLA	0	0	0	0	0	0	0	0	0.714286	0	0	0	0	0	0	0	0	0	0	0	0	0	0	0	0	0	0	0	0	0	0	0	0	0	0	0	0	0	0	0	0	0	0	0	0	0	0	0	0
c_EP	0	0	0	0	0	0	0.714286	0.714286	0	0	0	0	0	0	0.714286	0.714286	0.809524	0	0	0	0	0	0	0	0	0	0	0	0	0	0	0	0	0	0	0	0	0.714286	0	0	0	0	0	0	0	0	0	0.714286	0
c_EPd	0	0	0	0	0	0	0	0	0	0	0	0	0	0	0	0	0	0	0	0	0	0.714286	0	0	0	0	0	0	0	0	0	0	0	0	0	0	0	0	0	0	0	0	0	0	0	0	0	0	0
c_EPv	0	0	0	0	0	0	0	0	0	0	0	0	0	0	0	0	0	0	0	0	0	0	0	0	0	0	0	0	0	0	0	0	0	0	0	0	0	0	0	0	0	0	0	0	0	0	0	0	0
c_LA	0	0	0	0	0	0	0	0	0	0	0	0	0	0	0	0	0	0	0	0	0	0	0	0	0	0	0	0	0	0	0	0	0	0	0	0	0	0	0	0	0	0	0	0	0	0	0	0	0
c_BLA	0	0	0	0	0	0	0.714286	0	0	0	0	0	0.714286	0	0	0.714286	0	0	0	0	0	0	0	0	0	0	0	0	0	0	0	0	0	0	0	0	0	0.714286	0	0	0	0	0	0	0	0.809524	0	0.714286	0
c_BLAa	0	0	0	0	0	0	0	0	0	0	0	0	0	0	0	0.714286	0	0.809524	0	0	0	0	0	0	0	0	0	0	0	0	0	0	0	0	0	0	0	0.714286	0.714286	0	0	0	0	0	0	0	0.714286	0	0
c_BLAp	0	0.714286	0.809524	0	0	0	0.714286	0.714286	0	0	0.809524	0	0.714286	0	0.714286	0.904762	0.809524	0	0	0	0	0	0	0	0	0	0	0	0	0	0	0	0	0	0	0	0	0.904762	0.714286	0	0	0	0	0	0	0.809524	0.904762	0.714286	0.714286
c_BLAv	0	0	0	0	0	0	0	0	0	0	0	0	0	0	0	0	0	0	0	0	0	0	0	0	0	0	0	0	0	0	0	0	0	0	0	0	0	0	0	0	0	0	0	0	0	0.714286	0	0	0
c_BMA	0	0.809524	0.714286	0.809524	0	0	0	0	0	0	0.714286	0	0	0	0	0	0	0	0	0	0	0	0	0	0	0	0	0	0	0	0	0.714286	0	0	0.714286	0	0	0	0	0	0	0	0	0	0	0	0	0	0
c_BMAa	0	0	0.714286	0	0	0	0	0	0	0	0.714286	0	0	0	0	0.809524	0.714286	0.714286	0	0	0	0	0	0	0	0	0	0	0	0	0	0	0	0	0	0	0	0.809524	0	0	0	0	0	0	0	0.714286	0.809524	0	0
c_BMAp	0	0.809524	0.714286	0.809524	0	0	0	0	0	0	0.714286	0	0	0	0	0	0	0	0	0	0	0	0	0	0	0	0	0	0	0	0	0.714286	0	0	0.714286	0	0	0	0	0	0	0	0	0	0	0	0	0	0
c_PA	0	0	0	0	0	0	0	0	0	0	0	0	0	0	0	0	0	0	0	0	0	0	0	0	0	0	0	0	0	0	0	0	0	0	0	0	0	0	0	0	0	0	0	0	0	0	0	0	0
c_CP	0	0	0	0	0	0	0	0	0	0	0	0	0	0	0	0	0	0	0	0	0	0	0	0	0	0	0	0	0.714286	0	0.714286	0.714286	0	0	0	0	0	0	0	0	0	0	0	0	0	0	0	0	0
c_ACB	0	0	0	0	0	0	0	0	0	0	0	0	0	0	0	0	0	0	0	0	0	0	0	0	0	0	0	0	0.714286	0	0.714286	0.714286	0	0	0	0	0	0	0	0	0	0	0	0	0	0	0	0	0
c_FS	0	0	0	0	0	0	0	0	0	0	0	0	0	0	0	0	0	0	0	0	0	0	0	0	0	0	0	0	0	0	0	0	0	0	0	0	0	0	0	0	0	0	0	0	0	0	0	0	0
c_OT	0	0	0	0	0	0	0	0	0	0	0	0	0	0	0	0	0	0	0	0	0	0	0	0	0	0	0	0	0	0	0	0	0	0	0	0	0	0	0	0	0	0	0	0	0	0	0	0	0
c_LS	0	0	0	0	0	0	0	0	0	0	0	0	0	0	0	0	0	0	0	0	0	0	0	0.714286	0	0	0.714286	0.809524	0	0	0	0	0	0.904762	0	0	0.714286	0	0	0	0	0	0	0	0	0	0	0	0
c_LSc	0	0	0	0	0.714286	0	0	0	0.714286	0	0	0	0	0	0	0	0.714286	0	0	0	0	0.809524	0	0	0	0	0	0	0	0	0	0	0	0	0	0	0	0	0	0	0	0	0	0	0	0	0	0	0
c_LSr	0	0	0	0	0	0	0	0	0	0	0	0	0	0	0	0	0	0	0	0	0.714286	0.714286	0	0.809524	0.714286	0	0.809524	0.714286	0	0	0	0	0	0.809524	0	0	0	0	0	0	0	0	0	0	0	0	0	0	0
c_LSv	0	0	0	0	0	0	0	0	0	0	0	0	0	0	0	0	0	0	0	0	0	0	0	0.714286	0	0	0.714286	0.809524	0	0	0	0	0	0.904762	0	0	0.714286	0	0	0	0	0	0	0	0	0	0	0	0
c_SF	0	0	0	0	0.809524	0.714286	0.714286	0	0.809524	0	0	0.714286	0	0	0.714286	0.714286	0.809524	0	0	0	0	0.904762	0	0	0	0	0	0	0	0	0	0	0	0	0	0	0	0.714286	0.714286	0	0	0	0	0	0	0	0	0.714286	0
c_AAA	0	0	0	0	0	0	0	0	0	0	0	0	0	0	0	0	0	0	0	0	0	0	0	0	0	0	0	0	0	0	0	0	0	0	0	0	0	0	0	0	0	0	0	0	0	0	0	0	0
c_BA	0	0.809524	0.714286	0	0	0	0	0	0	0	0.714286	0	0	0	0	0	0	0	0	0	0	0	0	0	0	0	0	0	0	0	0	0.714286	0	0	0	0	0	0	0	0	0	0	0	0	0	0	0	0	0
c_CEA	0	0	0	0	0	0	0	0	0	0	0	0	0	0	0	0	0	0	0	0	0	0	0	0	0.714286	0	0	0.904762	0	0	0	0	0	0.809524	0	0	0	0	0	0	0	0	0	0	0	0	0	0	0
c_CEAc	0	0	0	0	0	0	0	0	0	0	0	0	0	0	0	0	0	0	0	0	0.714286	0.714286	0.714286	0.809524	0	0	0.809524	0.714286	0	0	0	0	0	0.809524	0.809524	0	0	0	0.714286	0	0	0	0	0	0	0	0	0	0
c_CEAl	0	0	0	0.714286	0	0	0	0	0	0	0	0.714286	0	0	0	0	0	0	0	0	0	0.904762	0	0	0	0	0	0	0	0	0	0	0	0	0.809524	0	0	0	0.714286	0	0	0	0	0	0	0	0	0	0
c_CEAm	0	0	0	0	0	0	0	0	0	0	0	0	0	0	0	0	0	0	0	0	0	0	0	0	0	0	0	0.714286	0	0	0	0	0	0	0	0	0	0	0	0	0	0	0	0	0	0	0	0	0
c_IA	0	0.904762	0.809524	0.714286	0	0	0	0.714286	0	0	0.809524	0	0	0	0	0	0	0	0	0	0	0	0	0	0	0	0	0	0	0	0	0	0	0	0	0	0	0	0	0	0	0	0	0	0	0	0.714286	0	0
c_MEA	0	0	0.714286	0	0	0	0	0	0	0	0.714286	0	0.809524	0.714286	0.809524	0.809524	0.714286	0	0	0.714286	0	0	0	0	0	0	0	0	0	0	0	0	0	0	0	0	0	0.809524	0	0.714286	0	0	0	0	0	0.714286	0.809524	0	0
c_PALd	0	0	0	0	0	0	0	0	0	0	0	0	0	0.714286	0	0	0	0	0.714286	0.714286	0	0	0	0.714286	0	0	0.714286	0	0	0	0	0	0	0	0	0	0	0	0	0	0.904762	0	0	0	0	0	0	0	0
c_GPe	0	0	0	0	0	0	0	0	0	0	0	0	0	0	0	0	0	0	0.809524	0	0.714286	0	0	0	0.904762	0	0	0.714286	0	0	0	0	0	0	0	0	0	0	0	0	0	0	0	0	0	0	0	0	0
c_GPi	0	0	0	0	0	0	0	0	0	0	0	0	0	0.809524	0	0	0	0	0	0	0	0	0	0	0	0	0	0	0	0	0	0	0	0	0	0	0	0	0	0	0	0	0	0	0	0	0	0	0
c_PALv	0	0	0	0	0	0.714286	0	0	0	0	0	0	0	0	0.714286	0	0	0	0	0	0	0	0	0	0	0	0	0	0	0	0	0	0	0	0	0	0	0	0	0	0	0	0	0	0	0	0	0	0
c_SI	0	0	0	0	0	0.714286	0	0	0	0	0	0	0	0	0.714286	0	0	0	0	0	0	0	0	0	0	0	0	0	0	0	0	0	0	0	0	0	0	0	0	0	0	0	0	0	0	0	0	0	0
c_MA	0	0	0	0	0	0	0	0	0	0	0	0	0	0	0	0	0	0	0	0	0	0	0	0	0	0	0	0	0	0	0	0	0	0	0	0.904762	0	0	0	0	0	0	0	0	0	0	0	0	0
c_PALm	0	0	0	0	0	0.714286	0	0	0.809524	0	0	0	0	0.809524	0.714286	0	0	0	0	0	0	0	0	0	0	0	0	0	0	0	0	0	0	0	0	0	0	0	0	0	0	0	0	0	0	0	0	0	0
c_MSC	0	0	0	0	0	0	0	0	0.714286	0	0	0	0	0.714286	0	0	0	0	0	0	0	0	0	0	0	0	0	0	0	0	0	0	0	0	0	0	0	0	0	0.714286	0	0	0	0	0	0	0	0	0
c_MS	0	0	0	0	0	0.714286	0	0	0.809524	0	0	0	0.714286	1	0.714286	0.714286	0	0	0	0.809524	0	0	0	0	0	0	0	0	0	0	0	0	0	0	0	0	0	0.714286	0	0	0	0	0	0	0	0	0	0	0
c_NDB	0	0	0	0	0	0	0	0	0.714286	0	0	0	0	0.714286	0	0	0	0	0	0	0	0	0	0	0	0	0	0	0	0	0	0	0	0	0	0	0	0	0	0.714286	0	0	0	0	0	0	0	0	0
c_TRS	0	0	0	0	0	0	0	0	0	0	0	0	0	0	0	0	0	0	0	0	0	0	0	0	0	0	0	0	0	0	0	0	0	0	0	0	0	0	0	0	0	0	0	0	0	0	0	0	0
c_PALc	0	0	0	0	0	0	0	0	0	0	0	0	0	0	0	0	0	0	0	0	0.714286	0.714286	0	0.809524	0.714286	0	0.809524	0.714286	0	0	0	0	0	0.809524	0	0	0	0	0	0	0	0	0	0	0	0	0	0	0
c_BST	0	0	0	0	0	0	0	0	0	0	0	0	0	0	0	0	0	0	0	0	0.714286	0.714286	0	0.809524	0.714286	0	0.809524	0.714286	0	0	0	0	0	0.809524	0	0	0	0	0	0	0	0	0	0	0	0	0	0	0
c_BAC	0	0	0	0	0	0	0	0	0	0	0	0	0	0	0	0	0	0	0	0	0	0	0	0	0	0	0	0	0	0	0	0	0	0	0	0	0	0	0	0	0	0	0	0	0	0	0	0	0
c_DORsm	0	0	0	0	0	0	0	0	0	0	0	0	0	0	0	0	0	0.714286	0.904762	0.714286	0	0	0	0	0	0	0	0	0	0	0	0	0	0	0	0	0	0	0	0	0.904762	0	0	0	0	0	0	0	0
c_VENT	0	0	0	0	0	0	0	0	0	0	0	0	0	0	0	0	0	0.809524	0.809524	0	0.714286	0	0	0	0.714286	0	0	0	0	0	0	0	0	0	0	0	0	0	0	0	0.809524	0	0	0	0	0	0	0	0.714286
c_VAL	0	0	0	0	0	0	0	0	0	0	0	0	0.714286	0.809524	0.714286	0.714286	0	0	0	1	0.714286	0	0	0	0	0	0	0	0	0	0	0	0	0	0	0	0	0.714286	0.714286	0	0.809524	0	0	0	0	0	0.714286	0	0.714286
c_VM	0	0	0	0	0	0	0	0	0	0	0	0	0	0	0	0	0	0	0	0	0	0	0	0	0	0	0	0	0	0	0	0	0	0	0	0	0	0	0	0	0	0	0	0	0	0	0	0	0
c_VP	0	0	0	0	0	0	0	0	0	0.714286	0	0	0	0	0	0	0	0.904762	0	0	0.809524	0	0	0.714286	0.809524	0	0.714286	0	0	0	0	0	0	0	0.714286	0	0	0	0.809524	0	0	0	0	0	0	0	0	0	0
c_VPL	0	0	0	0	0	0	0	0	0	0	0	0	0	0	0	0	0	0.904762	0.714286	0.714286	0.809524	0	0	0.714286	0.809524	0	0.714286	0	0	0	0	0	0	0	0	0	0	0	0	0	0.714286	0.714286	0.714286	0	0	0	0	0	0.809524
c_VPLpc	0	0	0	0	0	0	0	0	0	0	0	0	0	0	0	0	0	0	0.68313	0	0	0	0	0	0	0	0	0	0	0	0	0	0	0	0	0	0	0	0	0	0.68313	0.68313	0.68313	0	0.68313	0	0	0	0
c_VPM	0	0	0	0	0	0	0	0	0	0	0	0.714286	0	0	0	0	0	0	0	0	0	0.714286	0	0	0.714286	0	0	0	0	0	0	0	0	0	0	0	0	0	0.714286	0	0	0	0	0	0	0	0	0	0
c_VPMpc	0	0	0	0	0	0	0	0	0	0	0	0	0	0	0	0	0	0	0	0	0	0	0	0	0	0	0	0	0	0	0	0	0	0	0	0	0	0	0	0	0	0	0	0	0.714286	0	0	0	0
c_PoT	0	0	0	0	0	0	0	0	0	0	0	0	0	0	0	0	0	0	0	0	0	0	0	0	0	0	0	0	0	0	0	0	0	0	0	0	0	0	0	0	0.714286	0	0	0	0	0	0	0	0
c_SPF	0	0	0	0	0	0	0	0	0	0	0	0	0	0	0	0	0	0	0	0	0	0	0	0	0	0	0	0	0	0	0	0	0	0	0	0	0	0	0	0	0.714286	0	0	0	0	0	0	0	0
c_SPFm	0	0	0	0	0	0	0	0	0	0	0	0	0	0	0	0	0	0	0	0	0	0	0	0	0	0	0	0	0	0	0	0	0	0	0	0.714286	0	0	0	0	0	0	0	0	0	0	0	0	0
c_SPFp	0	0	0	0	0	0	0	0	0	0	0	0	0	0.714286	0	0	0	0	0	0	0	0	0	0	0	0	0	0	0	0	0	0	0	0	0	0	0	0	0	0	0	0	0	0	0	0	0	0	0
c_SPA	0	0	0	0	0	0	0	0	0	0	0	0	0	0	0	0	0	0	0	0	0	0	0	0	0	0	0	0	0	0	0	0	0	0	0	0	0	0	0	0	0	0	0	0	0	0	0	0	0
c_PP	0	0	0	0	0	0	0	0	0	0	0	0	0	0	0	0	0	0	0	0	0	0	0	0	0	0	0	0	0	0	0	0	0	0	0	0	0	0	0	0	0	0	0	0	0	0	0	0	0
c_GENd	0	0	0	0	0	0	0	0	0	0	0	0	0	0	0	0	0	0	0.809524	0	0	0	0	0	0	0	0	0	0	0	0	0	0	0	0	0	0	0	0	0	0	0	0	0	0	0	0	0	0
c_MG	0	0	0	0	0	0	0	0	0	0	0	0	0	0	0	0	0	0	0	0	0	0	0	0	0	0	0	0	0	0	0	0	0	0	0	0	0	0	0	0	0	0	0	0	0.714286	0	0	0	0
c_MGd	0	0	0	0	0	0	0	0	0	0	0	0	0	0	0	0	0	0	0	0	0	0	0	0	0	0	0	0	0	0	0	0	0	0	0	0	0	0	0	0	0	0	0	0	0	0	0	0	0
c_MGv	0	0	0	0	0	0	0	0	0	0	0	0	0	0	0	0	0	0	0	0	0	0	0	0	0	0	0	0	0	0	0	0	0	0	0	0	0	0	0	0	0	0	0	0	0.714286	0	0	0	0
c_MGm	0	0	0	0	0	0	0	0	0	0	0	0	0	0	0	0	0	0	0	0	0	0	0	0	0	0	0	0	0	0	0	0	0	0	0	0	0	0	0	0	0	0	0	0	0	0	0	0	0
c_LGd	0	0	0	0	0	0	0	0	0	0	0	0	0	0	0	0	0	0	0.714286	0	0	0	0	0	0	0	0	0	0	0	0	0	0	0	0	0	0	0	0	0	0	0	0	0	0	0	0	0	0
c_DORpm	0	0	0	0	0	0	0	0	0	0	0	0	0	0	0	0	0	0	0	0	0	0	0	0	0	0	0	0	0	0	0	0	0	0	0	0	0	0	0	0	0.714286	0	0	0	0	0	0	0	0
c_LAT	0	0	0	0	0	0	0	0	0	0	0	0	0	0	0	0	0	0	0	0	0	0	0	0	0	0	0	0	0	0	0	0	0	0	0	0	0	0	0	0	0.809524	0	0	0	0	0	0	0	0.714286
c_LP	0	0	0	0	0	0	0	0	0	0	0	0	0	0.714286	0	0	0	0	0	0.714286	0	0	0	0	0	0	0	0	0	0	0	0	0	0	0	0	0	0	0	0.714286	0.714286	0	0	0	0	0	0	0	0
c_PO	0	0	0	0	0	0	0	0	0	0	0	0	0	0	0	0	0	0.809524	0.809524	0	0.714286	0	0	0	0.714286	0	0	0	0	0	0	0	0	0	0	0	0	0	0	0	0.809524	0	0	0	0	0	0	0	0.714286
c_POL	0	0	0	0	0	0	0	0	0	0	0	0	0	0	0	0	0	0	0	0	0	0	0	0	0	0	0	0	0	0	0	0	0	0	0	0	0	0	0	0	0	0	0	0	0	0	0	0	0
c_SGN	0	0	0	0	0	0	0	0	0	0	0	0	0	0	0	0	0	0	0	0	0	0	0	0	0	0	0	0	0	0	0	0	0	0	0	0	0	0	0	0	0	0	0	0	0	0	0	0	0
c_Eth	0	0	0	0	0	0	0	0	0	0	0	0	0	0	0	0	0	0	0.714286	0.714286	0	0	0	0	0	0	0	0	0	0	0	0	0	0	0	0	0	0	0	0	0.904762	0	0	0	0	0	0	0	0.809524
c_ATN	0	0	0	0	0	0	0	0	0	0	0	0	0	0	0	0	0	0	0	0	0	0	0	0	0	0	0	0	0	0	0	0	0	0	0	0	0	0	0	0	0	0	0	0	0	0	0	0	0
c_AV	0	0	0	0	0	0	0	0	0	0	0	0	0	0	0	0	0	0	0	0	0	0	0	0	0	0	0	0	0	0	0	0	0	0	0	0	0	0	0	0	0	0	0	0	0	0	0	0	0
c_AM	0	0	0	0	0	0	0	0	0	0	0	0	0	0	0	0	0	0	0	0	0	0	0	0	0	0	0	0	0	0	0	0	0	0	0	0	0	0	0	0	0	0	0	0	0	0	0	0	0
c_AMd	0	0	0	0	0	0	0	0	0	0	0	0	0	0	0	0	0	0	0	0	0	0	0	0	0	0	0	0	0	0	0	0	0	0	0	0	0	0	0	0	0	0	0	0	0	0	0	0	0
c_AMv	0	0	0	0	0	0	0	0	0	0	0	0	0	0	0	0	0	0	0	0	0	0	0	0	0	0	0	0	0	0	0	0	0	0	0	0	0	0	0	0	0	0	0	0	0	0	0	0	0
c_AD	0	0	0	0	0	0	0	0	0	0	0	0	0	0	0	0	0	0	0	0	0	0	0	0	0	0	0	0	0	0	0	0	0	0	0	0	0	0	0	0	0	0	0	0	0	0	0	0	0
c_IAM	0	0	0	0	0	0	0	0	0	0	0	0	0	0	0	0	0	0	0	0	0	0	0	0	0	0	0	0	0	0	0	0	0	0	0	0	0	0	0	0	0	0	0	0	0	0	0	0	0
c_IAD	0	0	0	0	0	0	0	0	0	0	0	0	0	0	0	0	0	0	0	0	0	0	0	0	0	0	0	0	0	0	0	0	0	0	0	0	0	0	0	0	0	0	0	0	0	0	0	0	0
c_LD	0	0	0	0	0	0	0	0	0	0	0	0	0	0	0	0	0	0	0.714286	0	0	0	0	0	0	0	0	0	0	0	0	0	0	0	0	0	0	0	0	0	0.714286	0.714286	0.714286	0	0	0	0	0	0
c_MED	0	0	0	0	0	0	0	0	0	0	0	0	0	0.809524	0	0	0	0	0	0.809524	0.714286	0	0	0.809524	0	0	0.809524	0	0	0	0	0	0	0	0	0.714286	0	0	0	0	0.809524	0	0	0	0	0	0	0	0.714286
c_IMD	0	0	0	0	0	0	0	0	0	0	0	0	0	0.809524	0	0	0	0	0	0	0	0	0	0	0	0	0	0	0	0	0	0	0	0	0	0	0	0	0	0	0.809524	0	0	0	0	0	0	0	0
c_MD	0	0	0	0	0	0	0	0	0	0	0	0	0	0.714286	0	0	0	0	0	0.714286	0	0	0	0.714286	0	0	0.714286	0	0	0	0	0	0	0	0	0.809524	0	0	0	0	0.714286	0	0	0	0	0	0	0	0
c_SMT	0	0	0	0	0	0.714286	0	0	0	0	0	0	0	0	0	0	0	0	0	0	0	0	0	0	0	0	0	0	0	0	0	0	0	0	0	0	0	0	0	0	0	0	0	0	0	0	0	0	0
c_PR	0	0	0	0	0	0	0	0	0	0	0	0	0	0	0	0	0	0	0	0	0	0	0	0	0	0	0	0	0	0	0	0	0	0	0	0	0	0	0	0	0	0	0	0	0	0	0	0	0
c_MTN	0	0	0	0	0	0	0	0	0	0	0	0	0	0	0	0	0	0	0	0	0	0	0	0	0	0	0	0	0	0	0	0	0	0	0	0	0	0	0	0	0	0	0	0	0	0	0	0	0
c_PVT	0	0	0	0	0	0	0	0	0	0	0	0	0	0	0	0	0	0	0	0	0	0	0	0	0	0	0	0	0	0	0	0	0	0	0	0	0	0	0	0	0	0	0	0	0	0	0	0	0
c_PT	0	0	0	0	0	0	0	0	0	0	0	0	0	0	0	0	0	0	0	0	0	0	0	0	0	0	0	0	0	0	0	0	0	0	0	0	0	0	0	0	0.714286	0	0	0	0	0	0	0	0
c_RE	0	0	0	0	0	0	0	0	0	0	0	0	0	0	0	0	0	0	0.809524	0	0	0	0	0	0	0	0	0	0	0	0	0	0	0	0	0	0	0	0	0	0.809524	0	0	0	0	0	0	0	0
c_Xi	0	0	0	0	0	0	0	0	0	0	0	0	0	0	0	0	0	0	0	0	0	0	0	0	0	0	0	0	0.809524	0	0.809524	0	0	0	0	0	0	0	0	0	0	0	0	0	0	0	0	0	0
c_ILM	0	0	0	0	0	0	0	0	0	0	0	0	0	0	0	0	0	0	0.809524	0.809524	0.714286	0	0	0	0	0	0	0	0	0	0	0	0	0	0	0	0	0	0	0	1	0	0	0	0	0	0	0	0.714286
c_RH	0	0	0	0	0	0	0	0	0	0	0	0	0	0	0	0	0	0	0	0	0	0	0	0	0	0	0	0	0	0	0	0	0	0	0	0	0	0	0	0	0	0	0	0	0	0	0	0	0
c_CM	0	0	0	0	0	0	0	0	0	0	0	0	0	0	0	0	0	0	0	0	0	0	0	0	0	0	0	0	0	0	0	0	0	0	0	0	0	0	0	0	0.809524	0	0	0	0	0	0	0	0
c_PCN	0	0	0	0	0	0	0	0	0	0	0	0	0	0	0	0	0	0	0	0	0	0	0	0	0.714286	0	0	0.714286	0	0	0	0	0	0	0	0	0.809524	0	0	0	0	0	0	0	0	0	0	0	0
c_CL	0	0	0	0	0	0	0	0	0	0	0	0	0	0	0	0	0	0	0	0	0	0	0	0	0	0	0	0	0	0	0	0	0	0	0	0	0	0	0	0	0.714286	0	0	0	0	0	0	0	0
c_PF	0	0	0	0	0	0	0	0	0	0	0	0	0	0	0	0	0	0	0.809524	0.809524	0.714286	0	0	0	0	0	0	0	0	0	0	0	0	0	0	0	0	0	0	0	1	0	0	0	0	0	0	0	0.714286
c_PIL	0	0	0	0	0	0	0	0	0	0	0	0	0	0	0	0	0	0	0	0	0	0	0	0	0	0	0	0	0	0	0	0	0	0	0	0	0	0	0	0	0	0	0	0	0	0	0	0	0
c_RT	0	0	0	0	0	0	0	0	0	0	0	0	0	0	0	0	0	0	0	0	0	0	0	0	0	0	0	0	0	0	0	0	0	0	0	0	0	0	0	0	0.714286	0	0	0	0	0	0	0	0
c_GENv	0	0	0	0	0	0	0	0	0	0	0	0	0	0	0	0	0	0	0	0	0	0	0	0	0	0	0	0	0	0	0	0	0	0	0	0	0	0	0	0	0	0	0	0	0	0	0	0	0
c_IGL	0	0	0	0	0	0	0	0	0	0	0	0	0	0	0	0	0	0	0	0	0	0	0	0	0	0	0	0	0	0	0	0	0	0	0	0	0	0	0	0	0	0	0	0	0	0	0	0	0
c_IntG	0	0	0	0	0	0	0	0	0	0	0	0	0	0	0	0	0	0	0.904762	0	0	0	0	0	0	0	0	0	0	0	0	0	0	0	0	0	0	0	0	0	0.714286	0	0	0	0	0	0	0	0
c_LGv	0	0	0	0	0	0	0	0	0	0	0	0	0	0	0	0	0	0	0	0	0	0	0	0	0	0	0	0	0	0	0	0	0	0	0	0.714286	0	0	0	0	0	0	0	0	0	0	0	0	0.714286
c_SubG	0	0	0	0	0	0	0	0	0	0	0	0	0	0	0	0	0	0	0	0	0	0	0	0	0	0	0	0	0	0	0	0	0	0	0	0	0	0	0	0	0	0	0	0	0	0	0	0	0
c_EPI	0	0	0	0	0	0	0	0	0	0	0	0	0	0	0	0	0	0	0	0	0	0	0	0	0	0	0	0	0	0	0	0	0	0	0	0.714286	0	0	0	0	0	0	0	0	0	0	0	0	0.714286
c_MH	0	0	0	0	0	0	0	0	0	0	0	0	0	0	0	0	0	0	0	0	0	0	0	0	0	0	0	0	0	0	0	0	0	0	0	0	0	0	0	0	0	0	0	0	0	0	0	0	0
c_LH	0	0	0	0	0	0	0	0	0	0	0	0	0	0	0	0	0	0	0	0	0	0	0	0	0	0	0	0	0	0	0	0	0	0	0	0	0	0	0	0	0.809524	0	0	0	0	0	0	0	0.714286
c_PVZ	0	0	0	0	0	0	0	0	0	0	0	0	0	0	0	0	0	0	0	0	0	0	0	0	0	0	0	0	0	0	0	0	0	0.714286	0	0	0.714286	0	0	0	0	0	0	0	0	0	0	0	0
c_SO	0	0	0	0	0	0	0	0	0	0	0	0	0	0	0	0	0	0	0	0	0	0	0	0	0	0	0	0	0	0	0	0	0	0	0	0	0	0	0	0	0	0	0	0	0	0	0	0	0
c_ASO	0	0	0	0	0	0	0	0	0	0	0	0	0	0	0	0	0	0	0	0	0	0	0	0	0	0	0	0	0	0	0	0	0	0	0	0	0	0	0	0	0	0	0	0	0	0	0	0	0
c_PVH	0	0	0	0	0	0	0	0	0	0	0	0	0	0	0	0	0	0	0	0	0	0	0	0	0	0	0	0	0	0	0	0	0	0	0	0	0	0	0	0	0	0	0	0	0.714286	0	0	0	0
c_PVa	0	0	0	0	0	0	0	0	0	0	0	0	0	0	0	0	0	0	0	0	0	0	0	0	0	0	0	0	0	0	0	0	0	0	0	0.714286	0	0	0	0	0	0	0	0	0	0	0	0	0
c_PVi	0	0	0	0	0	0	0	0	0	0	0	0	0	0	0	0	0	0	0	0	0	0	0	0	0	0	0	0	0	0	0	0	0	0	0	0	0	0	0	0	0	0	0	0	0	0	0	0	0
c_ARH	0	0	0	0	0	0	0	0	0	0	0	0	0	0	0	0	0	0	0	0	0	0	0	0.714286	0	0	0.714286	0.809524	0	0	0	0	0	0.904762	0	0	0.714286	0	0	0	0	0	0	0	0	0	0	0	0
c_PVR	0	0	0	0	0	0	0	0	0	0	0	0	0	0	0	0	0	0	0	0	0.714286	0	0	0.809524	0.714286	0	0.809524	0.714286	0	0	0	0	0	0.809524	0	0.714286	0	0	0	0	0	0	0	0	0	0	0	0	0
c_ADP	0	0	0	0	0	0	0	0	0	0	0	0	0	0	0	0	0	0	0	0	0.714286	0	0	0.809524	0.714286	0	0.809524	0.714286	0	0	0	0	0	0.809524	0	0.714286	0	0	0	0	0	0	0	0	0	0	0	0	0
c_AVP	0	0	0	0	0	0	0	0	0	0	0	0	0	0	0	0	0	0	0	0	0	0	0	0	0	0	0	0	0	0	0	0	0	0	0	0	0	0	0	0	0	0	0	0	0	0	0	0	0
c_AVPV	0	0	0	0	0	0	0	0	0	0	0	0	0	0	0	0	0	0	0	0	0	0	0	0	0	0	0	0	0	0.714286	0	0	0	0	0	0	0	0	0	0	0	0	0	0	0	0	0	0	0
c_DMH	0	0	0	0	0	0	0	0	0	0	0	0	0	0	0	0	0	0	0	0	0	0	0	0	0	0	0	0	0	0	0	0	0	0	0	0	0	0	0	0	0	0	0	0	0	0	0	0	0
c_MEPO	0	0	0	0	0	0	0	0	0	0.809524	0	0.714286	0	0	0	0	0	0	0	0	0.714286	0.714286	0	0.809524	0	0	0.809524	0	0	0	0	0	0	0	0	0	0	0	0.714286	0	0	0	0	0	0	0	0	0	0
c_MPO	0	0	0	0	0	0.809524	0	0	0.714286	0	0	0	0.809524	0.904762	0	0	0	0	0	0.714286	0	0	0	0	0	0	0	0	0	0	0	0	0	0	0	0	0	0	0	0	0	0	0	0	0	0.714286	0	0	0
c_OV	0	0	0	0	0	0	0	0	0	0.714286	0	0	0.809524	0.714286	0	0	0	0	0	0.904762	0	0	0	0	0	0	0	0	0	0	0	0	0	0	0	0	0	0	0	0	0.714286	0	0	0	0	0.714286	0	0	0
c_PD	0	0	0	0	0	0	0	0	0	0	0	0	0	0	0	0.714286	0	0.809524	0	0	0	0	0	0	0	0	0	0	0	0	0	0	0	0	0	0	0	0.714286	0.714286	0	0	0	0	0	0	0	0.714286	0	0
c_PS	0	0	0	0	0	0	0	0	0	0	0	0	0	0	0	0	0	0	0	0	0	0	0	0	0	0	0	0	0	0	0	0	0	0	0	0.809524	0	0	0	0	0	0	0	0	0	0	0	0	0
c_PVp	0	0	0	0	0	0	0	0	0	0	0	0	0	0	0	0	0	0	0	0	0	0	0	0	0	0	0	0	0	0	0	0	0	0.714286	0	0	0.714286	0	0	0	0	0	0	0	0	0	0	0	0
c_PVpo	0	0	0	0	0	0	0	0	0	0	0	0	0	0	0	0	0	0	0	0	0.714286	0	0.904762	0	0	0.714286	0	0	0	0	0	0	0	0	0	0	0	0	0	0	0	0	0	0.714286	0	0	0	0	0.714286
c_SBPV	0	0	0	0	0	0	0	0	0	0	0	0	0	0	0	0	0	0	0	0	0	0	0	0	0	0	0	0	0	0	0	0	0	0	0	0	0	0	0	0	0	0	0	0	0	0	0	0	0
c_SCH	0.714286	0	0	0	0	0	0	0	0	0	0	0	0	0	0	0	0	0	0	0	0	0	0	0	0	0	0	0	0	0	0	0	0	0	0	0	0	0	0	0	0	0	0	0	0	0	0	0	0
c_SFO	0	0	0	0	0	0	0	0	0	0	0	0	0	0	0	0	0	0	-0.78072	0	0	0	0	0	0	0	0	0	0	0	0	0	0	0	0	0	0	0	0	0	0	0	0	0	0	0	0	0	0
c_VMPO	0	0	0	0	0	0	0	0	0	0	0	0	0	0	0	0	0	0	0	0	0	0	0	0	0	0	0	0	1	0	1	0	0	0	0	0	0	0	0	0	0	0	0	0	0	0	0	0	0
c_VLPO	0	0	0	0	0	0	0	0	0	0	0	0	0	0	0	0	0	0	0	0	0	0	0	0	0	0	0	0	0	0	0	0	0	0	0	0	0	0	0	0	0	0	0	0	0	0	0	0	0
c_MEZ	0	0	0	0	0	0	0	0	0.714286	0	0	0	0	0.904762	0	0	0	0	0	0.714286	0	0	0	0	0	0	0	0	0	0	0	0	0	0	0	0	0	0	0	0.714286	0.714286	0	0	0	0	0	0	0	0
c_AHN	0	0	0	0	0	0	0	0	0	0	0	0	0	0	0	0	0	0	0	0	0	0	0	0	0	0	0	0	0	0	0	0	0	0	0	0.904762	0	0	0	0	0	0	0	0	0	0	0	0	0
c_MBO	-0.714286	0	0	0	0	0.809524	0	0	0	0	0	0	0	0	0	0	0	0	0	0	0	0	0	0	0	0	0	0	0	0	0	0	0	0	0	0	0	0	0	0	0	0	0	0	0	0	0	0	0
c_LM	-0.714286	0	0	0	0	0	0	0	0	0	0	0	0	0	0	0	0	0	0	0	0	0	0	0	0	0	0	0	0	0	0	0	0	0	0	0	0	0	0	0.714286	0	0	0	0	0	0	0	0	0
c_MM	-0.714286	0	0	0	0	0	0	0	0	0	0	0	0	0	0	0	0	0	0	0	0	0	0	0	0	0	0	0	0	0	0	0	0	0	0	0	0	0	0	0.714286	0	0	0	0	0	0	0	0	0
c_MMme	0	0	0	0	0	0.809524	0	0	0.714286	0	0	0	0	0.714286	0.809524	0	0.714286	0	0	0	0	0	0	0	0	0	0	0	0	0	0	0	0	0	0	0	0	0	0	0.904762	0	0	0	0	0	0	0	0	0
c_MMl	0	0	0	0	0	0	0	0	0	0	0	0	0	0	0	0	0	0	0	0	0	0	0	0	0	0	0	0	0	0	0	0	0	0	0	0	0	0	0	0	0	0	0	0	0	0	0	0	0
c_MMm	0	0	0	0	0	0	0	0	0	0	0	0	0	0	0	0	0	0	0	0	0	0	0	0	0	0	0	0	0	0	0	0	0	0	0	0	0	0	0	0	0	0	0	0	0	0	0	0	0
c_MMp	0	0	0	0	0	0	0	0	0	0	0	0	0	0	0	0	0	0	0	0	0	0	0	0	0	0	0	0	0	0	0	0	0	0	0	0	0	0	0	0	0	0	0	0	0	0	0	0	0
c_MMd	0	0	0	0	0.714286	0.809524	0.809524	0	0	0	0	0	0.809524	0	0.809524	0	0.714286	0	0	0	0	0	0	0	0	0	0	0	0	0	0	0	0	0	0	0	0	0	0	0.714286	0	0	0	0	0	0.714286	0	0.809524	0
c_SUM	0	0	0	0	0	0.904762	0.714286	0	0	0	0	0	0.714286	0	0.714286	0	0	0	0	0	0	0	0	0	0	0	0	0	0	0	0	0	0	0	0	0	0	0	0	0	0	0	0	0	0	0	0	0.714286	0
c_TM	0	0	0	0	0	0	0	0	0.809524	0	0	0	0	0.809524	0	0	0	0	0	0.809524	0.714286	0.714286	0	0.809524	0	0	0.809524	0	0	0	0	0	0	0	0	0.714286	0	0	0.714286	0	0	0	0	0	0	0	0	0	0
c_TMd	0	0	0	0	0	0	0	0	0	0	0	0	0	0	0	0	0	0	0	0	0	0	0	0.714286	0	0	0.714286	0	0	0	0	0	0	0.714286	0	0	0.714286	0	0	0	0	0	0	0	0	0	0	0	0
c_TMv	0	0	0	0	0	0	0	0	0	0	0	0	0	0	0	0	0	0	0	0	0	0	0	0	0	0	0	0	0	0	0	0	0	0	0	0	0	0	0	0	0	0	0	0	0	0	0	0	0
c_MPN	0	0	0	0	0.714286	0	0	0	0	0	0	0	0	0	0	0	0.714286	0	0	0	0	0	0	0	0	0	0	0	0	0	0	0	0	0	0	0	0	0	0	0	0	0	0	0	0	0	0	0	0
c_PMd	0	0	0	0	0	0	0	0	0	0	0	0	0.809524	0.714286	0.809524	0.809524	0.714286	0	0	0.714286	0	0	0	0	0	0	0	0	0	0	0	0	0	0	0	0	0	0.809524	0	0.904762	0.714286	0	0	0	0	0.714286	0	0	0
c_PMv	0	0	0	0	0	0	0	0	0	0	0	0	0	0	0	0	0	0	0	0	0	0	0	0	0	0	0	0	0	0	0	0	0	0	0	0	0	0	0	0	0	0	0	0	0	0	0	0	0
c_PVHd	0	0	0	0	0	0	0	0	0	0	0	0	0	0	0	0	0	0.714286	0	0	0	0	0	0	0	0	0	0	0	0	0	0	0	0	0	0	0	0	0	0	0	0.714286	0.714286	0	0	0	0	0	0.809524
c_VMH	0	0	0	0	0	0	0	0	0	0	0	0	0	0.714286	0	0	0	0	0	0.714286	0	0	0	0	0	0	0	0	0	0	0	0	0	0	0	0	0	0	0	0.714286	0.714286	0	0	0	0	0	0	0	0
c_PH	0	0	0	0	0	0	0	0	0.714286	0	0	0	0	0.714286	0	0	0	0	0	0	0	0	0	0	0	0	0	0	0	0	0	0	0	0	0	0	0	0	0	0.714286	0	0	0	0	0	0	0	0	0
c_LZ	0	0	0	0	0	0	0	0	0	0	0	0	0	0.809524	0	0	0	0	0	0	0	0	0	0	0	0	0	0	0	0	0	0	0	0	0	0	0	0	0	0	0	0	0	0	0	0	0	0	0
c_LHA	0	0	0	0	0	0	0	0	0.714286	0	0	0	0	0.904762	0	0	0	0	0	0.714286	0	0	0	0	0	0	0	0	0	0	0	0	0	0	0	0	0	0	0	0.714286	0.714286	0	0	0	0	0	0	0	0
c_LPO	0	0	0	0	0	0.714286	0	0	0	0	0	0	0.714286	0.809524	0	0	0	0	0	0.809524	0	0	0	0	0	0	0	0	0	0	0	0	0	0	0	0	0	0	0	0	0	0	0	0	0	0	0	0	0
c_PST	0	0	0	0	0	0	0	0	0	0	0	0	0	0	0	0	0	0	0	0	0	0.714286	0	0	0	0	0	0	0	0	0	0	0	0	0	0	0	0	0	0	0	0	0	0	0	0	0	0	0
c_PSTN	0	0	0.714286	0	0	0	0	0	0	0	0.714286	0	0.809524	0.714286	0.809524	0.809524	0.714286	0	0	0.714286	0	0	0	0	0	0	0	0	0	0	0	0	0	0	0	0	0	0.809524	0	0.714286	0	0	0	0	0	0.714286	0.809524	0	0
c_PeF	0	0	0	0	0	0	0	0	0	0	0	0	0	0	0	0	0	0	0	0	0	0	0	0	0	0	0	0	0	0	0	0	0	0	0	0.714286	0	0	0	0	0	0	0	0	0	0	0	0	0
c_RCH	0	0	0	0	0	0	0	0	0	0	0	0	0	0	0	0	0	0	0	0	0	0	0	0	0	0	0	0	0	0	0	0	0	0	-0.809524	0	0	0	-0.714286	0	0	0	0	0	0	0	0	0	0
c_STN	0	0	0	0	0	0	0	0	0	0	0	0	0	0	0	0	0	0	0	0	0	0	0	0	0	0	0	0	0	0	0	0	0	0	0	0	0	0	0	0	0	0	0	0	0	0	0	0	0
c_TU	0	0	0	0	0	0	0	0	0	0	0	0	0	0.714286	0	0	0	0	0	0	0	0	0	0	0	0	0	0	0	0	0	0	0	0	0	0	0	0	0	0	0	0	0	0	0	0	0	0	0
c_ZI	0	0	0	0	0	0	0	0	0	0	0	0	0	0	0	0	0	0	0	0	0	0	0	0	0	0	0	0	0	0	0	0	0	0	0	0.714286	0	0	0	0	0	0	0	0	0	0	0	0	0
c_FF	0	0	0	0	0	0	0	0	0	0	0	0	0	0.809524	0	0	0	0	0	0	0	0	0	0	0	0	0	0	0	0	0	0	0	0	0	0	0	0	0	0	0	0	0	0	0	0	0	0	0
c_ME	0	0	0	0	0	0	0	0	0	0	0	0	0	0	0	0	0	0	0	0	0	0.714286	0	0	0	0	0	0	0	0	0	0	0	0	0	0	0	0	0	0	0	0	0	0	0	0	0	0	0
c_MBsen	0	0	0	0	0	0	0	0	0	0	0	0	0	0	0	0	0	0	0	0	0	0	0	0	0	0	0	0	0	0	0	0	0	0	0	0.714286	0	0	0	0	0	0	0	0	0	0	0	0	0
c_SCs	0	0	0	0	0	0	0	0	0	0	0	0	0	0	0	0	0	0	0	0	0	0	0	0	0	0	0	0	0	0	0	0	0	0	0	0	0	0	0	0	0	0	0	0	0	0	0	0	0
c_SCop	0	0	0	0	0	0	0	0	0	0	0	0	0	0	0	0	0	0	0	0	0	0	0	0	0	0	0	0	0	0	0	0	0	0	0	0	0	0	0	0	0	0	0	0	0	0	0	0	0
c_SCsg	0	0	0	0	0	0	0	0	0	0	0	0	0	0	0	0	0	0	0	0	0	0	0	0	0	0	0	0	0	0	0	0	0	0	0	0	0	0	0	0	0	0	0	0	0	0	0	0	0
c_SCzo	0	0	0	0	0	0	0	0	0	0	0	0	0	0	0	0	0	0	0	0.809524	0.714286	0	0	0	0	0	0	0	0	0	0	0	0	0	0	0.714286	0	0	0	0	0.809524	0	0	0	0	0	0	0	0.714286
c_IC	0	0	0	0	0	0	0	0	0	0	0	0	0	0	0	0	0	0	0	0	0	0	0	0	0	0	0	0	0	0	0	0	0	0	0	0	0	0	0	0	0	0	0	0	0	0	0	0	0
c_ICe	0	0	0	0	0	0	0	0	0	0	0	0	0	0	0	0	0	0	0	0	0	0	0	0	0	0	0	0	0	0	0	0	0	0	0	0	0	0	0	0	0	0	0	0	0	0	0	0	0
c_NB	0	0	0	0	0	0	0	0	0	0	0	0	0	0	0	0	0	0	0	0	0	0	0	0	0	0	0	0	0	0	0	0	0	0	0	0	0	0	0	0	0	0	0	0	0	-0.714286	0	0	0
c_SAG	0	0	0	0	0	0	0	0	0	0	0	0	0	0	0	0	0	0	0	0	0	0	0	0	0	0	0	0	0	0	0	-0.714286	0	0	0	0	0	0	0	0	0	0	0	0	0	0	0	0	0
c_PBG	0	-0.68313	-0.68313	-0.87831	0	0	0	-0.78072	0	0	-0.68313	0	0	0	0	0	0	0	0	0	0	0	0	0	0	0	0	0	0	-0.9759	0	-0.9759	0	0	0	0	0	0	0	0	0	0	0	0	0	0	0	0	0
c_SCO	0	0	0	0	0	0	0	0	0	0	0	0	0	0	0	0	0	0	0	0	0	0	0	0	0	0	0	0	0	0	0	0	0	0	0	0	0	0	0	0	0	0.714286	0.714286	0	0	0	0	0	0
c_MBmot	0	0	0	0	0	0	0	0	0	0	0	0	0	0	0	0	0	0	0	0	0	0	0	0	0	0	0	0	0	0	0	0	0	0	0	0.714286	0	0	0	0	0.809524	0	0	0	0	0	0	0	0
c_SNr	0	0	0	0	0	0	0	0	0	0	0	0	0	0.809524	0	0	0	0	0	0.809524	0	0	0	0	0	0	0	0	0	0	0	0	0	0	0	0.714286	0	0	0	0	0	0	0	0	0	0	0	0	0
c_VTA	0	0	0	0	0	0.714286	0	0	0	0	0	0	0	0	0.714286	0	0	0	0	0	0	0	0	0	0	0	0	0	0	0	0	0	0	0	0	0	0	0	0	0.809524	0	0	0	0	0	0	0	0	0
c_PN	0	0	0	0	0	0	0	0	0	0	0	0	0	0	0	0	0	0	0	0	0	0	0	0	0	0	0	0	0	0	0	0	0	0	0	0	0	0	0	0	0	0	0	0	0	0	0	0	0
c_RR	0	0	0	0	0	0	0	0	0	0	0	0	0	0.714286	0	0	0	0	0	0.714286	0	0	0	0	0	0	0	0	0	0	0	0	0	0	0	0	0	0	0	0	0	0	0	0	0	0	0	0	0
c_MRN	0	0	0	0	0	0	0	0	0	0	0	0	0	0	0	0	0	0	0	0	0	0	0	0	0	0	0	0	0	0	0	0	0	0	0	0.904762	0	0	0	0	0	0	0	0	0	0	0	0	0
c_SCm	0	0	0	0	0	0	0	0	0	0	0	0	0	0	0	0	0	0	0	0	0	0	0	0	0	0	0	0	0	0	0	0	0	0	0	0	0	0	0	0	0	0	0	0	0	0	0	0	0
c_SCdg	0	0	0	0	0	0	0	0	0	0	0	0	0	0	0	0	0	0	1	0	0	0	0	0	0.714286	0	0	0	0	0	0	0	0	0	0	0	0	0	0	0	0.809524	0	0	0	0	0	0	0	0
c_SCdw	0	0	0	0	0	0	0	0	0	0	0	0	0	0	0	0	0	0	0.714286	0	0	0	0	0	0	0	0	0	0	0	0	0	0	0	0	0	0	0	0	0	0.714286	0	0	0	0	0	0	0	0
c_SCiw	0	0	0	0	0	0	0	0	0	0	0	0	0	0	0	0	0	0	0	0	0	0	0	0	0	0	0	0	0	0	0	0	0	0	0	0	0	0	0	0	0	0	0	0	0	0	0	0	0
c_SCig	0	0	0	0	0	0	0	0	0	0	0	0	0	0	0	0	0	0	0	0	0	0	0	0	0	0	0	0	0	0	0	0	0	0	0	0	0	0	0	0	0	0	0	0	0	0	0	0	0
c_PAG	0	0	0	0	0	0	0	0	0	0	0	0	0	0	0	0	0	0	0	0	0	0	0	0	0	0	0	0	0	0	0	0	0	0	0	0	0	0	0	0	0	0	0	0	0	0	0	0	0
c_PRC	0	0	0	0	0	0	0	0	0	0	0	0	0	0	0	0	0	0	0.714286	0	0	0	0	0	0	0	0	0	0	0	0	0	0	0	0	0	0	0	0	0	0	0	0	0	0	0	0	0	0
c_INC	0	0	0	0	0	0	0	0	0	0	0	0	0	0	0	0	0	0	0	0	0	0	0	0	0	0	0	0	0	0	0	0	0	0	0	0	0	0	0	0	0	0	0	0	0	0	0	0	0
c_ND	0	0	0	0	0	0	0	0	0	0	0	0	0	0	0	0	0	0	0	0	0	0	0	0	0	0	0	0	0	0	0	0	0	0	0	0	0	0	0	0	0	0	0	0	0	0	0	0	0
c_Su3	0	0	0	0	0	0	0	0	0	0	0	0	0	0.714286	0	0	0	0	0	0.714286	0	0	0	0	0	0	0	0	0	0	0	0	0	0	0	0	0	0	0	0	0	0	0	0	0	0	0	0	0
c_PRT	0	0	0	0	0	0	0	0	0	0	0	0	0	0	0	0	0	0	0	0	0	0	0	0	0	0	0	0	0	0	0	0	0	0	0	0.714286	0	0	0	0	0.809524	0	0	0	0	0	0	0	0
c_APN	0	0	0	0	0	0	0	0	0	0	0	0	0	0.714286	0	0	0	0	0.714286	0.714286	0	0	0	0.714286	0	0	0.714286	0	0	0	0	0	0	0	0	0	0	0	0	0	0.904762	0	0	0	0	0	0	0	0
c_MPT	0	0	0	0	0	0	0	0	0	0	0	0	0	0	0	0	0	0	0	0	0	0	0	0	0	0	0	0	0	0	0	0	0	0	0	0	0	0	0	0	0	0	0	0	0	0	0	0	0
c_NOT	0	0	0	0	0	0	0	0	0	0	0	0	0	0	0	0	0	0	0.714286	0.714286	0	0	0	0	0	0	0	0	0	0	0	0	0	0	0	0	0	0	0	0	0.904762	0	0	0	0	0	0	0	0
c_NPC	0	0	0	0	0	0	0	0	0	0	0	0	0	0	0	0	0	0	0	0	0	0	0	0	0	0	0	0	0	0	0	0	0	0	0	0	0	0	0	0	0	0	0	0	0	0	0	0	0
c_OP	0	0	0	0	0	0	0	0	0	0	0	0	0	0	0	0	0	0	0	0	0	0	0	0	0	0	0	0	0	0	0	0	0	0	0	0.714286	0	0	0	0	0.809524	0	0	0	0	0	0	0	0
c_PPT	0	0	0	0	0	0	0	0	0	0	0	0	0	0	0	0	0	0	0	0	0	0	0	0	0	0	0	0	0	0	0	0	0	0	0	0	0	0	0	0	0	0	0	0	0	0	0	0	0
c_RPF	0	0	0	0	0	0	0	0	0	0	0	0	0	0	0	0	0	0	0	0	0	0	0	0	0	0	0	0	0	0	0	0	0	0	0	0	0	0	0	0	0	0	0	0	0	0	0	0	0
c_RN	0	0	0	0	0	0	0	0	0.714286	0	0	0	0.809524	0.904762	0.809524	0.809524	0.714286	0	0	0.904762	0	0	0	0	0	0	0	0	0	0	0	0	0	0	0	0	0	0.809524	0	0.714286	0.714286	0	0	0	0	0.714286	0	0	0
c_III	0	0	0	0	0	0	0	0	0	0	0	0	0	0	0	0	0	0	0.714286	0	0	0	0	0	0.809524	0	0	0	0	0	0	0	0	0	0	0	0	0	0	0	0	0	0	0	0	0	0	0	0
c_MA3	0	0	0	0	0	0	0	0	0	0	0	0	0	0	0	0	0	0	0	0	0	0	0	0	0	0	0	0	0	0	0	0	0	0	0	0	0	0	0	0	0	0	0	0	0.714286	0	0	0	0
c_EW	0	0	0	0	0	0	0	0	0	0	0	0	0	0	0	0	0	0	0	0	0	0	0	0	0	0	0	0	0	0	0	0	0	0	0	0	0	0	0	0	0	0	0	0	0	0	0	0	0
c_LT	0	0	0	0	0	0	0	0	0	0	0	0	0	0	0	0	0	0	0	0	0	0	0	0	0	0	0	0	0	0	0	0	0	0	0	0	0	0	0	0	0	0	0	0	0	0	0	0	0
c_DT	0	0	0	0	0	0	0	0	0	0	0	0	0	0	0	0	0	0	0	0	0	0	0	0	0	0	0	0	0	0	0	0	0	0	0	0	0	0	0	0	0	0	0	0	0	0	0	0	0
c_MT	0	0	0	0	0	0.904762	0.714286	0	0	0	0	0	0.714286	0	0.714286	0	0	0	0	0	0	0	0	0	0	0	0	0	0	0	0	0	0	0	0	0	0	0	0	0	0	0	0	0	0	0	0	0.714286	0
c_MBsta	0	0	0	0	0	0	0	0	0	0	0	0	0	0	0	0	0	0	0	0	0	0	0	0	0	0	0	0	0	0	0	0	0	0	0	0	0	0	0	0	0	0	0	0	0	0	0	0	0
c_SNc	0	0	0	0	0	0	0	0	0	0	0	0	0	0	0	0	0	0	0	0	0	0	0	0	0	0	0	0	0	0	0	0	0	0	0	0	0	0	0	0	0	0	0	0	0	0	0	0	0
c_PPN	0	0	0	0	0	0	0	0	0	0	0	0	0	0	0	0	0	0	0	0	0	0	0	0	0	0	0	0	0	0	0	0	0	0	0	0	0	0	0	0	0	0	0	0	0	0	0	0	0
c_RAmb	0	0	0	0	0	0	0	0	0	0	0	0	0	0	0	0	0	0	0	0	0	0	0	0	0	0	0	0	0	0	0	0	0	0	0	0	0	0	0	0	0	0	0	0	0	0	0	0	0
c_IF	0	0	0	0	0	0	0	0	0	0	0	0	0	0	0	0	0	0	0	0	0	0	0	0	0	0	0	0	0	0	0	0	0	0.714286	0	0	0	0	0	0	0	0	0	0	0	0	0	0	0
c_IPN	0	0	0	0	0	0	0	0	0	0	0	0	0	0	0	0	0	0	0.809524	0	0	0	0	0	0.714286	0	0	0	0	0	0	0	0	0	0	0	0	0	0	0	0	0	0	0	0	0	0	0	0
c_IPR	0	0	0	0	0.714286	1	0.809524	0	0.714286	0	0	0	0.809524	0.714286	0.809524	0	0.714286	0	0	0	0	0	0	0	0	0	0	0	0	0	0	0	0	0	0	0	0	0	0	0.714286	0	0	0	0	0	0.714286	0	0.809524	0
c_IPC	0	0	0	0	0	0	0	0	0	0	0	0	0	0	0	0	0	0	0	0	0	0	0	0	0	0	0	0	0	0	0	0	0	0	0	0	0	0	0	0	0	0	0	0	0	0	0	0	0
c_IPA	0	0	0	0	0	0	0	0	0	0	0	0	0	0	0	0	0	0	0.714286	0	0	0	0	0	0	0	0	0	0	0	0	0	0	0	0	0	0	0	0	0	0	0	0	0	0	0	0	0	0
c_IPL	0	0	0	0	0	0	0	0	0	0	0	0	0	0	0	0	0	0	0.904762	0	0	0	0	0	0	0	0	0	0	0	0	0	0	0	0	0	0	0	0	0	0.714286	0	0	0	0	0	0	0	0
c_IPI	0	0	0	0	0	0	0	0	0	0	0	0	0	0	0	0	0	0	0	0	0	0	0	0	0	0	0	0	0	0	0	0	0	0	0	0	0	0	0	0	0	0	0	0	0	0	0	0	0
c_IPDM	0	0	0	0	0	0	0	0	0	0	0	0	0	0	0	0	0	0.809524	0.809524	0	0	0	0	0	0.714286	0	0	0	0	0	0	0	0	0	0	0	0	0	0	0	0	0	0	0	0	0	0	0	0
c_IPDL	0	0	0	0	0	0	0	0	0	0	0	0	0	0	0	0	0	0	0	0	0	0	0	0	0	0	0	0.809524	0	0	0	0	0	0.714286	0	0	0.714286	0	0	0	0	0	0	0	0	0	0	0	0
c_IPRL	0	0	0	0	0	0	0	0	0	0	0	0	0	0	0	0	0	0	0	0	0	0	0	0	0	0	0	0	0	0	0	0	0	0	0	0	0	0	0	0	0	0	0	0	0	0	0	0	0
c_RL	0	0	0	0	0	0	0	0	0	0	0	0	0	0	0	0	0	0	0	0	0	0	0	0	0	0	0	0	0	0	0	0	0	0	0	0	0	0	0	0	0	0	0	0	0	0	0	0	0
c_CLI	0	0	0	0	0	0	0	0	0	0	0	0	0	0	0	0	0	0	0	0	0	0	0	0	0	0	0	0	0	0	0	0	0	0	0	0.714286	0	0	0	0	0	0	0	0	0	0	0	0	0
c_P	0	0	0	0	0	0	0	0	0	0.809524	0	0.714286	0	0	0	0	0	0	0	0	0.714286	0	0.714286	0	0	0	0	0	0	0	0	0	0	0	0.809524	0	0	0	0.714286	0	0	0	0	0	0	0	0	0	0
c_P-sen	0	0	0	0	0	0	0	0	0	0	0	0	0	0	0	0	0	0	0	0	0	0	0	0	0	0	0	0	0	0	0	0	0	0	0	0	0	0	0	0	0	0	0	0	0	0	0	0	0
c_NLL	0	0	0	0	0	0	0	0	0	0	0	0	0	0	0	0	0	0	0	0	0	0	0	0	0	0	0	0	0	0	0	0	0	0	0	0	0	0	0	0	0	0	0	0	0	0	0	0	0
c_P-mot	0	0.714286	0	0	0	0	0	0	0	0	0	0	0	0	0	0	0	0	0	0	0	0	0	0	0	0	0	0	0	0	0	0	0	0	0	0	0	0	0	0	0	0	0	0	0	0	0	0	0
c_PG	0	0	0	0	0	0	0	0	0	0	0	0	0	0	0	0	0	0	0	0	0	0	0	0	0	0	0	0	0	0.714286	0	0	0	0	0	0	0	0	0	0	0	0	0	0	0	0	0	0	0
c_TRN	0	0	0	0	0	0	0	0	0	0	0	0	0.714286	0	0	0	0	0	0	0	0	0	0	0	0	0	0	0	0	0	0	0	0	0	0	0	0	0	0	0	0	0	0	0	0	0	0	0	0
c_P-sat	0	0	0	0	0	0	0	0	0	0	0	0	0	0	0	0	0	0	0	0	0	0	0	0	0	0	0	0	-0.809524	0	-0.809524	0	0	0	0	0	0	0	0	0	0	0	0	0	0	0	0	0	0
c_CS	0	0	0	0	0	0	0	0	0	0	0	0	0	0	0	0	0	0	0	0	0	0	0	0	0	0	0	0	0	0	0	0	0	0	0	0	0	0	0	0	0	0	0	0	0	0	0	0	0
c_PRNr	0	0	0	0	0	0	0	0	0	0	0	0	0	0	0	0	0	0	0	0	0	0	0	0	0	0	0	0	-0.904762	0	-0.904762	0	0	0	0	0	0	0	0	0	0	0	0	0	0	0	0	0	0
[truncated: 575 more columns]

## Sheet: Tbr1_TBS
	i_FRP	i_MO	i_MOp	i_MOs	i_SSp	i_SSp-n	i_SSp-bfd	i_SSp-ll	i_SSp-m	i_SSp-ul	i_SSp-tr	i_SSp-un	i_SSs	i_GU	i_VISC	i_AUD	i_AUDd	i_AUDp	i_AUDpo	i_AUDv	i_VIS	i_VISal	i_VISam	i_VISl	i_VISp	i_VISpm	i_VISli	i_VISpor	i_ACA	i_ACAd	i_ACAv	i_PL	i_ILA	i_ORB	i_ORBl	i_ORBm	i_ORBvl	i_AI	i_AId	i_AIp	i_AIv	i_RSP	i_RSPagl	i_RSPd	i_RSPv	i_PTLp	i_VISa	i_VISrl	i_TEa
i_FRP	1	0.714286	0	0	0	0	0	0	0	0	0	0	0.714286	0.714286	0	0	0	0	0	0	0	0.714286	0	0	0	0	0	0	0	0	0	0	0	0	0	0	0	0	0	0	0.714286	0.714286	0	0.714286	0	0	0.714286	0	0
i_MO	0.714286	1	0.904762	0	0.809524	0.809524	0	0	0	0.904762	0	0.809524	1	0.809524	0	0	0.714286	0	0	0	0	0.809524	0	0.904762	0	0.714286	0.714286	0	0	0	0	0	0	0	0	0	0	0	0	0	0	0	0.714286	0	0	0.904762	0.809524	0.809524	0
i_MOp	0	0.904762	1	0	0.904762	0.714286	0.714286	0	0	1	0	0.714286	0.904762	0.714286	0	0	0	0	0	0	0	0.714286	0	0.809524	0	0	0	0	0	0	0	0	0	0	0	0	0	0	0	0	0	0.714286	0	0.714286	0	0.809524	0.714286	0.904762	0
i_MOs	0	0	0	1	0	0	0	0	0	0	0	0	0	0	0.714286	0	0	0	0	0	0	0	0	0	0	0	0	0	0.714286	0.714286	0	0	0	0	0	0	0	0	0	0	0	0	0	0	0	0	0	0	0
i_SSp	0	0.809524	0.904762	0	1	0.809524	0.809524	0	0	0.904762	0	0.809524	0.809524	0.809524	0	0	0	0	0	0	0	0	0	0.714286	0	0	0	0	0	0	0	0	0	0	0	0	0	0	0	0	0	0	0	0	0	0.714286	0	0.809524	0
i_SSp-n	0	0.809524	0.714286	0	0.809524	1	0	0	0	0.714286	0	1	0.809524	0.809524	0	0	0	0	0	0	0	0	0	0.714286	0	0	0	0	0	0	0	0	0	0	0	0	0	0	0	0	0	0	0	0	0	0.714286	0	0	0
i_SSp-bfd	0	0	0.714286	0	0.809524	0	1	0	0	0.714286	0.714286	0	0	0	0	0	0.714286	0	0	0	0	0	0	0.714286	0	0.714286	0	0	0	0	0	0	0	0	0	0	0	0	0	0	0	0	0.714286	0	0	0.714286	0	0.809524	0
i_SSp-ll	0	0	0	0	0	0	0	1	0	0	0.904762	0	0	0	0	0	0	0	0	0.714286	0	0	0	0	0	0	0	0	0	0	0	0	0	0	0	0	0	0	0	0	0	0	0	0	0	0	0	0	0
i_SSp-m	0	0	0	0	0	0	0	0	1	0	0	0	0	0.809524	0	0	0	0	0	0	0	0	0	0	0	0	0	0	0	0	0	0	0	0	0	0	0	0	0	0	0	0	0	0	0	0	0	0	0
i_SSp-ul	0	0.904762	1	0	0.904762	0.714286	0.714286	0	0	1	0	0.714286	0.904762	0.714286	0	0	0	0	0	0	0	0.714286	0	0.809524	0	0	0	0	0	0	0	0	0	0	0	0	0	0	0	0	0	0.714286	0	0.714286	0	0.809524	0.714286	0.904762	0
i_SSp-tr	0	0	0	0	0	0	0.714286	0.904762	0	0	1	0	0	0	0	0	0	0	0	0	0	0	0	0	0	0	0	0	0	0	0	0	0	0	0	0	0	0	0	0	0	0	0	0	0	0	0	0.714286	0
i_SSp-un	0	0.809524	0.714286	0	0.809524	1	0	0	0	0.714286	0	1	0.809524	0.809524	0	0	0	0	0	0	0	0	0	0.714286	0	0	0	0	0	0	0	0	0	0	0	0	0	0	0	0	0	0	0	0	0	0.714286	0	0	0
i_SSs	0.714286	1	0.904762	0	0.809524	0.809524	0	0	0	0.904762	0	0.809524	1	0.809524	0	0	0.714286	0	0	0	0	0.809524	0	0.904762	0	0.714286	0.714286	0	0	0	0	0	0	0	0	0	0	0	0	0	0	0	0.714286	0	0	0.904762	0.809524	0.809524	0
i_GU	0.714286	0.809524	0.714286	0	0.809524	0.809524	0	0	0.809524	0.714286	0	0.809524	0.809524	1	0	0	0	0	0	0	0	0	0	0.714286	0	0	0	0	0	0	0	0	0	0	0	0	0	0	0	0	0	0	0	0	0	0.714286	0	0	0
i_VISC	0	0	0	0.714286	0	0	0	0	0	0	0	0	0	0	1	0	0	0	0	0	0	0	0	0	0	0	0	0	0	0	0	0	0	0	0	0	0	0	0	0	0	0	0	0	0	0	0	0	0
i_AUD	0	0	0	0	0	0	0	0	0	0	0	0	0	0	0	1	0.809524	0.809524	0.904762	0	0.904762	0.714286	0.714286	0	0.904762	0.809524	0.809524	0.809524	0	0	0	0	0	0	0	0	0	0	0	0	0	0	0.809524	0	0	0	0.714286	0	1
i_AUDd	0	0.714286	0	0	0	0	0.714286	0	0	0	0	0	0.714286	0	0	0.809524	1	0.809524	0.904762	0	0.904762	0.714286	0.904762	0.809524	0.904762	1	0.809524	0.809524	0	0	0	0	0	0	0	0	0	0	0	0	0	0	1	0	0	0.809524	0.714286	0.714286	0.809524
i_AUDp	0	0	0	0	0	0	0	0	0	0	0	0	0	0	0	0.809524	0.809524	1	0.904762	0	0.904762	0.714286	0.904762	0	0.904762	0.809524	0.809524	1	0	0	0	0	0	0	0	0	0	0	0	0	0	0	0.809524	0	0	0	0.714286	0	0.809524
i_AUDpo	0	0	0	0	0	0	0	0	0	0	0	0	0	0	0	0.904762	0.904762	0.904762	1	0	1	0.809524	0.809524	0.714286	1	0.904762	0.904762	0.904762	0	0	0	0	0	0	0	0	0	0	0	0	0	0	0.904762	0	0	0.714286	0.809524	0	0.904762
i_AUDv	0	0	0	0	0	0	0	0.714286	0	0	0	0	0	0	0	0	0	0	0	1	0	0	0.714286	0	0	0	0	0	0	0	0	0	0	0	0	0	0	0	0	0	0	0	0	0	0	0	0	0	0
i_VIS	0	0	0	0	0	0	0	0	0	0	0	0	0	0	0	0.904762	0.904762	0.904762	1	0	1	0.809524	0.809524	0.714286	1	0.904762	0.904762	0.904762	0	0	0	0	0	0	0	0	0	0	0	0	0	0	0.904762	0	0	0.714286	0.809524	0	0.904762
i_VISal	0.714286	0.809524	0.714286	0	0	0	0	0	0	0.714286	0	0	0.809524	0	0	0.714286	0.714286	0.714286	0.809524	0	0.809524	1	0	0.904762	0.809524	0.714286	0.904762	0.714286	0	0	0	0	0	0	0	0	0	0	0	0	0	0.809524	0.714286	0.809524	0.714286	0.904762	1	0.809524	0.714286
i_VISam	0	0	0	0	0	0	0	0	0	0	0	0	0	0	0	0.714286	0.904762	0.904762	0.809524	0.714286	0.809524	0	1	0.714286	0.809524	0.904762	0.714286	0.904762	0	0	0	0	0	0	0	0	0	0	0	0	0	0	0.904762	0	0	0.714286	0	0	0.714286
i_VISl	0	0.904762	0.809524	0	0.714286	0.714286	0.714286	0	0	0.809524	0	0.714286	0.904762	0.714286	0	0	0.809524	0	0.714286	0	0.714286	0.904762	0.714286	1	0.714286	0.809524	0.809524	0	0	0	0	0	0	0	0	0	0	0	0	0	0	0.714286	0.809524	0.714286	0	1	0.904762	0.904762	0
i_VISp	0	0	0	0	0	0	0	0	0	0	0	0	0	0	0	0.904762	0.904762	0.904762	1	0	1	0.809524	0.809524	0.714286	1	0.904762	0.904762	0.904762	0	0	0	0	0	0	0	0	0	0	0	0	0	0	0.904762	0	0	0.714286	0.809524	0	0.904762
i_VISpm	0	0.714286	0	0	0	0	0.714286	0	0	0	0	0	0.714286	0	0	0.809524	1	0.809524	0.904762	0	0.904762	0.714286	0.904762	0.809524	0.904762	1	0.809524	0.809524	0	0	0	0	0	0	0	0	0	0	0	0	0	0	1	0	0	0.809524	0.714286	0.714286	0.809524
i_VISli	0	0.714286	0	0	0	0	0	0	0	0	0	0	0.714286	0	0	0.809524	0.809524	0.809524	0.904762	0	0.904762	0.904762	0.714286	0.809524	0.904762	0.809524	1	0.809524	0	0	0	0	0	0	0	0	0	0	0	0	0.714286	0.714286	0.809524	0.714286	0	0.809524	0.904762	0.714286	0.809524
i_VISpor	0	0	0	0	0	0	0	0	0	0	0	0	0	0	0	0.809524	0.809524	1	0.904762	0	0.904762	0.714286	0.904762	0	0.904762	0.809524	0.809524	1	0	0	0	0	0	0	0	0	0	0	0	0	0	0	0.809524	0	0	0	0.714286	0	0.809524
i_ACA	0	0	0	0.714286	0	0	0	0	0	0	0	0	0	0	0	0	0	0	0	0	0	0	0	0	0	0	0	0	1	1	0.904762	0.714286	0	0.714286	0.809524	0.714286	0	0	0	0	0	0	0	0	0	0	0	0	0
i_ACAd	0	0	0	0.714286	0	0	0	0	0	0	0	0	0	0	0	0	0	0	0	0	0	0	0	0	0	0	0	0	1	1	0.904762	0.714286	0	0.714286	0.809524	0.714286	0	0	0	0	0	0	0	0	0	0	0	0	0
i_ACAv	0	0	0	0	0	0	0	0	0	0	0	0	0	0	0	0	0	0	0	0	0	0	0	0	0	0	0	0	0.904762	0.904762	1	0.809524	0	0	0.714286	0	0	0	0	0	0	0	0	0	0	0	0	0	0
i_PL	0	0	0	0	0	0	0	0	0	0	0	0	0	0	0	0	0	0	0	0	0	0	0	0	0	0	0	0	0.714286	0.714286	0.809524	1	0	0	0	0	0	0	0	0	0	0	0	0	0	0	0	0	0
i_ILA	0	0	0	0	0	0	0	0	0	0	0	0	0	0	0	0	0	0	0	0	0	0	0	0	0	0	0	0	0	0	0	0	1	0.714286	0	0.714286	0.809524	0	0.714286	0	0	0	0	0	0	0	0	0	0
i_ORB	0	0	0	0	0	0	0	0	0	0	0	0	0	0	0	0	0	0	0	0	0	0	0	0	0	0	0	0	0.714286	0.714286	0	0	0.714286	1	0.904762	1	0.904762	0.714286	0	0	0	0	0	0	0	0	0	0	0
i_ORBl	0	0	0	0	0	0	0	0	0	0	0	0	0	0	0	0	0	0	0	0	0	0	0	0	0	0	0	0	0.809524	0.809524	0.714286	0	0	0.904762	1	0.904762	0.809524	0	0	0	0	0	0	0	0	0	0	0	0
i_ORBm	0	0	0	0	0	0	0	0	0	0	0	0	0	0	0	0	0	0	0	0	0	0	0	0	0	0	0	0	0.714286	0.714286	0	0	0.714286	1	0.904762	1	0.904762	0.714286	0	0	0	0	0	0	0	0	0	0	0
i_ORBvl	0	0	0	0	0	0	0	0	0	0	0	0	0	0	0	0	0	0	0	0	0	0	0	0	0	0	0	0	0	0	0	0	0.809524	0.904762	0.809524	0.904762	1	0	0	0	0	0	0	0	0	0	0	0	0
i_AI	0	0	0	0	0	0	0	0	0	0	0	0	0	0	0	0	0	0	0	0	0	0	0	0	0	0	0	0	0	0	0	0	0	0.714286	0	0.714286	0	1	0.714286	0.904762	0	0	0	0	0	0	0	0	0
i_AId	0	0	0	0	0	0	0	0	0	0	0	0	0	0	0	0	0	0	0	0	0	0	0	0	0	0	0	0	0	0	0	0	0.714286	0	0	0	0	0.714286	1	0.809524	0	0	0	0	0	0	0	0	0
i_AIp	0	0	0	0	0	0	0	0	0	0	0	0	0	0	0	0	0	0	0	0	0	0	0	0	0	0	0	0	0	0	0	0	0	0	0	0	0	0.904762	0.809524	1	0	0	0	0	0	0	0	0	0
i_AIv	0.714286	0	0	0	0	0	0	0	0	0	0	0	0	0	0	0	0	0	0	0	0	0	0	0	0	0	0.714286	0	0	0	0	0	0	0	0	0	0	0	0	0	1	0	0	0	0	0	0	0	0
i_RSP	0.714286	0	0.714286	0	0	0	0	0	0	0.714286	0	0	0	0	0	0	0	0	0	0	0	0.809524	0	0.714286	0	0	0.714286	0	0	0	0	0	0	0	0	0	0	0	0	0	0	1	0	1	0.904762	0.714286	0.809524	0.809524	0
i_RSPagl	0	0.714286	0	0	0	0	0.714286	0	0	0	0	0	0.714286	0	0	0.809524	1	0.809524	0.904762	0	0.904762	0.714286	0.904762	0.809524	0.904762	1	0.809524	0.809524	0	0	0	0	0	0	0	0	0	0	0	0	0	0	1	0	0	0.809524	0.714286	0.714286	0.809524
i_RSPd	0.714286	0	0.714286	0	0	0	0	0	0	0.714286	0	0	0	0	0	0	0	0	0	0	0	0.809524	0	0.714286	0	0	0.714286	0	0	0	0	0	0	0	0	0	0	0	0	0	0	1	0	1	0.904762	0.714286	0.809524	0.809524	0
i_RSPv	0	0	0	0	0	0	0	0	0	0	0	0	0	0	0	0	0	0	0	0	0	0.714286	0	0	0	0	0	0	0	0	0	0	0	0	0	0	0	0	0	0	0	0.904762	0	0.904762	1	0	0.714286	0.714286	0
i_PTLp	0	0.904762	0.809524	0	0.714286	0.714286	0.714286	0	0	0.809524	0	0.714286	0.904762	0.714286	0	0	0.809524	0	0.714286	0	0.714286	0.904762	0.714286	1	0.714286	0.809524	0.809524	0	0	0	0	0	0	0	0	0	0	0	0	0	0	0.714286	0.809524	0.714286	0	1	0.904762	0.904762	0
i_VISa	0.714286	0.809524	0.714286	0	0	0	0	0	0	0.714286	0	0	0.809524	0	0	0.714286	0.714286	0.714286	0.809524	0	0.809524	1	0	0.904762	0.809524	0.714286	0.904762	0.714286	0	0	0	0	0	0	0	0	0	0	0	0	0	0.809524	0.714286	0.809524	0.714286	0.904762	1	0.809524	0.714286
i_VISrl	0	0.809524	0.904762	0	0.809524	0	0.809524	0	0	0.904762	0.714286	0	0.809524	0	0	0	0.714286	0	0	0	0	0.809524	0	0.904762	0	0.714286	0.714286	0	0	0	0	0	0	0	0	0	0	0	0	0	0	0.809524	0.714286	0.809524	0.714286	0.904762	0.809524	1	0
i_TEa	0	0	0	0	0	0	0	0	0	0	0	0	0	0	0	1	0.809524	0.809524	0.904762	0	0.904762	0.714286	0.714286	0	0.904762	0.809524	0.809524	0.809524	0	0	0	0	0	0	0	0	0	0	0	0	0	0	0.809524	0	0	0	0.714286	0	1
i_PERI	0	0	0.714286	0	0	0	0	0	0	0.714286	0	0	0	0	0	0	0	0	0	0	0	0	0	0	0	0	0	0	0	0	0	0	0	0	0	0	0	0	0	0	0	0	0	0	0.714286	0	0	0	0
i_ECT	0	0	0	0	0	0	0	0	0	0	0	0	0	0	0	0	0	0	0	0	0	0.714286	0	0	0	0	0	0	0	0	0	0	0	0	0	0	0	0	0	0	0	0.904762	0	0.904762	1	0	0.714286	0.714286	0
i_TT	0.714286	0	0	0	0	0	0	0	0	0	0	0	0	0	0	0.714286	0.714286	0.714286	0.809524	0	0.809524	0.809524	0	0.714286	0.809524	0.714286	0.904762	0.714286	0	0	0	0	0	0	0	0	0	0	0	0	0.809524	0	0.714286	0	0	0.714286	0.809524	0	0.714286
i_TTd	0	0	0	0	0	0	0	0	0	0	0	0	0	0	0	0.714286	0.714286	0.904762	0.809524	0	0.809524	0	0.809524	0	0.809524	0.714286	0.714286	0.904762	0	0	0	0	0	0	0	0	0	0	0	0	0	0	0.714286	0	0	0	0	0	0.714286
i_TTv	0.714286	0	0	0	0	0	0	0	0	0	0	0	0	0	0	0.714286	0.714286	0.714286	0.809524	0	0.809524	0.809524	0	0.714286	0.809524	0.714286	0.904762	0.714286	0	0	0	0	0	0	0	0	0	0	0	0	0.809524	0	0.714286	0	0	0.714286	0.809524	0	0.714286
i_DP	0	0.714286	0	0	0	0	0	0	0	0	0	0	0.714286	0	0	0.809524	0.809524	0.809524	0.904762	0	0.904762	0.904762	0.714286	0.809524	0.904762	0.809524	1	0.809524	0	0	0	0	0	0	0	0	0	0	0	0	0.714286	0.714286	0.809524	0.714286	0	0.809524	0.904762	0.714286	0.809524
i_PIR	0.809524	0	0	0	0	0	0	0	0	0	0	0	0	0	0	0	0	0	0.714286	0	0.714286	0.714286	0	0	0.714286	0	0.809524	0	0	0	0	0	0	0	0	0	0	0	0	0	0.904762	0.714286	0	0.714286	0	0	0.714286	0	0
i_NLOT	0	0	0	0	0	0	0	0	0	0	0	0	0	0	0	0	0	0	0	0	0	0	0	0	0	0	0	0	0	0	0	0	0	0	0	0	0	0	0	0	0.714286	0	0	0	0	0	0	0	0
i_COA	0.904762	0.809524	0.714286	0	0	0	0	0	0	0.714286	0	0	0.809524	0	0	0	0	0	0	0	0	0.809524	0	0.714286	0	0	0.714286	0	0	0	0	0	0	0	0	0	0	0	0	0	0	0.809524	0	0.809524	0.714286	0.714286	0.809524	0	0
i_COAa	1	0.714286	0	0	0	0	0	0	0	0	0	0	0.714286	0.714286	0	0	0	0	0	0	0	0.714286	0	0	0	0	0	0	0	0	0	0	0	0	0	0	0	0	0	0	0.714286	0.714286	0	0.714286	0	0	0.714286	0	0
i_COAp	0.714286	0	0.714286	0	0	0	0	0	0	0.714286	0	0	0	0	0	0	0	0	0	0	0	0.809524	0	0.714286	0	0	0.714286	0	0	0	0	0	0	0	0	0	0	0	0	0	0	1	0	1	0.904762	0.714286	0.809524	0.809524	0
i_COApl	0.714286	0.809524	0.714286	0	0	0	0	0	0	0.714286	0	0	0.809524	0	0	0.714286	0.714286	0.714286	0.809524	0	0.809524	1	0	0.904762	0.809524	0.714286	0.904762	0.714286	0	0	0	0	0	0	0	0	0	0	0	0	0	0.809524	0.714286	0.809524	0.714286	0.904762	1	0.809524	0.714286
i_COApm	0.809524	0.714286	0.809524	0	0.714286	0	0	0	0	0.809524	0	0	0.714286	0	0	0	0	0	0	0	0	0.714286	0	0	0	0	0	0	0	0	0	0	0	0	0	0	0	0	0	0	0	0.904762	0	0.904762	0.809524	0	0.714286	0.714286	0
i_PAA	0.714286	0.809524	0.714286	0	0	0	0	0	0	0.714286	0	0	0.809524	0	0	0.714286	0.714286	0.714286	0.809524	0	0.809524	1	0	0.904762	0.809524	0.714286	0.904762	0.714286	0	0	0	0	0	0	0	0	0	0	0	0	0	0.809524	0.714286	0.809524	0.714286	0.904762	1	0.809524	0.714286
i_TR	0.809524	0.714286	0.809524	0	0.714286	0	0	0	0	0.809524	0	0	0.714286	0	0	0	0	0	0	0	0	0.714286	0	0	0	0	0	0	0	0	0	0	0	0	0	0	0	0	0	0	0	0.904762	0	0.904762	0.809524	0	0.714286	0.714286	0
i_HIP	0	0.714286	0	0	0	0	0	0	0	0	0	0	0.714286	0	0	0.809524	0.809524	0.809524	0.904762	0	0.904762	0.904762	0.714286	0.809524	0.904762	0.809524	1	0.809524	0	0	0	0	0	0	0	0	0	0	0	0	0.714286	0.714286	0.809524	0.714286	0	0.809524	0.904762	0.714286	0.809524
i_CA	0	0.714286	0	0	0	0	0	0	0	0	0	0	0.714286	0	0	0.809524	0.809524	0.809524	0.904762	0	0.904762	0.904762	0.714286	0.809524	0.904762	0.809524	1	0.809524	0	0	0	0	0	0	0	0	0	0	0	0	0.714286	0.714286	0.809524	0.714286	0	0.809524	0.904762	0.714286	0.809524
i_CA1	0.714286	0.809524	0.714286	0	0	0	0	0	0	0.714286	0	0	0.809524	0	0	0.714286	0.714286	0.714286	0.809524	0	0.809524	1	0	0.904762	0.809524	0.714286	0.904762	0.714286	0	0	0	0	0	0	0	0	0	0	0	0	0	0.809524	0.714286	0.809524	0.714286	0.904762	1	0.809524	0.714286
i_CA2	0	0	0	0	0	0	0	0	0	0	0	0	0	0	0	0	0	0.809524	0.714286	0	0.714286	0	0.714286	0	0.714286	0	0	0.809524	0	0	0	0	0	0	0	0	0	0	0	0	0	0.714286	0	0.714286	0.809524	0	0	0	0
i_CA3	0.714286	0	0	0	0	0	0	0	0	0	0	0	0	0	0	0	0	0.714286	0	0	0	0	0	0	0	0	0.714286	0.714286	0	0	0	0	0	0	0	0	0	0	0	0	0.809524	0	0	0	0.714286	0	0	0	0
i_DG	0	0	0	0	0	0	0	0	0	0	0	0	0	0	0.714286	0	0	0	0	0	0	0	0	0	0	0	0	0	0	0	0	0	0	0	0	0	0	0	0	0	0	0	0	0	0	0	0	0	0
i_IG	0	0	0	0	0	0	0	0	0	0	0	0	0	0	0	0	0	0	0	0	0	0	0	0	0	0	0	0	0	0	0	0	0	0	0	0	0	0	0	0	0	0	0	0	0	0	0	0	0
i_RHP	0	0	0	0	0	0	0	0	0	0	0	0	0	0	0	0	0	0.809524	0.714286	0	0.714286	0.714286	0.714286	0	0.714286	0	0.809524	0.809524	0	0	0	0	0	0	0	0	0	0	0	0	0.714286	0.714286	0	0.714286	0.809524	0	0.714286	0	0
i_ENT	0	0	0	0	0	0	0	0	0	0	0	0	0	0	0	0	0	0.809524	0.714286	0	0.714286	0.714286	0.714286	0	0.714286	0	0.809524	0.809524	0	0	0	0	0	0	0	0	0	0	0	0	0.714286	0.714286	0	0.714286	0.809524	0	0.714286	0	0
i_ENTl	0	0	0	0	0	0	0	0	0	0	0	0	0	0	0	0	0	0.809524	0.714286	0	0.714286	0.714286	0.714286	0	0.714286	0	0.809524	0.809524	0	0	0	0	0	0	0	0	0	0	0	0	0.714286	0.714286	0	0.714286	0.809524	0	0.714286	0	0
i_ENTm	0.714286	0	0	0	0	0	0	0	0	0	0	0	0	0	0	0	0	0.714286	0	0	0	0	0	0	0	0	0.714286	0.714286	0	0	0	0	0	0	0	0	0	0	0	0	0.809524	0	0	0	0.714286	0	0	0	0
i_POST	0	0	0	0	0	0	0	0	0	0	0	0	0	0	0	0.809524	0.809524	0.809524	0.904762	0	0.904762	0.714286	0.714286	0	0.904762	0.809524	0.809524	0.809524	0	0	0	0	0	0	0	0	0	0	0	0	0.714286	0	0.809524	0	0	0	0.714286	0	0.809524
i_PRE	0	0	0	0	0	0	0	0	0	0	0	0	0	0	0	0	0	0	0	0	0	0	0	0	0	0	0	0	0	0	0	0	0	0	0	0	0	0	0	0	0.714286	0	0	0	0	0	0	0	0
i_SUB	0.714286	0	0	0	0	0	0	0	0	0	0	0	0	0	0	0.714286	0.714286	0.714286	0.809524	0	0.809524	0.809524	0	0.714286	0.809524	0.714286	0.904762	0.714286	0	0	0	0	0	0	0	0	0	0	0	0	0.809524	0	0.714286	0	0	0.714286	0.809524	0	0.714286
i_ProS	0	0	0	0	0	0	0.809524	0	0	0	0	0	0	0	0	0.714286	0.904762	0.714286	0.809524	0	0.809524	0	0.809524	0.714286	0.809524	0.904762	0.714286	0.714286	0	0	0	0	0	0	0	0	0	0	0	0	0	0	0.904762	0	0	0.714286	0	0	0.714286
i_HATA	1	0.714286	0	0	0	0	0	0	0	0	0	0	0.714286	0.714286	0	0	0	0	0	0	0	0.714286	0	0	0	0	0	0	0	0	0	0	0	0	0	0	0	0	0	0	0.714286	0.714286	0	0.714286	0	0	0.714286	0	0
i_APr	0	0	0	0	0	0	0	0	0	0	0	0	0	0	0	0	0	0.714286	0	0	0	0	0	0	0	0	0	0.714286	0	0	0	0	0	0	0	0	0	0	0	0	0	0	0	0	0	0	0	0	0
i_CLA	0.904762	0	0	0	0	0	0	0	0	0	0	0	0	0	0	0	0	0	0	0	0	0	0	0	0	0	0	0	0	0	0	0	0	0	0	0	0	0	0	0	0	0	0	0	0	0	0	0	0
i_EP	0.904762	0	0	0	0	0	0	0	0	0	0	0	0	0	0	0	0	0	0	0	0	0	0	0	0	0	0	0	0	0	0	0	0	0	0	0	0	0	0	0	0	0	0	0	0	0	0	0	0
i_EPd	0.904762	0	0	0	0	0	0	0	0	0	0	0	0	0	0	0	0	0	0	0	0	0	0	0	0	0	0	0	0	0	0	0	0	0	0	0	0	0	0	0	0	0	0	0	0	0	0	0	0
i_EPv	0.809524	0.714286	0	0	0	0.714286	0	0	0	0	0	0.714286	0.714286	0.714286	0	0	0	0	0	0	0	0.714286	0	0	0	0	0	0	0	0	0	0	0	0	0	0	0	0	0	0	0	0	0	0	0	0	0.714286	0	0
i_LA	0	0	0	0	0	0	0	0	0	0	0	0	0	0	0	0	0	0	0	0	0	0	0	0	0	0	0	0	0	0	0	0	0	0	0	0	0	0	0	0	0	0	0	0	0	0	0	0	0
i_BLA	0	0.809524	0.714286	0.809524	0	0	0	0	0	0.714286	0	0	0.809524	0	0	0	0	0	0	0	0	0	0	0.714286	0	0	0	0	0	0	0	0	0	0	0	0	0	0	0	0	0	0	0	0	0	0.714286	0	0	0
i_BLAa	0	0.809524	0.714286	0	0	0	0.809524	0	0	0.714286	0.714286	0	0.809524	0	0	0.714286	0.904762	0.714286	0.809524	0	0.809524	0.809524	0.809524	0.904762	0.809524	0.904762	0.714286	0.714286	0	0	0	0	0	0	0	0	0	0	0	0	0	0	0.904762	0	0	0.904762	0.809524	0.809524	0.714286
i_BLAp	0	0.904762	0.809524	0	0.904762	0.904762	0.714286	0	0.714286	0.809524	0	0.904762	0.904762	0.904762	0	0	0	0	0	0	0	0.714286	0	0.809524	0	0	0	0	0	0	0	0	0	0	0	0	0	0	0	0	0	0	0	0	0	0.809524	0.714286	0.714286	0
i_BLAv	0	0.809524	0.904762	0	1	0.809524	0.809524	0	0	0.904762	0	0.809524	0.809524	0.809524	0	0	0	0	0	0	0	0	0	0.714286	0	0	0	0	0	0	0	0	0	0	0	0	0	0	0	0	0	0	0	0	0	0.714286	0	0.809524	0
i_BMA	0	0.904762	0.809524	0	0.904762	0.904762	0.714286	0	0.714286	0.809524	0	0.904762	0.904762	0.904762	0	0	0	0	0	0	0	0.714286	0	0.809524	0	0	0	0	0	0	0	0	0	0	0	0	0	0	0	0	0	0	0	0	0	0.809524	0.714286	0.714286	0
i_BMAa	0.809524	0.904762	0.809524	0	0.714286	0.714286	0	0	0	0.809524	0	0.714286	0.904762	0.714286	0	0	0	0	0.714286	0	0.714286	0.904762	0	0.809524	0.714286	0	0.809524	0	0	0	0	0	0	0	0	0	0	0	0	0	0	0.714286	0	0.714286	0	0.809524	0.904762	0.714286	0
i_BMAp	0	0.714286	0	0	0.714286	0.714286	0.714286	0	0	0	0	0.714286	0.714286	0.714286	0	0	0	0	0	0	0	0	0	0	0	0	0	0	0	0	0	0	0	0	0	0	0	0	0	0	0	0	0	0	0	0	0	0	0
i_PA	0	0	0	0	0	0	0.714286	0.714286	0	0	0	0	0	0	0	0	0	0	0	0	0	0	0.714286	0	0	0	0	0	0	0	0	0	0	0	0	0	0	0	0	0	0	0.714286	0	0.714286	0.809524	0	0	0.714286	0
i_CP	0	0	0	0.714286	0	0	0	0	0	0	0	0	0	0	0	0	0	0	0	0	0	0	0	0	0	0	0	0	0	0	0.714286	0.714286	0	0	0	0	0	0.809524	0.714286	0.904762	0	0	0	0	0	0	0	0	0
i_ACB	0.809524	0.714286	0	0	0	0	0	0	0	0	0	0	0.714286	0.714286	0	0	0	0	0.714286	0	0.714286	0.714286	0	0	0.714286	0	0.809524	0	0	0	0	0	0	0	0	0	0	0	0	0	0.714286	0	0	0	0	0	0.714286	0	0
i_FS	1	0.714286	0	0	0	0	0	0	0	0	0	0	0.714286	0.714286	0	0	0	0	0	0	0	0.714286	0	0	0	0	0	0	0	0	0	0	0	0	0	0	0	0	0	0	0.714286	0.714286	0	0.714286	0	0	0.714286	0	0
i_OT	0	0	0	0	0	0	0	0	0	0	0	0	0	0	0	0	0	0	0	0	0	0	0	0	0	0	0	0	0	0	0	0	0	0	0	0	0	0	0	0	0.904762	0	0	0	0	0	0	0	0
i_LS	0	0	0	0	0	0	0	0	0	0	0	0	0	0	0	0	0	0	0	0	0	0	0	0	0	0	0	0	0	0	0	0	0	0	0	0	0	0	0	0	0	0	0	0	0	0	0	0	0
i_LSc	0	0	0	0	0	0	0	0	0	0	0	0	0	0	0	0	0	0	0	0	0	0	0.714286	0	0	0	0	0	0	0	0	0	0	0	0	0	0	0	0	0	0	0	0	0	0	0	0	0	0
i_LSr	0	0	0	0	0	0	0	0	0	0	0	0	0	0	0	0	0	0	0	0	0	0	0	0	0	0	0	0	0	0	0	0	0	0	0	0	0	0	0	0	0	0	0	0	0	0	0	0	0
i_LSv	0	0	0	0	0	0	0	0	0	0	0	0	0	0	0	0	0	0	0	0	0	0	0	0	0	0	0	0	0	0	0	0	0	0	0	0	0	0	0	0	0	0	0	0	0	0	0	0	0
i_SF	0	0	0	0	0	0	0	0.809524	0	0	0.714286	0	0	0	0	0.714286	0.714286	0.714286	0	0.714286	0	0	0.809524	0	0	0.714286	0	0.714286	0	0	0	0	0	0	0	0	0	0	0	0	0	0	0.714286	0	0	0	0	0	0.714286
i_AAA	0	0	0	0	0	0	0	0	0	0	0	0	0	0	0	0	0	0	0	0	0	0	0	0	0	0	0	0	0	0	0	0	0	0	0	0	0	0	0	0	0	0.809524	0	0.809524	0.904762	0	0	0	0
i_BA	0	0	0	0	0	0	0	0	0	0	0	0	0	0	0	0	0	0	0	0	0	0	0	0	0	0	0	0	0	0	0	0	0	0	0	0	0	0	0	0	0	0	0	0	0	0	0	0	0
i_CEA	0.809524	0.904762	0.809524	0	0.714286	0.714286	0	0	0	0.809524	0	0.714286	0.904762	0.714286	0	0	0	0	0.714286	0	0.714286	0.904762	0	0.809524	0.714286	0	0.809524	0	0	0	0	0	0	0	0	0	0	0	0	0	0	0.714286	0	0.714286	0	0.809524	0.904762	0.714286	0
i_CEAc	0	0.714286	0	0	0	0	0.714286	0	0	0	0	0	0.714286	0	0	0.809524	1	0.809524	0.904762	0	0.904762	0.714286	0.904762	0.809524	0.904762	1	0.809524	0.809524	0	0	0	0	0	0	0	0	0	0	0	0	0	0	1	0	0	0.809524	0.714286	0.714286	0.809524
i_CEAl	0	0.904762	0.809524	0	0.714286	0.714286	0.714286	0	0	0.809524	0	0.714286	0.904762	0.714286	0	0	0.809524	0	0.714286	0	0.714286	0.904762	0.714286	1	0.714286	0.809524	0.809524	0	0	0	0	0	0	0	0	0	0	0	0	0	0	0.714286	0.809524	0.714286	0	1	0.904762	0.904762	0
i_CEAm	0.809524	0.904762	0.809524	0	0.714286	0.714286	0	0	0	0.809524	0	0.714286	0.904762	0.714286	0	0	0	0	0.714286	0	0.714286	0.904762	0	0.809524	0.714286	0	0.809524	0	0	0	0	0	0	0	0	0	0	0	0	0	0	0.714286	0	0.714286	0	0.809524	0.904762	0.714286	0
i_IA	0.809524	0.904762	0.809524	0	0.714286	0.714286	0	0	0	0.809524	0	0.714286	0.904762	0.714286	0	0	0	0	0.714286	0	0.714286	0.904762	0	0.809524	0.714286	0	0.809524	0	0	0	0	0	0	0	0	0	0	0	0	0	0	0.714286	0	0.714286	0	0.809524	0.904762	0.714286	0
i_MEA	0.904762	0	0	0	0	0	0	0	0	0	0	0	0	0	0	0	0	0	0	0	0	0	0	0	0	0	0	0	0	0	0	0	0	0	0	0	0	0	0	0	0.809524	0	0	0	0	0	0	0	0
i_PALd	0.904762	0.809524	0.714286	0	0	0	0	0	0	0.714286	0	0	0.809524	0	0	0	0	0	0	0	0	0.809524	0	0.714286	0	0	0.714286	0	0	0	0	0	0	0	0	0	0	0	0	0	0	0.809524	0	0.809524	0.714286	0.714286	0.809524	0	0
i_GPe	0.904762	0.809524	0.714286	0	0	0	0	0	0	0.714286	0	0	0.809524	0	0	0	0	0	0	0	0	0.809524	0	0.714286	0	0	0.714286	0	0	0	0	0	0	0	0	0	0	0	0	0	0	0.809524	0	0.809524	0.714286	0.714286	0.809524	0	0
i_GPi	0	0.714286	0.809524	0	0.714286	0	0.904762	0.714286	0	0.809524	0.809524	0	0.714286	0	0	0	0.809524	0	0.714286	0	0.714286	0.714286	0.714286	0.809524	0.714286	0.809524	0	0	0	0	0	0	0	0	0	0	0	0	0	0	0	0.714286	0.809524	0.714286	0	0.809524	0.714286	0.904762	0
i_PALv	0	0	0	0	0	0	0	0	0	0	0	0	0	0	0	0.714286	0.714286	0.714286	0.809524	0	0.809524	0.809524	0	0.714286	0.809524	0.714286	0.904762	0.714286	0	0	0	0	0	0	0	0	0	0	0	0	0	0	0.714286	0	0	0.714286	0.809524	0	0.714286
i_SI	0	0	0	0	0	0	0	0	0	0	0	0	0	0	0	0	0	0	0.714286	0	0.714286	0.714286	0	0	0.714286	0	0.809524	0	0	0	0	0	0	0	0	0	0	0	0	0	0.714286	0	0	0	0	0	0.714286	0	0
i_MA	0	0	0	0	0	0	0	0	0	0	0	0	0	0	0	0	0	0	0	0	0	0	0	0	0	0	0	0	0	0	0	0	0	0	0	0	0	0	0	0	0	0	0	0	0.714286	0	0	0	0
i_PALm	0.714286	0	0	0	0	0	0	0	0	0	0	0	0	0	0	0.714286	0.714286	0.714286	0.809524	0	0.809524	0.809524	0	0.714286	0.809524	0.714286	0.904762	0.714286	0	0	0	0	0	0	0.714286	0	0	0	0	0	0.809524	0.809524	0.714286	0.809524	0.714286	0.714286	0.809524	0	0.714286
i_MSC	0.714286	0	0	0	0	0	0	0	0	0	0	0	0	0	0	0.714286	0.714286	0.714286	0.809524	0	0.809524	0.809524	0	0.714286	0.809524	0.714286	0.904762	0.714286	0	0	0	0	0	0	0.714286	0	0	0	0	0	0.809524	0.809524	0.714286	0.809524	0.714286	0.714286	0.809524	0	0.714286
i_MS	0	0	0	0	0	0	0	0	0	0	0	0	0	0	0	0	0	0.714286	0	0	0	0	0	0	0	0	0.714286	0.714286	0	0	0	0	0	0	0	0	0	0	0	0	0	0.809524	0	0.809524	0.904762	0	0	0	0
i_NDB	0.714286	0	0	0	0	0	0	0	0	0	0	0	0	0	0	0.714286	0.714286	0.714286	0.809524	0	0.809524	0.809524	0	0.714286	0.809524	0.714286	0.904762	0.714286	0	0	0	0	0	0	0.714286	0	0	0	0	0	0.809524	0.809524	0.714286	0.809524	0.714286	0.714286	0.809524	0	0.714286
i_TRS	0	0	0	0	0	0	0	0	0	0	0	0	0	0	0	0.714286	0.904762	0.904762	0.809524	0.714286	0.809524	0	1	0.714286	0.809524	0.904762	0.714286	0.904762	0	0	0	0	0	0	0	0	0	0	0	0	0	0	0.904762	0	0	0.714286	0	0	0.714286
i_PALc	0	0	0	0	0	0	0	0	0	0	0	0	0	0	0	0.714286	0.714286	0.714286	0.809524	0	0.809524	0	0	0	0.809524	0.714286	0.714286	0.714286	0	0	0	0	0	0	0	0	0	0	0	0	0	0	0.714286	0	0	0	0	0	0.714286
i_BST	0	0	0	0	0	0	0	0	0	0	0	0	0	0	0	0.714286	0.714286	0.714286	0.809524	0	0.809524	0	0	0	0.809524	0.714286	0.714286	0.714286	0	0	0	0	0	0	0	0	0	0	0	0	0	0	0.714286	0	0	0	0	0	0.714286
i_BAC	0	0	0	0	0	0	0	0	0	0	0	0	0	0	0	0	0	0	0	0	0	0	0	0	0	0	0	0	0	0	0	0	0	0	0	0	0	0	0	0	0	0	0	0	0	0	0	0	0
i_DORsm	0.714286	0.809524	0.714286	0	0	0	0	0	0	0.714286	0	0	0.809524	0	0	0.714286	0.714286	0.714286	0.809524	0	0.809524	1	0	0.904762	0.809524	0.714286	0.904762	0.714286	0	0	0	0	0	0	0	0	0	0	0	0	0	0.809524	0.714286	0.809524	0.714286	0.904762	1	0.809524	0.714286
i_VENT	0	0.904762	0.809524	0	0.714286	0.714286	0.714286	0	0	0.809524	0	0.714286	0.904762	0.714286	0	0	0.809524	0	0.714286	0	0.714286	0.904762	0.714286	1	0.714286	0.809524	0.809524	0	0	0	0	0	0	0	0	0	0	0	0	0	0	0.714286	0.809524	0.714286	0	1	0.904762	0.904762	0
i_VAL	0	0.809524	0.714286	0	0	0	0.809524	0	0	0.714286	0.714286	0	0.809524	0	0	0.714286	0.904762	0.714286	0.809524	0	0.809524	0.809524	0.809524	0.904762	0.809524	0.904762	0.714286	0.714286	0	0	0	0	0	0	0	0	0	0	0	0	0	0	0.904762	0	0	0.904762	0.809524	0.809524	0.714286
i_VM	0	0.714286	0	0	0	0	0	0	0	0	0	0	0.714286	0	0	0.809524	0.809524	0.809524	0.904762	0	0.904762	0.904762	0.714286	0.809524	0.904762	0.809524	1	0.809524	0	0	0	0	0	0	0	0	0	0	0	0	0.714286	0.714286	0.809524	0.714286	0	0.809524	0.904762	0.714286	0.809524
i_VP	0.714286	0.809524	0.714286	0	0.809524	0.809524	0	0	0.809524	0.714286	0	0.809524	0.809524	1	0	0	0	0	0	0	0	0	0	0.714286	0	0	0	0	0	0	0	0	0	0	0	0	0	0	0	0	0	0	0	0	0	0.714286	0	0	0
i_VPL	0	0.714286	0.809524	0	0.904762	0.714286	0.904762	0	0	0.809524	0	0.714286	0.714286	0.714286	0	0	0	0	0	0	0	0	0	0	0	0	0	0	0	0	0	0	0	0	0	0	0	0	0	0	0	0	0	0	0	0	0	0.714286	0
i_VPLpc	0	0.68313	0	0	0	0	0	0	0	0	0	0	0.68313	0	0	0.78072	0.78072	0.78072	0.87831	0	0.87831	0.87831	0.68313	0.78072	0.87831	0.78072	0.9759	0.78072	0	0	0	0	0	0	0	0	0	0	0	0	0.68313	0.68313	0.78072	0.68313	0	0.78072	0.87831	0.68313	0.78072
i_VPM	0	0.714286	0	0	0.714286	0.714286	0	0	0.904762	0	0	0.714286	0.714286	0.904762	0	0	0	0	0	0	0	0	0	0	0	0	0	0	0	0	0	0	0	0	0	0	0	0	0	0	0	0	0	0	0	0	0	0	0
i_VPMpc	0.714286	0.809524	0.714286	0	0	0	0	0	0	0.714286	0	0	0.809524	0	0	0.714286	0.714286	0.714286	0.809524	0	0.809524	1	0	0.904762	0.809524	0.714286	0.904762	0.714286	0	0	0	0	0	0	0	0	0	0	0	0	0	0.809524	0.714286	0.809524	0.714286	0.904762	1	0.809524	0.714286
i_PoT	0.714286	1	0.904762	0	0.809524	0.809524	0	0	0	0.904762	0	0.809524	1	0.809524	0	0	0.714286	0	0	0	0	0.809524	0	0.904762	0	0.714286	0.714286	0	0	0	0	0	0	0	0	0	0	0	0	0	0	0	0.714286	0	0	0.904762	0.809524	0.809524	0
i_SPF	0	0	0	0	0	0	0	0	0	0	0	0	0	0	0	0	0	0	0	0	0	0.714286	0	0	0	0	0	0	0	0	0	0	0	0	0	0	0	0	0	0	0.714286	0.714286	0	0.714286	0	0	0.714286	0	0
i_SPFm	0	0	0	0	0	0	0	0	0	0	0	0	0	0	0	0	0	0	0	0	0	0	0	0	0	0	0	0	0.809524	0.809524	0.714286	0	0	0.904762	1	0.904762	0.809524	0	0	0	0	0	0	0	0	0	0	0	0
i_SPFp	0	0	0	0	0	0	0	0	0	0	0	0	0	0	0	0	0	0	0	0	0	0	0	0	0	0	0	0	0	0	0	0	0	0	0	0	0	0	0	0	0	0.809524	0	0.809524	0.714286	0	0	0	0
i_SPA	0	0	0	0	0	0	0	0	0	0	0	0	0	0	0	0.904762	0.714286	0.714286	0.809524	0	0.809524	0.809524	0	0.714286	0.809524	0.714286	0.904762	0.714286	0.714286	0.714286	0	0	0	0	0.714286	0	0	0	0	0	0	0	0.714286	0	0	0.714286	0.809524	0	0.904762
i_PP	0	0	0	0	0	0	0	0	0	0	0	0	0	0	0	0	0	0	0	0	0	0	0	0	0	0	0	0	0	0	0	0	0	0	0	0	0	0	0	0	0	0	0	0	0	0	0	0	0
i_GENd	0.809524	0	0	0	0	0	0	0	0	0	0	0	0	0	0	0	0	0	0	0	0	0	0	0	0	0	0	0	0	0	0	0	0	0	0	0	0	0	0	0	0	0.714286	0	0.714286	0	0	0	0	0
i_MG	0.904762	0.809524	0.714286	0	0	0	0	0	0	0.714286	0	0	0.809524	0.809524	0	0	0	0	0	0	0	0.809524	0	0.714286	0	0	0.714286	0	0	0	0	0	0	0	0	0	0	0	0	0	0	0	0	0	0	0.714286	0.809524	0	0
i_MGv	0.714286	0.809524	0.714286	0	0.809524	0.809524	0	0	0.809524	0.714286	0	0.809524	0.809524	1	0	0	0	0	0	0	0	0	0	0.714286	0	0	0	0	0	0	0	0	0	0	0	0	0	0	0	0	0	0	0	0	0	0.714286	0	0	0
i_MGm	0	0.714286	0	0	0	0	0	0	0	0	0	0	0.714286	0	0	0.809524	0.809524	0.809524	0.904762	0	0.904762	0.904762	0.714286	0.809524	0.904762	0.809524	1	0.809524	0	0	0	0	0	0	0	0	0	0	0	0	0.714286	0.714286	0.809524	0.714286	0	0.809524	0.904762	0.714286	0.809524
i_LGd	0.714286	0	0	0	0	0	0	0	0	0	0	0	0	0	0	0	0	0	0	0	0	0	0	0	0	0	0	0	0	0	0	0	0	0	0	0	0	0	0	0	0	0	0	0	0.714286	0	0	0	0
i_DORpm	0	0	0	0	0	0	0	0	0	0	0	0	0	0	0	0.904762	0.904762	0.904762	1	0	1	0.809524	0.809524	0.714286	1	0.904762	0.904762	0.904762	0	0	0	0	0	0	0	0	0	0	0	0	0	0	0.904762	0	0	0.714286	0.809524	0	0.904762
i_LAT	0	0.714286	0	0	0	0	0.714286	0	0	0	0	0	0.714286	0	0	0.809524	1	0.809524	0.904762	0	0.904762	0.714286	0.904762	0.809524	0.904762	1	0.809524	0.809524	0	0	0	0	0	0	0	0	0	0	0	0	0	0	1	0	0	0.809524	0.714286	0.714286	0.809524
i_LP	0	0.714286	0	0	0	0	0.714286	0	0	0	0	0	0.714286	0	0	0.809524	1	0.809524	0.904762	0	0.904762	0.714286	0.904762	0.809524	0.904762	1	0.809524	0.809524	0	0	0	0	0	0	0	0	0	0	0	0	0	0	1	0	0	0.809524	0.714286	0.714286	0.809524
i_PO	0	0	0	0	0.714286	0	0.904762	0.714286	0	0	0	0	0	0	0	0	0	0	0	0	0	0	0.714286	0	0	0	0	0	0	0	0	0	0	0	0	0	0	0	0	0	0	0	0	0	0	0	0	0.714286	0
i_POL	0	0	0	0	0	0	0	0	0	0	0	0	0	0	0	0	0.714286	0.714286	0	0	0	0	0.809524	0	0	0.714286	0	0.714286	0	0	0	0	0	0	0	0	0	0	0	0	0	0	0.714286	0	0.714286	0	0	0	0
i_SGN	0.714286	0.809524	0.904762	0	0.809524	0	0	0	0	0.904762	0	0	0.809524	0	0	0	0	0	0	0	0	0	0	0.714286	0	0	0	0	0	0	0	0	0	0	0	0	0	0	0	0	0	0.809524	0	0.809524	0.714286	0.714286	0	0.809524	0
i_Eth	0	0.809524	0.714286	0	0	0	0.809524	0	0	0.714286	0.714286	0	0.809524	0	0	0.714286	0.904762	0.714286	0.809524	0	0.809524	0.809524	0.809524	0.904762	0.809524	0.904762	0.714286	0.714286	0	0	0	0	0	0	0	0	0	0	0	0	0	0	0.904762	0	0	0.904762	0.809524	0.809524	0.714286
i_ATN	0	0	0	0	0	0	0	0	0	0	0	0	0	0	0	0.809524	0.809524	1	0.904762	0	0.904762	0.714286	0.904762	0	0.904762	0.809524	0.809524	1	0	0	0	0	0	0	0	0	0	0	0	0	0	0	0.809524	0	0	0	0.714286	0	0.809524
i_AV	0	0	0	0	0	0	0	0	0	0	0	0	0	0	0	0.904762	0.904762	0.904762	1	0	1	0.809524	0.809524	0.714286	1	0.904762	0.904762	0.904762	0	0	0	0	0	0	0	0	0	0	0	0	0	0	0.904762	0	0	0.714286	0.809524	0	0.904762
i_AM	0	0	0	0	0	0	0	0	0	0	0	0	0	0	0	0.714286	0.714286	0.904762	0.809524	0	0.809524	0	0.809524	0	0.809524	0.714286	0.714286	0.904762	0	0	0	0	0	0	0	0	0	0	0	0	0	0	0.714286	0	0	0	0	0	0.714286
i_AMd	0	0	0	0	0	0	0	0	0	0	0	0	0	0	0	0	0	0.809524	0.714286	0	0.714286	0	0.714286	0	0.714286	0	0	0.809524	0	0	0	0	0	0	0	0	0	0	0	0	0	0	0	0	0	0	0	0	0
i_AMv	0	0	0	0	0	0	0	0	0	0	0	0	0	0	0	0.714286	0.904762	0.904762	0.809524	0.714286	0.809524	0	1	0.714286	0.809524	0.904762	0.714286	0.904762	0	0	0	0	0	0	0	0	0	0	0	0	0	0	0.904762	0	0	0.714286	0	0	0.714286
i_AD	0	0	0	0	0	0	0	0	0	0	0	0	0	0	0	0.904762	0.904762	0.904762	1	0	1	0.809524	0.809524	0.714286	1	0.904762	0.904762	0.904762	0	0	0	0	0	0	0	0	0	0	0	0	0	0	0.904762	0	0	0.714286	0.809524	0	0.904762
i_IAM	0	0	0	0	0	0	0	0	0	0	0	0	0	0	0	0.809524	0	0.809524	0.714286	0.809524	0.714286	0	0.714286	0	0.714286	0	0	0.809524	0	0	0	0	0	0	0	0	0	0	0	0	0	0	0	0	0	0	0	0	0.809524
i_IAD	0	0	0	0	0	0	0	0	0	0	0	0	0	0	0	0.714286	0	0	0	0	0	0	0	0	0	0	0.714286	0	0	0	0	0	0	0	0.714286	0	0	0	0	0	0.809524	0	0	0	0	0	0	0	0.714286
i_LD	0	0	0	0	0	0	0.809524	0	0	0	0	0	0	0	0	0	0	0	0	0	0	0	0	0	0	0	0	0	0	0	0	0	0	0	0	0	0	0	0	0	0	0	0	0	0	0	0	0	0
i_MED	0	0	0	0	0	0	0	0	0	0	0	0	0	0	0	0.714286	0.904762	0.904762	0.809524	0.714286	0.809524	0	1	0.714286	0.809524	0.904762	0.714286	0.904762	0	0	0	0	0	0	0	0	0	0	0	0	0	0	0.904762	0	0	0.714286	0	0	0.714286
i_IMD	0	0.714286	0.809524	0	0.714286	0	0.714286	0.714286	0	0.809524	0.809524	0	0.714286	0	0	0	0	0	0	0	0	0.714286	0	0.809524	0	0	0	0	0	0	0	0	0	0	0	0	0	0	0	0	0	0.714286	0	0.714286	0	0.809524	0.714286	0.904762	0
i_MD	0	0	0	0	0	0	0	0.809524	0	0	0.714286	0	0	0	0	0.714286	0.714286	0.714286	0	0.714286	0	0	0.809524	0	0	0.714286	0	0.714286	0	0	0	0	0	0	0	0	0	0	0	0	0	0	0.714286	0	0	0	0	0	0.714286
i_SMT	0	0.904762	0.809524	0	0.714286	0.714286	0.714286	0	0	0.809524	0	0.714286	0.904762	0.714286	0	0	0.809524	0	0.714286	0	0.714286	0.904762	0.714286	1	0.714286	0.809524	0.809524	0	0	0	0	0	0	0	0	0	0	0	0	0	0	0.714286	0.809524	0.714286	0	1	0.904762	0.904762	0
i_PR	0	0	0	0	0	0	0	0	0	0	0	0	0	0	0	0.809524	0.809524	1	0.904762	0	0.904762	0.714286	0.904762	0	0.904762	0.809524	0.809524	1	0	0	0	0	0	0	0	0	0	0	0	0	0	0	0.809524	0	0	0	0.714286	0	0.809524
i_MTN	0	0	0	0	0	0	0	0	0	0	0	0	0	0	0	0.904762	0.904762	0.904762	1	0	1	0.809524	0.809524	0.714286	1	0.904762	0.904762	0.904762	0	0	0	0	0	0	0	0	0	0	0	0	0	0	0.904762	0	0	0.714286	0.809524	0	0.904762
i_PVT	0	0	0	0	0	0	0	0	0	0	0	0	0	0	0	0.714286	0	0	0	0	0	0	0	0	0	0	0.714286	0	0.714286	0.714286	0	0	0	0.809524	0.904762	0.809524	0.714286	0	0	0	0	0	0	0	0	0	0	0	0.714286
i_PT	0	0	0	0	0	0	0	0	0	0	0	0	0	0	0	0	0	0	0	0	0	0	0	0	0	0	0	0	0	0	0	0	0	0	0	0	0	0	0	0	0	0	0	0	0	0	0	0	0
i_RE	0	0	0	0	0	0	0	0	0	0	0	0	0	0	0	0	0	0	0	0	0	0	0	0	0	0	0	0	0	0	0	0	0	0	0	0	0	0	0	0	0	0	0	0	0	0	0	0	0
i_Xi	0	0	0	0	0	0	0	0	0	0	0	0	0	0	0	0.809524	0.809524	0.809524	0.904762	0	0.904762	0.714286	0.714286	0	0.904762	0.809524	0.809524	0.809524	0	0	0	0	0	0	0	0	0	0	0	0	0	0	0.809524	0	0	0	0.714286	0	0.809524
i_ILM	0	0	0	0	0	0	0	0	0	0	0	0	0	0	0	0	0	0	0	0	0	0	0	0	0	0	0	0	0.809524	0.809524	0.714286	0.714286	0.809524	0.904762	0.809524	0.904762	0.809524	0	0.714286	0.714286	0	0	0	0	0	0	0	0	0
i_RH	0	0	0	0	0	0	0	0	0	0	0	0	0	0	0	0	0	0	0	0	0	0	0	0	0	0	0	0	0	0	0	0	0	0.904762	0.809524	0.904762	0.809524	0.809524	0.714286	0.714286	0	0	0	0	0	0	0	0	0
i_CM	0	0	0	0	0	0	0	0	0	0	0	0	0	0	0	0	0	0	0	0	0	0	0	0	0	0	0	0	0.809524	0.809524	0.714286	0.714286	0.809524	0.904762	0.809524	0.904762	0.809524	0	0.714286	0.714286	0	0	0	0	0	0	0	0	0
i_PCN	0	0	0	0	0	0	0	0	0	0	0	0	0	0	0	0	0	0	0	0	0	0	0	0	0	0	0	0	0	0	0	0	0	0	0	0	0	0	0	0	0	0	0	0	0	0	0	0	0
i_CL	0	0	0	0	0	0	0	0.714286	0	0	0.809524	0	0	0	0	0	0	0	0	0	0	0	0	0	0	0	0	0	0	0	0	0	0	0	0	0	0	0	0	0	0	0	0	0	0	0	0	0	0
i_PF	0	0	0	0	0	0	0	0	0	0	0	0	0	0	0	0	0	0	0	0	0	0	0	0	0	0	0	0	0	0	0	0	1	0.714286	0	0.714286	0.809524	0	0.714286	0	0	0	0	0	0	0	0	0	0
i_PIL	0	0	0	0	0	0	0	0	0	0	0	0	0	0	0	0	0	0	0	0	0	0	0	0	0	0	0	0	0	0	0	0	0.714286	0.809524	0.714286	0.809524	0.904762	0.714286	0	0	0	0	0	0	0	0	0	0	0
i_RT	0	0.904762	1	0	0.904762	0.714286	0.714286	0	0	1	0	0.714286	0.904762	0.714286	0	0	0	0	0	0	0	0.714286	0	0.809524	0	0	0	0	0	0	0	0	0	0	0	0	0	0	0	0	0	0.714286	0	0.714286	0	0.809524	0.714286	0.904762	0
i_GENv	0.809524	0.714286	0.809524	0	0.714286	0	0	0	0	0.809524	0	0	0.714286	0	0	0	0	0	0	0	0	0.714286	0	0	0	0	0	0	0	0	0	0	0	0	0	0	0	0	0	0	0	0.904762	0	0.904762	0.809524	0	0.714286	0.714286	0
i_IGL	0.904762	0.809524	0.714286	0	0	0	0	0	0	0.714286	0	0	0.809524	0	0	0	0	0	0	0	0	0.809524	0	0.714286	0	0	0.714286	0	0	0	0	0	0	0	0	0	0	0	0	0	0	0.809524	0	0.809524	0.714286	0.714286	0.809524	0	0
i_IntG	0.714286	0	0	0	0	0	0	0	0	0	0	0	0	0	0	0	0	0	0	0	0	0	0	0	0	0	0	0	0	0	0	0	0	0	0	0	0	0	0	0	0	0	0	0	0	0	0	0	0
i_LGv	0	0	0	0	0	0	0	0	0	0	0	0	0	0	0	0	0	0	0	0	0	0	0	0	0	0	0	0	0	0	0	0	0	0	0	0	0	0	0	0	0	0.809524	0	0.809524	0.904762	0	0	0	0
i_SubG	0	0.714286	0.809524	0	0.904762	0.714286	0.904762	0	0	0.809524	0	0.714286	0.714286	0.714286	0	0	0	0	0	0	0	0	0	0	0	0	0	0	0	0	0	0	0	0	0	0	0	0	0	0	0	0	0	0	0	0	0	0.714286	0
i_EPI	0	0	0	0	0	0	0	0	0	0	0	0	0	0	0	0.714286	0.714286	0.904762	0.809524	0	0.809524	0	0.809524	0	0.809524	0.714286	0.714286	0.904762	0	0	0	0	0	0	0	0	0	0	0	0	0	0	0.714286	0	0	0	0	0	0.714286
i_MH	0	0	0	0	0	0	0	0	0	0	0	0	0	0	0	0	0	0	0	0	0	0	0	0	0	0	0	0	0	0	0	0	0	0	0	0	0	0	0	0	0.714286	0	0	0	0	0	0	0	0
i_LH	0	0	0	0	0	0	0	0	0	0	0	0	0	0	0	0	0	0.809524	0.714286	0	0.714286	0	0.714286	0	0.714286	0	0	0.809524	0	0	0	0	0	0	0	0	0	0	0	0	0	0	0	0	0	0	0	0	0
i_PVZ	0	0	0	0	0	0	0	0	0	0	0	0	0	0	0	0.809524	0.809524	0.809524	0.904762	0	0.904762	0.714286	0.714286	0	0.904762	0.809524	0.809524	0.809524	0	0	0	0	0	0	0	0	0	0	0	0	0.714286	0	0.809524	0	0	0	0.714286	0	0.809524
i_SO	0	0	0	0	0	0	0	0	0	0	0	0	0	0.714286	0	0	0	0	0.714286	0	0.714286	0	0	0	0.714286	0	0	0	0	0	0	0	0	0	0	0	0	0	0	0	0	0	0	0	0	0	0	0	0
i_ASO	0	0	0	0	0	0	0	0	0	0	0	0	0	0	0	0	0	0	0	0	0	0	0	0	0	0	0	0	0	0	0	0	0	0	0	0	0	0	0	0	0	0	0	0	0	0	0	0	0
i_PVH	0.714286	0	0	0	0	0	0	0	0	0	0	0	0	0	0	0.714286	0.714286	0.714286	0.809524	0	0.809524	0.809524	0	0.714286	0.809524	0.714286	0.904762	0.714286	0	0	0	0	0	0	0	0	0	0	0	0	0.809524	0	0.714286	0	0	0.714286	0.809524	0	0.714286
i_PVa	0	0	0	0	0	0	0	0	0	0	0	0	0	0	0	0	0	0.809524	0.714286	0	0.714286	0	0.714286	0	0.714286	0	0	0.809524	0	0	0	0	0	0	0	0	0	0	0	0	0	0.714286	0	0.714286	0.809524	0	0	0	0
i_PVi	0.809524	0	0	0	0	0	0	0	0	0	0	0	0	0	0	0	0	0	0.714286	0	0.714286	0.714286	0	0	0.714286	0	0.809524	0	0	0	0	0	0	0	0	0	0	0	0	0	0.904762	0.714286	0	0.714286	0	0	0.714286	0	0
i_ARH	0	0	0	0	0	0	0	0	0	0	0	0	0	0	0	0	0.714286	0.714286	0	0	0	0	0.809524	0	0	0.714286	0	0.714286	0	0	0	0	0	0	0	0	0	0	0	0	0	0	0.714286	0	0	0	0	0	0
i_PVR	0	0	0	0	0	0	0	0	0	0	0	0	0	0	0	0.714286	0.714286	0.904762	0.809524	0	0.809524	0	0.809524	0	0.809524	0.714286	0.714286	0.904762	0	0	0	0	0	0	0	0	0	0	0	0	0	0	0.714286	0	0	0	0	0	0.714286
i_ADP	0	0	0	0	0	0	0	0	0	0	0	0	0	0	0	0	0	0	0	0.714286	0	0	0	0	0	0	0	0	0	0	0	0	0	0	0	0	0	0	0	0	0	0	0	0	0	0	0	0	0
i_AVP	0.714286	0	0	0	0	0	0	0	0	0	0	0	0	0	0	0.714286	0.714286	0.714286	0.809524	0	0.809524	0.809524	0	0.714286	0.809524	0.714286	0.904762	0.714286	0	0	0	0	0	0	0	0	0	0	0	0	0.809524	0	0.714286	0	0	0.714286	0.809524	0	0.714286
i_AVPV	0.714286	0	0	0	0	0	0	0	0	0	0	0	0	0	0	0	0	0.714286	0	0	0	0	0	0	0	0	0.714286	0.714286	0	0	0	0	0	0	0	0	0	0	0	0	0.809524	0	0	0	0.714286	0	0	0	0
i_DMH	0	0	0	0	0	0	0	0	0	0	0	0	0	0	0	0	0	0.809524	0.714286	0	0.714286	0.714286	0.714286	0	0.714286	0	0.809524	0.809524	0	0	0	0	0	0	0	0	0	0	0	0	0.714286	0.714286	0	0.714286	0.809524	0	0.714286	0	0
i_MEPO	0.714286	0	0	0	0	0	0	0	0	0	0	0	0	0	0	0.714286	0.714286	0.714286	0.809524	0	0.809524	0.809524	0	0.714286	0.809524	0.714286	0.904762	0.714286	0	0	0	0	0	0	0.714286	0	0	0	0	0	0.809524	0.809524	0.714286	0.809524	0.714286	0.714286	0.809524	0	0.714286
i_MPO	0	0	0	0	0	0	0	0	0	0	0	0	0	0	0	0.809524	0.809524	0.809524	0.904762	0	0.904762	0.714286	0.714286	0	0.904762	0.809524	0.809524	0.809524	0	0	0	0	0	0	0	0	0	0	0	0	0.714286	0	0.809524	0	0	0	0.714286	0	0.809524
i_OV	0	0	0	0	0	0	0	0	0	0	0	0	0	0	0	0	0	0	0	0	0	0	0	0	0	0	0	0	0	0	0	0	0	0	0	0	0	0	0	0	0.714286	0	0	0	0	0	0	0	0
i_PD	0	0	0	0	0	0	0	0	0	0	0	0	0	0	0	0	0	0	0	0	0	0	0	0	0	0	0	0	0	0	0	0	0	0	0	0	0	0	0	0	0	0	0	0	0	0	0	0	0
i_PS	0	0	0	0	0	0	0	0	0	0	0	0	0	0	0	0.714286	0.714286	0.714286	0.809524	0	0.809524	0	0	0	0.809524	0.714286	0.714286	0.714286	0	0	0	0	0	0	0	0	0	0	0	0	0	0	0.714286	0	0	0	0	0	0.714286
i_PVp	0	0	0	0	0	0	0	0	0	0	0	0	0	0	0	0	0	0	0	0	0	0	0	0	0	0	0	0	0	0	0	0	0	0	0	0	0	0	0	0	0	0	0	0	0	0	0	0	0
i_PVpo	0	0	0	0	0	0	0	0	0	0	0	0	0	0	0	0	0	0	0	0.714286	0	0	0	0	0	0	0	0	0	0	0	0	0	0	0	0	0	0	0	0	0	0	0	0	0	0	0	0	0
i_SBPV	0	0	0	0	0	0	0	0	0	0	0	0	0	0	0	0.809524	0.809524	0.809524	0.904762	0	0.904762	0.714286	0.714286	0	0.904762	0.809524	0.809524	0.809524	0	0	0	0	0	0	0	0	0	0	0	0	0.714286	0	0.809524	0	0	0	0.714286	0	0.809524
i_SCH	0	0	0	0	0	0	0	0	0	0	0	0	0	0	0	0	0	0	0	0	0	0	0	0	0	0	0	0	0	0	0	0	0	0	0	0	0	0	0	0	0	0.714286	0	0.714286	0.809524	0	0	0	0
i_VMPO	0	0	0	0	0	0	0	0	0	0	0	0	0	0	0	0	0.714286	0.714286	0	0.714286	0	0	0.809524	0	0	0.714286	0	0.714286	0	0	0	0	0	0	0	0	0	0	0	0	0	0	0.714286	0	0	0	0	0	0
i_VLPO	0	0	0	0	0	0	0	0	0	0	0	0	0	0	0	0	0	0	0	0	0	0	0.714286	0	0	0	0	0	0	0	0	0	0	0	0	0	0	0	0	0	0	0	0	0	0	0	0	0	0
i_MEZ	0.714286	0	0	0	0	0	0	0	0	0	0	0	0	0	0	0.714286	0.714286	0.714286	0.809524	0	0.809524	0.809524	0	0.714286	0.809524	0.714286	0.904762	0.714286	0	0	0	0	0	0	0.714286	0	0	0	0	0	0.809524	0.809524	0.714286	0.809524	0.714286	0.714286	0.809524	0	0.714286
i_AHN	0	0	0	0	0	0	0	0	0	0	0	0	0	0	0	0	0	0.809524	0.714286	0	0.714286	0.714286	0.714286	0	0.714286	0	0.809524	0.809524	0	0	0	0	0	0	0	0	0	0	0	0	0.714286	0.714286	0	0.714286	0.809524	0	0.714286	0	0
i_MBO	0.809524	0	0	0	0	0	0	0	0	0	0	0	0	0	0	0	0	0	0.714286	0	0.714286	0.714286	0	0	0.714286	0	0.809524	0	0	0	0	0	0	0	0	0	0	0	0	0	0.904762	0.714286	0	0.714286	0	0	0.714286	0	0
i_LM	0	0	0	0	0	0	0	0	0	0	0	0	0	0	0	0	0	0	0	0	0	0	0	0	0	0	0.714286	0	0	0	0	0	0	0	0	0	0	0	0	0	0.809524	0	0	0	0	0	0	0	0
i_MM	0.714286	0	0	0	0	0	0	0	0	0	0	0	0	0	0	0	0	0	0	0	0	0	0	0	0	0	0.714286	0	0	0	0	0	0	0	0	0	0	0	0	0	1	0	0	0	0	0	0	0	0
i_MMme	0	0	0	0	0	0	0	0	0	0	0	0	0	0	0	0.904762	0.714286	0.714286	0.809524	0	0.809524	0.809524	0	0.714286	0.809524	0.714286	0.904762	0.714286	0.714286	0.714286	0	0	0	0	0.714286	0	0	0	0	0	0	0	0.714286	0	0	0.714286	0.809524	0	0.904762
i_MMl	0	0	0	0	0	0	0	0	0	0	0	0	0	0	0	0	0	0	0	0	0	0	0	0	0	0	0	0	0	0	0	0	0	0	0	0	0	0	0	0	0.904762	0	0	0	0	0	0	0	0
i_MMm	0.714286	0	0	0	0	0	0	0	0	0	0	0	0	0	0	0	0	0	0	0	0	0	0	0	0	0	0.714286	0	0	0	0	0	0	0	0	0	0	0	0	0	1	0	0	0	0	0	0	0	0
i_MMp	0.809524	0	0	0	0	0	0	0	0	0	0	0	0	0	0	0	0	0	0	0	0	0	0	0	0	0	0	0	0	0	0	0	0	0	0	0	0	0	0	0	0.904762	0	0	0	0	0	0	0	0
i_MMd	0	0	0	0	0	0	0	0	0	0	0	0	0	0	0	0	0	0	0	0	0	0	0.714286	0	0	0	0	0	0	0	0	0	0	0	0	0	0	0	0	0	0	0	0	0	0	0	0	0	0
i_SUM	0.714286	0	0	0	0	0	0	0	0	0	0	0	0	0	0	0.714286	0.714286	0.714286	0.809524	0	0.809524	0.809524	0	0.714286	0.809524	0.714286	0.904762	0.714286	0	0	0	0	0	0	0	0	0	0	0	0	0.809524	0	0.714286	0	0	0.714286	0.809524	0	0.714286
i_TM	0	0	0	0	0	0	0	0	0	0	0	0	0	0	0	0	0	0	0	0	0	0	0	0	0	0	0	0	0	0	0	0	0	0	0	0	0	0	0	0	0.714286	0	0	0	0	0	0	0	0
i_TMd	0	0	0	0	0	0	0	0	0	0	0	0	0	0	0	0	0	0	0	0	0	0	0	0	0	0	0	0	0	0	0	0	0	0	0	0	0	0	0	0	0	0	0	0	0	0	0	0	0
i_TMv	0.809524	0.714286	0.809524	0	0.714286	0	0	0	0	0.809524	0	0	0.714286	0	0	0	0	0	0	0	0	0.714286	0	0	0	0	0	0	0	0	0	0	0	0	0	0	0	0	0	0	0	0.904762	0	0.904762	0.809524	0	0.714286	0.714286	0
i_MPN	0	0	0	0	0	0	0	0	0	0	0	0	0	0	0	0.714286	0.714286	0.904762	0.809524	0	0.809524	0	0.809524	0	0.809524	0.714286	0.714286	0.904762	0	0	0	0	0	0	0	0	0	0	0	0	0	0	0.714286	0	0	0	0	0	0.714286
i_PMd	0	0	0	0	0	0	0	0	0	0	0	0	0	0	0	0	0	0	0	0	0	0	0	0	0	0	0	0	0	0	0	0	0	0	0	0	0	0	0	0	0.904762	0	0	0	0	0	0	0	0
i_PMv	0	0	0	0	0	0	0	0	0	0	0	0	0	0	0	0	0	0	0	0	0	0	0	0	0	0	0	0	0	0	0	0	0	0	0	0	0	0	0	0	0	0	0	0	0	0	0	0	0
i_PVHd	0.809524	0	0	0	0	0	0	0	0	0	0	0	0	0	0	0	0	0	0.714286	0	0.714286	0.714286	0	0	0.714286	0	0.809524	0	0	0	0	0	0	0	0	0	0	0	0	0	0.904762	0.714286	0	0.714286	0	0	0.714286	0	0
i_VMH	0	0	0	0	0	0	0	0	0	0	0	0	0	0	0	0.714286	0.904762	0.904762	0.809524	0.714286	0.809524	0	1	0.714286	0.809524	0.904762	0.714286	0.904762	0	0	0	0	0	0	0	0	0	0	0	0	0	0	0.904762	0	0	0.714286	0	0	0.714286
i_PH	0	0	0	0	0	0	0	0	0	0	0	0	0	0	0	0.714286	0	0	0	0	0	0	0	0	0	0	0.714286	0	0.714286	0.714286	0	0	0	0.809524	0.904762	0.809524	0.714286	0	0	0	0	0	0	0	0	0	0	0	0.714286
i_LZ	0.714286	0	0	0	0	0	0	0	0	0	0	0	0	0	0	0.714286	0.714286	0.714286	0.809524	0	0.809524	0.809524	0	0.714286	0.809524	0.714286	0.904762	0.714286	0	0	0	0	0	0	0.714286	0	0	0	0	0	0.809524	0.809524	0.714286	0.809524	0.714286	0.714286	0.809524	0	0.714286
i_LHA	0	0	0	0	0	0	0	0	0	0	0	0	0	0	0	0	0	0.714286	0	0	0	0	0	0	0	0	0.714286	0.714286	0	0	0	0	0	0	0	0	0	0	0	0	0.809524	0	0	0	0.714286	0	0	0	0
i_LPO	0	0	0	0	0	0	0	0	0	0	0	0	0	0	0	0.714286	0.714286	0.714286	0.809524	0	0.809524	0.809524	0	0.714286	0.809524	0.714286	0.904762	0.714286	0	0	0	0	0	0	0	0	0	0	0	0	0	0	0.714286	0	0	0.714286	0.809524	0	0.714286
i_PST	0.809524	0.714286	0	0	0	0	0	0	0	0	0	0	0.714286	0	0	0	0	0	0	0	0	0.714286	0	0	0	0	0	0	0	0	0	0	0	0	0	0	0	0	0	0	0	0.714286	0	0.714286	0	0	0.714286	0	0
i_PSTN	0.714286	0	0	0	0	0	0	0	0	0	0	0	0	0	0	0	0	0	0	0	0	0	0	0	0	0	0	0	0	0	0	0	0	0	0	0	0	0	0	0	0	0	0	0	0	0	0	0	0
i_PeF	0	0	0	0	0	0	0	0	0	0	0	0	0	0	0	0.714286	0	0	0	0	0	0	0	0	0	0	0.714286	0	0	0	0	0	0	0	0.714286	0	0	0	0	0	0.809524	0	0	0	0	0	0	0	0.714286
i_RCH	0	0	0	0	0	0	0	0	0	0	0	0	0	0	0	0	0	0	0	0	0	0	0	0	0	0	0	0	0	0	0	0	0	0	0	0	0	0	0	0	0	0	0	0	0	0	0	0	0
i_STN	0	0.904762	0.809524	0	0.714286	0.714286	0.714286	0	0	0.809524	0	0.714286	0.904762	0.714286	0	0	0.809524	0	0.714286	0	0.714286	0.904762	0.714286	1	0.714286	0.809524	0.809524	0	0	0	0	0	0	0	0	0	0	0	0	0	0	0.714286	0.809524	0.714286	0	1	0.904762	0.904762	0
i_TU	0	0	0	0	0	0	0	0	0	0	0	0	0	0	0	0	0	0.809524	0.714286	0	0.714286	0	0.714286	0	0.714286	0	0	0.809524	0	0	0	0	0	0	0	0	0	0	0	0	0	0.714286	0	0.714286	0.809524	0	0	0	0
i_ZI	0.714286	0	0.714286	0	0	0	0	0	0	0.714286	0	0	0	0	0	0	0	0	0	0	0	0.809524	0	0.714286	0	0	0.714286	0	0	0	0	0	0	0	0	0	0	0	0	0	0	1	0	1	0.904762	0.714286	0.809524	0.809524	0
i_FF	0.714286	0	0	0	0	0	0	0	0	0	0	0	0	0	0	0.714286	0.714286	0.714286	0.809524	0	0.809524	0.809524	0	0.714286	0.809524	0.714286	0.904762	0.714286	0	0	0	0	0	0	0.714286	0	0	0	0	0	0.809524	0.809524	0.714286	0.809524	0.714286	0.714286	0.809524	0	0.714286
i_ME	0	0	0	0	0	0	0	0	0	0	0	0	0	0	0	0.809524	0.809524	1	0.904762	0	0.904762	0.714286	0.904762	0	0.904762	0.809524	0.809524	1	0	0	0	0	0	0	0	0	0	0	0	0	0	0	0.809524	0	0	0	0.714286	0	0.809524
i_MBsen	0	0	0	0	0	0	0	0	0	0	0	0	0	0	0	0	0	0	0	0	0	0.714286	0	0	0	0	0	0	0	0	0	0	0	0	0	0	0	0	0	0	0	0.904762	0	0.904762	1	0	0.714286	0.714286	0
i_SCs	0	0	0	0	0	0	0	0	0	0	0	0	0	0	0	0	0	0	0	0	0	0.714286	0	0	0	0	0	0	0	0	0	0	0	0	0	0	0	0	0	0	0	0.904762	0	0.904762	1	0	0.714286	0.714286	0
i_SCop	0	0	0	0	0	0	0	0	0	0	0	0	0	0	0	0	0	0	0	0	0	0	0	0	0	0	0	0	0	0	0	0	0	0	0	0	0	0	0	0	0	0.809524	0	0.809524	0.904762	0	0	0	0
i_SCsg	0	0	0	0	0	0	0	0	0	0	0	0	0	0	0	0	0	0	0	0	0	0.714286	0	0	0	0	0	0	0	0	0	0	0	0	0	0	0	0	0	0	0	0.904762	0	0.904762	1	0	0.714286	0.714286	0
i_SCzo	0	0	0	0	0	0	0	0	0	0	0	0	0	0	0	0	0	0.714286	0	0	0	0	0	0	0	0	0.714286	0.714286	0	0	0	0	0	0	0	0	0	0	0	0	0	0.809524	0	0.809524	0.904762	0	0	0	0
i_IC	0.714286	0.809524	0.904762	0	0.809524	0	0	0	0	0.904762	0	0	0.809524	0	0	0	0	0	0	0	0	0	0	0.714286	0	0	0	0	0	0	0	0	0	0	0	0	0	0	0	0	0	0.809524	0	0.809524	0.714286	0.714286	0	0.809524	0
i_ICe	0.714286	0.809524	0.904762	0	0.809524	0	0	0	0	0.904762	0	0	0.809524	0	0	0	0	0	0	0	0	0	0	0.714286	0	0	0	0	0	0	0	0	0	0	0	0	0	0	0	0	0	0.809524	0	0.809524	0.714286	0.714286	0	0.809524	0
i_NB	0	0	0	0	0	0	0	0	0	0	0	0	0	0	0	0	0	0.809524	0.714286	0	0.714286	0	0.714286	0	0.714286	0	0	0.809524	0	0	0	0	0	0	0	0	0	0	0	0	0	0.714286	0	0.714286	0.809524	0	0	0	0
i_SCO	0	0	0	0	0	0	0	0	0	0	0	0	0	0	0	0	0	0	0	0	0	0	0	0	0	0	0	0	0	0	0	0	0	0	0	0	0	0	0	0	0	0	0	0	0	0	0	0	0
i_MBmot	0	0	0	0	0	0	0	0	0	0	0	0	0	0	0	0	0	0	0	0	0	0.714286	0	0	0	0	0	0	0	0	0	0	0	0	0	0	0	0	0	0	0	0.904762	0	0.904762	1	0	0.714286	0.714286	0
i_SNr	0.714286	0	0.714286	0	0	0	0	0	0	0.714286	0	0	0	0	0	0	0	0	0	0	0	0.809524	0	0.714286	0	0	0.714286	0	0	0	0	0	0	0	0	0	0	0	0	0	0	1	0	1	0.904762	0.714286	0.809524	0.809524	0
i_VTA	0.714286	0.809524	0.714286	0	0	0	0	0	0	0.714286	0	0	0.809524	0	0	0.714286	0.714286	0.714286	0.809524	0	0.809524	1	0	0.904762	0.809524	0.714286	0.904762	0.714286	0	0	0	0	0	0	0	0	0	0	0	0	0	0.809524	0.714286	0.809524	0.714286	0.904762	1	0.809524	0.714286
i_PN	0	0	0	0	0	0	0	0	0	0	0	0	0	0	0	0.714286	0.714286	0.904762	0.809524	0	0.809524	0	0.809524	0	0.809524	0.714286	0.714286	0.904762	0	0	0	0	0	0	0	0	0	0	0	0	0	0	0.714286	0	0	0	0	0	0.714286
i_RR	0	0.904762	0.809524	0	0.714286	0.714286	0.714286	0	0	0.809524	0	0.714286	0.904762	0.714286	0	0	0.809524	0	0.714286	0	0.714286	0.904762	0.714286	1	0.714286	0.809524	0.809524	0	0	0	0	0	0	0	0	0	0	0	0	0	0	0.714286	0.809524	0.714286	0	1	0.904762	0.904762	0
i_MRN	0.714286	0	0.714286	0	0	0	0	0	0	0.714286	0	0	0	0	0	0	0	0	0	0	0	0.809524	0	0.714286	0	0	0.714286	0	0	0	0	0	0	0	0	0	0	0	0	0	0	1	0	1	0.904762	0.714286	0.809524	0.809524	0
i_SCm	0	0	0.714286	0	0	0	0	0	0	0.714286	0	0	0	0	0	0	0	0	0	0	0	0	0	0.714286	0	0	0	0	0	0	0	0	0	0	0	0	0	0	0	0	0	0.809524	0	0.809524	0.904762	0.714286	0	0.809524	0
i_SCdg	0	0	0	0	0	0	0	0	0	0	0	0	0	0	0	0	0.714286	0.714286	0	0	0	0	0.809524	0	0	0.714286	0	0.714286	0	0	0	0	0	0	0	0	0	0	0	0	0	0	0.714286	0	0.714286	0	0	0	0
i_SCdw	0	0	0	0	0	0	0	0	0	0	0	0	0	0	0	0	0	0.809524	0.714286	0	0.714286	0	0.714286	0	0.714286	0	0	0.809524	0	0	0	0	0	0	0	0	0	0	0	0	0	0.714286	0	0.714286	0.809524	0	0	0	0
i_SCiw	0	0	0.714286	0	0	0	0	0	0	0.714286	0	0	0	0	0	0	0	0	0	0	0	0	0	0.714286	0	0	0	0	0	0	0	0	0	0	0	0	0	0	0	0	0	0.809524	0	0.809524	0.904762	0.714286	0	0.809524	0
i_SCig	0	0	0	0	0	0	0	0	0	0	0	0	0	0	0	0	0	0	0	0	0	0.714286	0	0	0	0	0	0	0	0	0	0	0	0	0	0	0	0	0	0	0	0.904762	0	0.904762	1	0	0.714286	0.714286	0
i_PAG	0	0	0	0	0	0	0	0	0	0	0	0	0	0	0	0	0	0	0	0	0	0.714286	0	0	0	0	0	0	0	0	0	0	0	0	0	0	0	0	0	0	0	0.904762	0	0.904762	1	0	0.714286	0.714286	0
i_PRC	0	0	0	0	0	0	0	0	0	0	0	0	0	0	0	0	0	0	0	0	0	0	0	0	0	0	0	0	0	0	0	0	0	0	0	0	0	0	0	0	0	0	0	0	0	0	0	0	0
i_INC	0	0	0	0	0	0	0	0	0	0	0	0	0	0	0	0.809524	0.809524	1	0.904762	0	0.904762	0.714286	0.904762	0	0.904762	0.809524	0.809524	1	0	0	0	0	0	0	0	0	0	0	0	0	0	0	0.809524	0	0	0	0.714286	0	0.809524
i_ND	0	0	0.714286	0	0	0	0	0	0	0.714286	0	0	0	0	0	0	0	0	0	0	0	0	0	0.714286	0	0	0	0	0	0	0	0	0	0	0	0	0	0	0	0	0	0.809524	0	0.809524	0.904762	0.714286	0	0.809524	0
i_Su3	0	0	0	0	0	0	0	0	0	0	0	0	0	0	0	0.714286	0	0.714286	0	0	0	0	0	0	0	0	0.714286	0.714286	0	0	0	0	0	0	0.714286	0	0.714286	0	0	0	0	0	0	0	0.714286	0	0	0	0.714286
i_PRT	0	0	0	0	0	0	0	0	0	0	0	0	0	0	0	0	0	0.714286	0	0	0	0	0	0	0	0	0.714286	0.714286	0	0	0	0	0	0	0	0	0	0	0	0	0	0.809524	0	0.809524	0.904762	0	0	0	0
i_APN	0	0	0	0	0	0	0	0	0	0	0	0	0	0	0	0	0	0	0	0	0	0.714286	0	0	0	0	0	0	0	0	0	0	0	0	0	0	0	0	0	0	0	0.904762	0	0.904762	1	0	0.714286	0.714286	0
i_MPT	0	0	0	0	0	0	0	0	0	0	0	0	0	0	0	0	0	0.714286	0	0	0	0	0	0	0	0	0.714286	0.714286	0	0	0	0	0	0	0	0	0	0	0	0	0.809524	0	0	0	0.714286	0	0	0	0
i_NOT	0.809524	0.714286	0	0	0	0	0	0	0	0	0	0	0.714286	0	0	0	0	0	0.714286	0	0.714286	0.904762	0	0.809524	0.714286	0	0.809524	0	0	0	0	0	0	0	0	0	0	0	0	0	0.714286	0.904762	0	0.904762	0.809524	0.809524	0.904762	0.714286	0
i_NPC	0	0	0	0	0	0	0	0	0	0	0	0	0	0	0	0.714286	0.714286	0.904762	0.809524	0	0.809524	0	0.809524	0	0.809524	0.714286	0.714286	0.904762	0	0	0	0	0	0	0	0	0	0	0	0	0	0	0.714286	0	0.714286	0	0	0	0.714286
i_OP	0	0	0	0	0	0	0	0	0	0	0	0	0	0	0	0	0	0.714286	0	0	0	0	0	0	0	0	0.714286	0.714286	0	0	0	0	0	0	0	0	0	0	0	0	0	0.809524	0	0.809524	0.904762	0	0	0	0
i_PPT	0.714286	0	0	0	0	0	0	0	0	0	0	0	0	0	0	0.714286	0.714286	0.714286	0.809524	0	0.809524	0.809524	0	0.714286	0.809524	0.714286	0.904762	0.714286	0	0	0	0	0	0	0.714286	0	0	0	0	0	0.809524	0.809524	0.714286	0.809524	0.714286	0.714286	0.809524	0	0.714286
i_RPF	0	0	0	0	0	0	0	0	0	0	0	0	0	0	0	0	0	0	0	0	0	0	0	0	0	0	0	0	0	0	0	0	0	0	0	0	0	0	0	0	0	0	0	0	0.714286	0	0	0	0
i_RN	0.714286	1	0.904762	0	0.809524	0.809524	0	0	0	0.904762	0	0.809524	1	0.809524	0	0	0.714286	0	0	0	0	0.809524	0	0.904762	0	0.714286	0.714286	0	0	0	0	0	0	0	0	0	0	0	0	0	0	0	0.714286	0	0	0.904762	0.809524	0.809524	0
i_III	0	0	0	0	0	0	0	0	0	0	0	0	0	0	0	0	0	0	0	0	0	0	0	0	0	0	0	0	0	0	0	0	0	0	0	0	0	0	0	0	0	0	0	0	0	0	0	0	0
i_MA3	0	0	0	0	0	0	0	0	0	0	0	0	0	0	0	0	0	0	0	0	0	0	0	0	0	0	0	0	0	0	0	0	0	0	0	0	0	0	0	0	0	0	0	0	0	0	0	0	0
i_EW	0	0	0	0	0	0	0	0	0	0	0	0	0	0	0	0	0	0	0	0	0	0	0	0	0	0	0	0	0	0	0	0	0	0	0	0	0	0	0	0	0	0	0	0	0	0	0	0	0
i_LT	0.714286	0	0.714286	0	0	0	0	0	0	0.714286	0	0	0	0	0	0	0	0	0	0	0	0	0	0	0	0	0	0	0	0	0	0	0	0	0	0	0	0	0	0	0	0.809524	0	0.809524	0.714286	0	0	0	0
i_DT	0	0	0	0	0	0	0	0	0.714286	0	0	0	0	0.714286	0	0	0	0	0	0	0	0	0	0	0	0	0	0	0	0	0	0	0	0	0	0	0	0	0	0	0	0	0	0	0	0	0	0	0
i_MT	0	0	0	0	0	0	0	0	0	0	0	0	0	0	0	0	0	0	0	0	0	0	0	0	0	0	0	0	0	0	0	0	0	0	0	0	0	0	0	0	0	0	0	0	0	0	0	0	0
i_MBsta	0	0.904762	0.809524	0	0.714286	0.714286	0.714286	0	0	0.809524	0	0.714286	0.904762	0.714286	0	0	0.809524	0	0.714286	0	0.714286	0.904762	0.714286	1	0.714286	0.809524	0.809524	0	0	0	0	0	0	0	0	0	0	0	0	0	0	0.714286	0.809524	0.714286	0	1	0.904762	0.904762	0
i_SNc	0	0	0	0	0	0	0	0	0	0	0	0	0	0	0	0	0	0	0	0	0	0.714286	0	0	0	0	0	0	0	0	0	0	0	0	0	0	0	0	0	0	0.714286	0.904762	0	0.904762	0.809524	0	0.714286	0.714286	0
i_PPN	0	0	0	0.714286	0	0	0	0	0	0	0	0	0	0	0.809524	0	0	0	0	0	0	0	0	0	0	0	0	0	0	0	0	0	0	0	0	0	0	0	0	0	0	0	0	0	0	0	0	0	0
i_RAmb	0	0.809524	0.714286	0	0	0	0.809524	0	0	0.714286	0.714286	0	0.809524	0	0	0.714286	0.904762	0.714286	0.809524	0	0.809524	0.809524	0.809524	0.904762	0.809524	0.904762	0.714286	0.714286	0	0	0	0	0	0	0	0	0	0	0	0	0	0	0.904762	0	0	0.904762	0.809524	0.809524	0.714286
i_IF	0.809524	0.714286	0	0	0	0	0	0	0	0	0	0	0.714286	0	0	0	0	0	0.714286	0	0.714286	0.904762	0	0.809524	0.714286	0	0.809524	0	0	0	0	0	0	0	0	0	0	0	0	0	0.714286	0.904762	0	0.904762	0.809524	0.809524	0.904762	0.714286	0
i_IPN	0	0	0	0	0	0	0.809524	0	0	0	0	0	0	0	0	0.714286	0.904762	0.714286	0.809524	0	0.809524	0	0.809524	0.714286	0.809524	0.904762	0.714286	0.714286	0	0	0	0	0	0	0	0	0	0	0	0	0	0	0.904762	0	0	0.714286	0	0	0.714286
i_IPR	0	0	0	0	0	0	0	0	0	0	0	0	0	0	0	0.809524	0.809524	0.809524	0.904762	0	0.904762	0.714286	0.714286	0	0.904762	0.809524	0.809524	0.809524	0	0	0	0	0	0	0	0	0	0	0	0	0.714286	0	0.809524	0	0	0	0.714286	0	0.809524
i_IPC	0	0	0	0	0	0	0	0	0	0	0	0	0	0	0	0	0	0	0	0	0	0	0	0	0	0	0	0	0	0	0	0	0	0	0	0	0	0	0	0	0	0	0	0	0	0	0	0	0
i_IPA	0	0	0	0	0	0	0.714286	0.714286	0	0	0.809524	0	0	0	0	0	0	0	0	0	0	0	0	0	0	0	0	0	0	0	0	0	0	0	0	0	0	0	0	0	0	0	0	0	0	0	0	0	0
i_IPL	0	0	0	0	0	0	0	0	0	0	0	0	0	0	0	0	0.714286	0	0	0	0	0	0	0	0	0.714286	0	0	0	0	0	0	0	0	0	0	0	0	0	0	0	0	0.714286	0	0	0	0	0	0
i_IPI	0	0	0	0	0	0	0	0	0	0	0	0	0	0	0	0	0	0	0	0	0	0	0.714286	0	0	0	0	0	0	0	0	0	0	0	0	0	0	0	0	0	0	0	0	0	0	0	0	0	0
i_IPDM	0	0	0	0	0	0	0	0.714286	0	0	0	0	0	0	0	0.809524	0.809524	0.809524	0.714286	0.809524	0.714286	0	0.904762	0	0.714286	0.809524	0	0.809524	0	0	0	0	0	0	0	0	0	0	0	0	0	0	0.809524	0	0	0	0	0	0.809524
i_IPDL	0	0	0	0	0	0	0.809524	0	0	0	0	0	0	0	0	0.714286	0.904762	0.714286	0.809524	0	0.809524	0	0.809524	0.714286	0.809524	0.904762	0.714286	0.714286	0	0	0	0	0	0	0	0	0	0	0	0	0	0	0.904762	0	0	0.714286	0	0	0.714286
i_IPRL	0	0.809524	0.904762	0	0.809524	0	0.809524	0	0	0.904762	0.714286	0	0.809524	0	0	0	0.714286	0	0	0	0	0.809524	0	0.904762	0	0.714286	0.714286	0	0	0	0	0	0	0	0	0	0	0	0	0	0	0.809524	0.714286	0.809524	0.714286	0.904762	0.809524	1	0
i_RL	0	0	0	0	0	0	0	0	0	0	0	0	0	0	0	0	0	0	0	0	0	0	0	0	0	0	0	0	0	0	0	0	0	0	0	0	0	0	0	0	0	0.809524	0	0.809524	0.714286	0	0	0	0
i_CLI	0.904762	0.809524	0.714286	0	0	0	0	0	0	0.714286	0	0	0.809524	0	0	0	0	0	0	0	0	0.809524	0	0.714286	0	0	0.714286	0	0	0	0	0	0	0	0	0	0	0	0	0	0	0.809524	0	0.809524	0.714286	0.714286	0.809524	0	0
i_P	0	0	0.714286	0	0.809524	0	1	0	0	0.714286	0.714286	0	0	0	0	0	0.714286	0	0	0	0	0	0	0.714286	0	0.714286	0	0	0	0	0	0	0	0	0	0	0	0	0	0	0	0	0.714286	0	0	0.714286	0	0.809524	0
i_P-sen	0	0	0	0	0	0	0	0	0	0	0	0	0	0	0	0	0	0	0	0	0	0	0	0	0	0	0	0	0	0	0	0	0	0	0	0	0	0	0	0	0	0.714286	0	0.714286	0.809524	0	0	0	0
i_NLL	0	0	0	0	0	0	0	0	0	0	0	0	0	0	0	0	0	0	0	0	0	0	0	0	0	0	0	0	0	0	0	0	0	0	0	0	0	0	0	0	0	0.714286	0	0.714286	0.809524	0	0	0.714286	0
i_P-mot	0	0	0	0	0	0	0.809524	0	0	0	0.714286	0	0	0	0	0	0.714286	0	0	0	0	0	0	0.714286	0	0.714286	0	0	0	0	0	0	0	0	0	0	0	0	0	0	0	0	0.714286	0	0	0.714286	0	0	0
i_PG	0	0	0	0	0	0	0	0	0	0	0	0	0	0	0.714286	0	0	0	0	0	0	0	0	0	0	0	0	0	0	0	0	0	0	0	0	0	0	0	0	0	0	0	0	0	0	0	0	0	0
i_TRN	0	0	0.714286	0	0	0	0	0	0	0.714286	0	0	0	0	0	0	0	0	0	0	0	0	0	0.714286	0	0	0	0	0	0	0	0	0	0	0	0	0	0	0	0	0	0.809524	0	0.809524	0.904762	0.714286	0	0.809524	0
i_P-sat	0	0	0	0	0	0	0.714286	0.714286	0	0	0	0	0	0	0	0	0	0	0	0	0	0	0.714286	0	0	0	0	0	0	0	0	0	0	0	0	0	0	0	0	0	0	0.714286	0	0.714286	0.809524	0	0	0.714286	0
i_CS	0	0	0	0	0	0	0	0	0	0	0	0	0	0	0	0	0	0.809524	0.714286	0	0.714286	0.714286	0.714286	0	0.714286	0	0.809524	0.809524	0	0	0	0	0	0	0	0	0	0	0	0	0.714286	0.714286	0	0.714286	0.809524	0	0.714286	0	0
i_PRNr	0	0	0	0	0	0	0.714286	0.714286	0	0	0	0	0	0	0	0	0	0	0	0	0	0	0.714286	0	0	0	0	0	0	0	0	0	0	0	0	0	0	0	0	0	0	0	0	0	0	0	0	0.714286	0
c_FRP	0	0.809524	0.714286	0	0.809524	0.809524	0.809524	0	0	0.714286	0	0.809524	0.809524	0.809524	0	0	0.714286	0	0	0	0	0	0	0.714286	0	0.714286	0	0	0	0	0	0	0	0	0	0	0	0	0	0	0	0	0.714286	0	0	0.714286	0	0	0
c_MO	0	0.809524	0.714286	0	0.809524	0.809524	0.809524	0	0	0.714286	0	0.809524	0.809524	0.809524	0	0	0.714286	0	0	0	0	0	0	0.714286	0	0.714286	0	0	0	0	0	0	0	0	0	0	0	0	0	0	0	0	0.714286	0	0	0.714286	0	0	0
c_MOp	0	0.904762	0.809524	0	0.904762	0.904762	0.714286	0	0.714286	0.809524	0	0.904762	0.904762	0.904762	0	0	0	0	0	0	0	0.714286	0	0.809524	0	0	0	0	0	0	0	0	0	0	0	0	0	0	0	0	0	0	0	0	0	0.809524	0.714286	0.714286	0
c_MOs	0	0	0	0	0	0	0	0	0	0	0	0	0	0.809524	0	0	0	0	0	0	0	0	0	0	0	0	0	0	0	0	0	0	0	0	0	0	0	0	0	0	0	0	0	0	0	0	0	0	0
c_SSp	0	0.714286	0.809524	0	0.904762	0.714286	0.904762	0	0	0.809524	0	0.714286	0.714286	0.714286	0	0	0	0	0	0	0	0	0	0	0	0	0	0	0	0	0	0	0	0	0	0	0	0	0	0	0	0	0	0	0	0	0	0.714286	0
c_SSp-n	0.809524	0.714286	0	0	0.714286	0.714286	0	0	0.714286	0	0	0.714286	0.714286	0.904762	0	0	0	0	0	0	0	0.714286	0	0	0	0	0	0	0	0	0	0	0	0	0	0	0	0	0	0	0	0	0	0	0	0	0.714286	0	0
c_SSp-bfd	0	0	0	0	0.714286	0	0.904762	0.714286	0	0	0	0	0	0	0	0	0	0	0	0	0	0	0.714286	0	0	0	0	0	0	0	0	0	0	0	0	0	0	0	0	0	0	0	0	0	0	0	0	0.714286	0
c_SSp-ll	0	0	0	0	0	0	0	0.714286	0	0	0	0	0	0	0	0	0	0	0	0.809524	0	0	0.714286	0	0	0	0	0	0	0	0	0	0	0	0	0	0	0	0	0	0	0	0	0	0	0	0	0	0
c_SSp-m	0	0.809524	0.904762	0	1	0.809524	0.809524	0	0	0.904762	0	0.809524	0.809524	0.809524	0	0	0	0	0	0	0	0	0	0.714286	0	0	0	0	0	0	0	0	0	0	0	0	0	0	0	0	0	0	0	0	0	0.714286	0	0.809524	0
c_SSp-ul	0	0	0	0	0	0	0	0	0	0	0	0	0	0.809524	0	0	0.714286	0	0	0	0	0	0	0	0	0.714286	0	0	0	0	0	0	0	0	0	0	0	0	0	0	0	0	0.714286	0	0	0	0	0	0
c_SSp-tr	0	0	0	0	0	0	0	0.714286	0	0	0	0	0	0	0	0	0	0	0	0	0	0	0	0	0	0	0	0	0	0	0	0	0	0	0	0	0	0	0	0	0	0	0	0	0	0	0	0	0
c_SSp-un	0	0	0	0	0	0	0	0	0	0	0	0	0	0	0	0	0	0	0	0	0	0	0.714286	0	0	0	0	0	0	0	0	0	0	0	0	0	0	0	0	0	0	0	0	0	0	0	0	0	0
c_SSs	0	0.904762	0.809524	0	0.904762	0.904762	0.714286	0	0.714286	0.809524	0	0.904762	0.904762	0.904762	0	0	0	0	0	0	0	0.714286	0	0.809524	0	0	0	0	0	0	0	0	0	0	0	0	0	0	0	0	0	0	0	0	0	0.809524	0.714286	0.714286	0
c_GU	0	0.904762	1	0	0.904762	0.714286	0.714286	0	0	1	0	0.714286	0.904762	0.714286	0	0	0	0	0	0	0	0.714286	0	0.809524	0	0	0	0	0	0	0	0	0	0	0	0	0	0	0	0	0	0.714286	0	0.714286	0	0.809524	0.714286	0.904762	0
c_VISC	0	0	0	0.809524	0	0	0	0	0	0	0	0	0	0	0.904762	0	0	0	0	0	0	0	0	0	0	0	0	0	0	0	0	0	0	0	0	0	0	0	0	0	0	0	0	0	0	0	0	0	0
c_AUD	0	0	0	0	0	0	0	0.714286	0	0	0	0	0	0	0	0	0	0	0	1	0	0	0.714286	0	0	0	0	0	0	0	0	0	0	0	0	0	0	0	0	0	0	0	0	0	0	0	0	0	0
c_AUDd	0	0	0	0	0	0	0	0.714286	0	0	0	0	0	0	0	0	0	0	0	0.809524	0	0	0.714286	0	0	0	0	0	0	0	0	0	0	0	0	0	0	0	0	0	0	0	0	0	0	0	0	0	0
c_AUDp	0	0	0	0	0	0	0	0	0	0	0	0	0	0	0	0.714286	0.904762	0.904762	0.809524	0.714286	0.809524	0	1	0.714286	0.809524	0.904762	0.714286	0.904762	0	0	0	0	0	0	0	0	0	0	0	0	0	0	0.904762	0	0	0.714286	0	0	0.714286
c_AUDpo	0	0	0	0	0	0	0	0	0	0	0	0	0	0	0	0.714286	0.714286	0.904762	0.809524	0	0.809524	0	0.809524	0	0.809524	0.714286	0.714286	0.904762	0	0	0	0	0	0	0	0	0	0	0	0	0	0	0.714286	0	0	0	0	0	0.714286
c_AUDv	0	0	0	0	0	0	0	0	0	0	0	0	0	0	0	0	0	0	0	0.904762	0	0	0	0	0	0	0	0	0	0	0	0	0	0	0	0	0	0	0	0	0	0	0	0	0	0	0	0	0
c_VIS	0	0	0	0	0	0	0.714286	0.714286	0	0	0	0	0	0	0	0	0.809524	0.809524	0.714286	0	0.714286	0	0.904762	0	0.714286	0.809524	0	0.809524	0	0	0	0	0	0	0	0	0	0	0	0	0	0	0.809524	0	0	0	0	0.714286	0
c_VISal	0	0	0	0	0	0	0	0	0	0	0	0	0	0	0	0	0	0.809524	0.714286	0	0.714286	0	0.714286	0	0.714286	0	0	0.809524	0	0	0	0	0	0	0	0	0	0	0	0	0.714286	0	0	0	0	0	0	0	0
c_VISam	0	0	0	0	0	0	0	0.904762	0	0	0.809524	0	0	0	0	0	0	0	0	0.809524	0	0	0.714286	0	0	0	0	0	0	0	0	0	0	0	0	0	0	0	0	0	0	0	0	0	0	0	0	0	0
c_VISl	0	0	0	0	0	0	0	0	0	0	0	0	0	0	0	0	0	0	0	0	0	0	0	0	0	0	0	0	0	0	0	0	0	0	0	0	0	0	0	0	0	0	0	0	0	0	0	0	0
c_VISp	0	0	0	0	0	0	0.714286	0.714286	0	0	0	0	0	0	0	0	0.809524	0.809524	0.714286	0	0.714286	0	0.904762	0	0.714286	0.809524	0	0.809524	0	0	0	0	0	0	0	0	0	0	0	0	0	0	0.809524	0	0	0	0	0.714286	0
c_VISpm	0	0	0	0	0	0	0.714286	0.714286	0	0	0	0	0	0	0	0	0.809524	0.809524	0.714286	0	0.714286	0	0.904762	0	0.714286	0.809524	0	0.809524	0	0	0	0	0	0	0	0	0	0	0	0	0	0	0.809524	0	0	0	0	0.714286	0
c_VISli	0	0	0	0	0	0	0	0	0	0	0	0	0	0	0	0	0	0	0	0	0	0	0	0	0	0	0	0	0	0	0	0	0	0	0	0	0	0	0	0	0	0	0	0	0	0	0	0	0
c_VISpor	0	0	0	0	0	0	0	0	0	0	0	0	0	0	0	0	0	0.714286	0	0	0	0	0	0	0	0	0	0.714286	0	0	0	0	0	0	0	0	0	0	0	0	0	0	0	0	0	0	0	0	0
c_ACA	0	0	0	0	0	0	0	0	0	0	0	0	0	0	0	0	0	0	0	0	0	0	0	0	0	0	0	0	0	0	0.714286	0.714286	0	0	0	0	0	0	0	0	0	0	0	0	0	0	0	0	0
c_ACAd	0	0	0	0	0	0	0	0	0	0	0	0	0	0	0	0	0.714286	0	0	0	0	0	0	0	0	0.714286	0	0	0	0	0	0	0	0	0	0	0	0	0	0	0	0	0.714286	0	0	0	0	0	0
c_ACAv	0	0	0	0	0	0	0	0	0	0	0	0	0	0	0	0.714286	0	0	0	0.714286	0	0	0	0	0	0	0	0	0.714286	0.714286	0.809524	0.809524	0	0	0	0	0	0	0	0	0	0	0	0	0	0	0	0	0.714286
c_PL	0	0	0	0	0	0	0	0	0	0	0	0	0	0	0	0	0	0	0	0	0	0	0	0	0	0	0	0	0	0	0	0.714286	0	0	0	0	0	0	0	0	0	0	0	0	0	0	0	0	0
c_ILA	0	0	0	0	0	0	0	0	0	0	0	0	0	0	0	0	0	0	0	0	0	0	0	0	0	0	0	0	0	0	0	0.809524	0.714286	0	0	0	0	0	0	0	0	0	0	0	0	0	0	0	0
c_ORB	0	0	0	0	0	0	0	0	0	0	0	0	0	0	0	0.714286	0	0.714286	0	0.904762	0	0	0	0	0	0	0	0.714286	0.714286	0.714286	0	0	0	0	0	0	0	0	0	0	0	0	0	0	0	0	0	0	0.714286
c_ORBl	0	0	0	0	0	0	0	0	0	0	0	0	0	0	0	0	0	0	0	0.809524	0	0	0	0	0	0	0	0	0	0	0	0	0	0	0	0	0	0	0	0	0	0	0	0	0	0	0	0	0
c_ORBm	0	0	0	0	0	0	0	0	0	0	0	0	0	0	0	0.714286	0	0	0	0.714286	0	0	0	0	0	0	0	0	0.714286	0.714286	0.809524	0.809524	0	0	0	0	0	0	0	0	0	0	0	0	0	0	0	0	0.714286
c_ORBvl	0	0	0	0	0	0	0	0	0	0	0	0	0	0	0	0.714286	0	0.714286	0	0.904762	0	0	0	0	0	0	0	0.714286	0.714286	0.714286	0	0	0	0	0	0	0	0	0	0	0	0	0	0	0	0	0	0	0.714286
c_AI	0	0	0.714286	0	0	0	0	0	0	0.714286	0.714286	0	0	0	0	0	0	0	0	0	0	0	0	0.714286	0	0	0	0	0	0	0	0	0	0	0	0	0	0	0	0	0	0.809524	0	0.809524	0.714286	0.714286	0	0.809524	0
c_AId	0	0	0	0.714286	0	0	0	0.714286	0	0	0.809524	0	0	0	0	0	0	0	0	0	0	0	0	0	0	0	0	0	0	0	0	0	0	0	0	0	0	0	0	0	0	0	0	0	0	0	0	0.714286	0
c_AIp	0	0	0	0.904762	0	0	0	0	0	0	0	0	0	0	0	0	0	0	0	0	0	0	0	0	0	0	0	0	0.809524	0.809524	0.714286	0	0	0	0	0	0	0	0.714286	0.714286	0	0	0	0	0	0	0	0	0
c_AIv	0	0	0	0	0	0	0	0	0	0	0	0	0	0	0	0	0	0.714286	0	0	0	0	0	0	0	0	0	0.714286	0	0	0	0	0	0	0	0	0	0	0	0	0	0	0	0	0.714286	0	0	0	0
c_RSP	0	0	0	0	0	0	0	0.714286	0	0	0	0	0	0	0	0	0	0	0	0.809524	0	0	0.714286	0	0	0	0	0	0	0	0	0	0	0	0	0	0	0	0	0	0	0	0	0	0	0	0	0	0
c_RSPagl	0	0	0	0	0	0	0	0	0	0	0.714286	0	0	0	0	0.714286	0.714286	0	0	0.714286	0	0	0	0	0	0.714286	0	0	0	0	0	0	0	0	0	0	0	0	0	0	0	0	0.714286	0	0	0	0	0	0.714286
c_RSPd	0	0	0	0	0	0	0	0.714286	0	0	0	0	0	0	0	0	0	0	0	0.809524	0	0	0.714286	0	0	0	0	0	0	0	0	0	0	0	0	0	0	0	0	0	0	0	0	0	0	0	0	0	0
c_RSPv	0	0	0	0	0	0	0	0.714286	0	0	0	0	0	0	0	0	0	0	0	1	0	0	0.714286	0	0	0	0	0	0	0	0	0	0	0	0	0	0	0	0	0	0	0	0	0	0	0	0	0	0
c_PTLp	0	0	0	0	0	0	0	0	0	0	0	0	0	0	0	0	0.714286	0.714286	0	0	0	0	0.809524	0	0	0.714286	0	0.714286	0	0	0	0	0	0	0	0	0	0	0	0	0	0	0.714286	0	0.714286	0	0	0	0
c_VISa	0	0	0	0	0	0	0	0	0	0	0	0	0	0	0	0	0.714286	0.714286	0	0	0	0	0.809524	0	0	0.714286	0	0.714286	0	0	0	0	0	0	0	0	0	0	0	0	0	0	0.714286	0	0.714286	0	0	0	0
c_VISrl	0	0	0	0	0	0	0	0	0	0	0	0	0	0	0	0	0	0	0	0	0	0	0.714286	0	0	0	0	0	0	0	0	0	0	0	0	0	0	0	0	0	0	0	0	0	0	0	0	0	0
c_TEa	0	0	0	0	0	0	0	0	0	0	0	0	0	0	0	0	0	0	0	0	0	0	0	0	0	0	0	0	0	0	0	0	0	0	0	0	0	0	0	0	0	0	0	0	0	0	0	0	0
c_PERI	0	0	0.714286	0	0	0	0.809524	0.809524	0	0.714286	0.714286	0	0	0	0	0	0.714286	0.714286	0	0	0	0	0.809524	0.714286	0	0.714286	0	0.714286	0	0	0	0	0	0	0	0	0	0	0	0	0	0	0.714286	0	0.714286	0.714286	0	0.809524	0
c_ECT	0	0	0	0	0	0	0	0	0	0	0	0	0	0	0	0	0	0.809524	0.714286	0	0.714286	0	0.714286	0	0.714286	0	0	0.809524	0	0	0	0	0	0	0	0	0	0	0	0	0.714286	0	0	0	0	0	0	0	0
c_TT	0	0	0	0	0	0	0	0	0	0	0	0	0	0	0	0	0	0.809524	0.714286	0	0.714286	0.714286	0.714286	0	0.714286	0	0.809524	0.809524	0	0	0	0	0	0	0	0	0	0	0	0	0.714286	0.714286	0	0.714286	0.809524	0	0.714286	0	0
c_TTd	0	0	0	0	0	0	0	0	0	0	0	0	0	0	0	0.904762	0.714286	0.714286	0.809524	0	0.809524	0.809524	0	0.714286	0.809524	0.714286	0.904762	0.714286	0.714286	0.714286	0	0	0	0	0.714286	0	0	0	0	0	0	0	0.714286	0	0	0.714286	0.809524	0	0.904762
c_TTv	0	0	0	0	0	0	0	0	0	0	0	0	0	0	0	0	0	0.714286	0	0	0	0	0	0	0	0	0.714286	0.714286	0	0	0	0	0	0	0	0	0	0	0	0	0.809524	0	0	0	0.714286	0	0	0	0
c_DP	0	0	0	0	0	0	0	0	0	0	0	0	0	0	0	0.904762	0.714286	0.714286	0.809524	0	0.809524	0.809524	0	0.714286	0.809524	0.714286	0.904762	0.714286	0.714286	0.714286	0	0	0	0	0.714286	0	0	0	0	0	0	0	0.714286	0	0	0.714286	0.809524	0	0.904762
c_PIR	0	0	0	0	0	0	0	0	0	0	0	0	0	0	0	0	0	0	0	0	0	0	0	0	0	0	0	0	0	0	0	0	0	0	0	0	0	0	0	0	0.904762	0	0	0	0	0	0	0	0
c_NLOT	0.714286	0	0	0	0	0	0	0	0	0	0	0	0	0	0	0.714286	0.714286	0.714286	0.809524	0	0.809524	0.809524	0	0.714286	0.809524	0.714286	0.904762	0.714286	0	0	0	0	0	0	0.714286	0	0	0	0	0	0.809524	0.809524	0.714286	0.809524	0.714286	0.714286	0.809524	0	0.714286
c_COA	0.809524	0	0	0	0	0	0	0	0	0	0	0	0	0	0	0	0	0	0	0	0	0	0	0	0	0	0	0	0	0	0	0	0	0	0	0	0	0	0	0	0.904762	0	0	0	0	0	0	0	0
c_COAa	0.714286	0	0	0	0	0	0	0	0	0	0	0	0	0	0	0	0	0	0	0	0	0	0	0	0	0	0	0	0	0	0	0	0	0	0	0	0	0	0	0	0	0	0	0	0	0	0	0	0
c_COAp	0.714286	0	0	0	0	0	0	0	0	0	0	0	0	0	0	0	0	0	0	0	0	0	0	0	0	0	0.714286	0	0	0	0	0	0	0	0	0	0	0	0	0	1	0	0	0	0	0	0	0	0
c_COApl	0	0	0	0	0	0	0	0	0	0	0	0	0	0	0	0	0	0	0	0	0	0	0	0	0	0	0	0	0	0	0	0	0	0	0	0	0	0	0	0	0.904762	0	0	0	0	0	0	0	0
c_COApm	0.714286	0	0	0	0	0	0	0	0	0	0	0	0	0	0	0	0	0	0	0	0	0	0	0	0	0	0.714286	0	0	0	0	0	0	0	0	0	0	0	0	0	1	0	0	0	0	0	0	0	0
c_PAA	0.809524	0	0	0	0	0	0	0	0	0	0	0	0	0	0	0	0	0	0	0	0	0	0	0	0	0	0	0	0	0	0	0	0	0	0	0	0	0	0	0	0.904762	0	0	0	0	0	0	0	0
c_TR	0.714286	0	0	0	0	0	0	0	0	0	0	0	0	0	0	0	0	0	0	0	0	0	0	0	0	0	0	0	0	0	0	0	0	0	0	0	0	0	0	0	0.809524	0	0	0	0	0	0	0	0
c_HIP	0	0	0	0	0	0	0	0	0	0	0	0	0	0	0	0	0	0.809524	0.714286	0	0.714286	0.714286	0.714286	0	0.714286	0	0.809524	0.809524	0	0	0	0	0	0	0	0	0	0	0	0	0.714286	0.714286	0	0.714286	0.809524	0	0.714286	0	0
c_CA	0.714286	0	0	0	0	0	0	0	0	0	0	0	0	0	0	0	0	0.714286	0	0	0	0	0	0	0	0	0.714286	0.714286	0	0	0	0	0	0	0	0	0	0	0	0	0.809524	0	0	0	0.714286	0	0	0	0
c_CA1	0.714286	0	0	0	0	0	0	0	0	0	0	0	0	0	0	0	0	0.714286	0	0	0	0	0	0	0	0	0.714286	0.714286	0	0	0	0	0	0	0	0	0	0	0	0	0.809524	0	0	0	0.714286	0	0	0	0
c_CA2	0	0	0	0	0	0	0	0	0	0	0	0	0	0	0	0.714286	0.904762	0.904762	0.809524	0.714286	0.809524	0	1	0.714286	0.809524	0.904762	0.714286	0.904762	0	0	0	0	0	0	0	0	0	0	0	0	0	0	0.904762	0	0	0.714286	0	0	0.714286
c_CA3	0.714286	0	0	0	0	0	0	0	0	0	0	0	0	0	0	0	0	0.714286	0	0	0	0	0	0	0	0	0.714286	0.714286	0	0	0	0	0	0	0	0	0	0	0	0	0.809524	0	0	0	0.714286	0	0	0	0
c_DG	0	0	0	0	0	0	0	0	0	0	0	0	0	0	0	0.714286	0.714286	0.904762	0.809524	0	0.809524	0	0.809524	0	0.809524	0.714286	0.714286	0.904762	0	0	0	0	0	0	0	0	0	0	0	0	0	0	0.714286	0	0.714286	0	0	0	0.714286
c_IG	0	0	0	0	0	0	0	0	0	0	0	0	0	0	0	0	0	0	0	0	0	0	0	0	0	0	0	0	0	0	0	0	0	0	0	0	0	0	0	0	0.714286	0	0	0	0	0	0	0	0
c_RHP	0.714286	0	0	0	0	0	0	0	0	0	0	0	0	0	0	0	0	0.714286	0	0	0	0	0	0	0	0	0.714286	0.714286	0	0	0	0	0	0	0	0	0	0	0	0	0.809524	0	0	0	0.714286	0	0	0	0
c_ENT	0	0	0	0	0	0	0	0	0	0	0	0	0	0	0	0	0	0	0	0	0	0	0	0	0	0	0	0	0	0	0	0	0	0	0	0	0	0	0	0	0.904762	0	0	0	0	0	0	0	0
c_ENTl	0	0	0	0	0	0	0	0	0	0	0	0	0	0	0	0	0	0	0	0	0	0	0	0	0	0	0	0	0	0	0	0	0	0	0	0	0	0	0	0	0.904762	0	0	0	0	0	0	0	0
c_ENTm	0	0	0	0	0	0	0	0	0	0	0	0	0	0	0	0	0	0	0	0	0	0	0	0	0	0	0	0	0	0	0	0	0	0	0	0	0	0	0	0	0.904762	0	0	0	0	0	0	0	0
c_POST	0	0	0	0	0	0	0	0	0	0	0	0	0	0	0	0.714286	0.714286	0.904762	0.809524	0	0.809524	0	0.809524	0	0.809524	0.714286	0.714286	0.904762	0	0	0	0	0	0	0	0	0	0	0	0	0	0	0.714286	0	0.714286	0	0	0	0.714286
c_PRE	0	0	0	0	0	0	0	0	0	0	0	0	0	0	0	0	0	0	0	0	0	0	0	0	0	0	0	0	0	0	0	0	0	0	0	0	0	0	0	0	0.714286	0	0	0	0	0	0	0	0
c_SUB	0	0	0	0	0	0	0	0	0	0	0	0	0	0	0	0	0	0.714286	0	0	0	0	0	0	0	0	0	0.714286	0	0	0	0	0	0	0	0	0	0	0	0	0	0	0	0	0	0	0	0	0
c_ProS	0.714286	0	0	0	0	0	0	0	0	0	0	0	0	0	0	0	0	0.714286	0	0	0	0	0	0	0	0	0.714286	0.714286	0	0	0	0	0	0	0	0	0	0	0	0	0.809524	0	0	0	0.714286	0	0	0	0
c_HATA	0	0	0	0	0	0	0	0	0	0	0	0	0	0	0	0	0	0	0	0	0	0	0	0	0	0	0	0	0	0	0	0	0	0	0	0	0	0	0	0	0.904762	0	0	0	0	0	0	0	0
c_APr	0	0	0	0	0	0	0	0	0	0	0	0	0	0	0	0.714286	0.714286	0.904762	0.809524	0	0.809524	0	0.809524	0	0.809524	0.714286	0.714286	0.904762	0	0	0	0	0	0	0	0	0	0	0	0	0	0	0.714286	0	0.714286	0	0	0	0.714286
c_CLA	0.809524	0.714286	0	0	0	0	0	0	0	0	0	0	0.714286	0.714286	0	0	0	0	0.714286	0	0.714286	0.714286	0	0	0.714286	0	0.809524	0	0	0	0	0	0	0	0	0	0	0	0	0	0.714286	0	0	0	0	0	0.714286	0	0
c_EP	0.809524	0	0	0	0	0	0	0	0	0	0	0	0	0	0	0	0	0	0	0	0	0	0	0	0	0	0	0	0	0	0	0	0	0	0	0	0	0	0	0	0.904762	0	0	0	0	0	0	0	0
c_EPd	0.714286	0	0	0	0	0	0	0	0	0	0	0	0	0	0	0	0	0	0	0	0	0	0	0	0	0	0	0	0	0	0	0	0	0	0	0	0	0	0	0	0.809524	0	0	0	0	0	0	0	0
c_EPv	0.714286	0	0	0	0	0	0	0	0	0	0	0	0	0	0	0	0	0	0	0	0	0	0	0	0	0	0.714286	0	0	0	0	0	0	0	0	0	0	0	0	0	1	0	0	0	0	0	0	0	0
c_LA	0	0	0	0	0	0	0	0	0	0	0	0	0	0	0	0	0	0	0	0	0	0	0	0	0	0	0	0	0	0	0	0	0	0	0	0	0	0	0	0	0	0	0	0	0	0	0	0	0
c_BLA	0	0	0	0	0	0	0	0	0	0	0	0	0	0	0	0	0	0	0	0	0	0	0	0	0	0	0	0	0	0	0	0	0	0	0	0	0	0	0	0	0.714286	0	0	0	0	0	0	0	0
c_BLAa	0	0	0	0	0	0	0	0	0	0	0	0	0	0	0	0	0	0	0	0	0	0	0	0	0	0	0	0	0	0	0	0	0	0	0.714286	0	0.714286	0	0	0	0	0	0	0	0	0	0	0	0
c_BLAp	0	0	0	0	0	0	0	0	0	0	0	0	0	0	0	0	0	0	0	0	0	0	0	0	0	0	0	0	0	0	0	0	0	0	0	0	0	0	0	0	0.714286	0	0	0	0	0	0	0	0
c_BLAv	0	0	0	0	0	0	0	0	0	0	0	0	0	0	0	0	0	0	0	0	0	0	0	0	0	0	0	0	0	0	0	0	0	0	0	0	0	0	0	0	0.904762	0	0	0	0	0	0	0	0
c_BMA	0.809524	0	0	0	0	0	0	0	0	0	0	0	0	0	0	0	0	0	0.714286	0	0.714286	0.714286	0	0	0.714286	0	0.809524	0	0	0	0	0	0	0	0	0	0	0	0	0	0.904762	0.714286	0	0.714286	0	0	0.714286	0	0
c_BMAa	0.904762	0.809524	0.714286	0	0	0	0	0	0	0.714286	0	0	0.809524	0	0	0	0	0	0	0	0	0.809524	0	0.714286	0	0	0.714286	0	0	0	0	0	0	0	0	0	0	0	0	0	0	0.809524	0	0.809524	0.714286	0.714286	0.809524	0	0
c_BMAp	0	0	0	0	0	0	0	0	0	0	0	0	0	0	0	0	0	0	0	0	0	0	0	0	0	0	0	0	0	0	0	0	0	0	0	0	0	0	0	0	0.904762	0	0	0	0	0	0	0	0
c_PA	0	0	0	0	0	0	0	0	0	0	0	0	0	0	0	0	0	0	0	0	0	0	0	0	0	0	0	0	0	0	0	0	0	0	0	0	0	0	0	0	0.904762	0	0	0	0	0	0	0	0
c_CP	0	0	0	0.714286	0	0	0	0	0	0	0	0	0	0	0	0	0	0	0	0	0	0	0	0	0	0	0	0	1	1	0.904762	0.714286	0	0.714286	0.809524	0.714286	0	0	0	0	0	0	0	0	0	0	0	0	0
c_ACB	0.714286	0	0	0	0	0	0	0	0	0	0	0	0	0	0	0.714286	0.714286	0.714286	0.809524	0	0.809524	0.809524	0	0.714286	0.809524	0.714286	0.904762	0.714286	0	0	0	0	0	0	0.714286	0	0	0	0	0	0.809524	0.809524	0.714286	0.809524	0.714286	0.714286	0.809524	0	0.714286
c_FS	0.904762	0.809524	0.714286	0	0	0	0	0	0	0.714286	0	0	0.809524	0	0	0	0	0	0	0	0	0.809524	0	0.714286	0	0	0.714286	0	0	0	0	0	0	0	0	0	0	0	0	0	0	0.809524	0	0.809524	0.714286	0.714286	0.809524	0	0
c_OT	0	0	0	0	0	0	0	0	0	0	0	0	0	0	0	0	0	0	0	0	0	0	0	0	0	0	0	0	0	0	0	0	0	0	0	0	0	0	0	0	0.809524	0	0	0	0	0	0	0	0
c_LS	0	0	0	0	0	0	0	0	0	0	0	0	0	0	0	0	0	0	0	0	0	0	0	0	0	0	0	0	0	0	0	0	0	0	0	0	0	0	0	0	0	0	0	0	0	0	0	0	0
c_LSc	0	0	0	0	0	0	0	0	0	0	0	0	0	0	0	0	0.714286	0.714286	0	0	0	0	0.809524	0	0	0.714286	0	0.714286	0	0	0	0	0	0	0	0	0	0	0	0	0	0	0.714286	0	0	0	0	0	0
c_LSr	0	0	0	0	0	0	0	0	0	0	0	0	0	0	0	0	0	0	0	0.809524	0	0	0	0	0	0	0	0	0	0	0	0	0	0	0	0	0	0	0	0	0	0	0	0	0	0	0	0	0
c_LSv	0	0	0	0	0	0	0	0	0	0	0	0	0	0	0	0	0	0.714286	0	0	0	0	0	0	0	0	0	0.714286	0	0	0	0	0	0	0	0	0	0	0	0	0	0	0	0	0	0	0	0	0
c_SF	0	0	0	0	0	0	0	0	0	0	0	0	0	0	0	0	0.714286	0.714286	0	0.714286	0	0	0.809524	0	0	0.714286	0	0.714286	0	0	0	0	0	0	0	0	0	0	0	0	0	0	0.714286	0	0	0	0	0	0
c_AAA	0	0	0.714286	0	0	0	0	0	0	0.714286	0	0	0	0	0	0	0	0	0	0	0	0	0	0.714286	0	0	0	0	0	0	0	0	0	0	0	0	0	0	0	0	0	0.809524	0	0.809524	0.904762	0.714286	0	0.809524	0
c_BA	0.714286	0	0	0	0	0	0	0	0	0	0	0	0	0	0	0	0	0	0	0	0	0	0	0	0	0	0	0	0	0	0	0	0	0	0	0	0	0	0	0	0	0	0	0	0	0	0	0	0
c_CEA	0.904762	0.809524	0.714286	0	0	0	0	0	0	0.714286	0	0	0.809524	0.809524	0	0	0	0	0	0	0	0.809524	0	0.714286	0	0	0.714286	0	0	0	0	0	0	0	0	0	0	0	0	0	0	0	0	0	0	0.714286	0.809524	0	0
c_CEAc	0.904762	0.809524	0.714286	0	0	0	0	0	0	0.714286	0	0	0.809524	0.809524	0	0	0	0	0	0	0	0.809524	0	0.714286	0	0	0.714286	0	0	0	0	0	0	0	0	0	0	0	0	0	0	0	0	0	0	0.714286	0.809524	0	0
c_CEAl	0.904762	0.809524	0.714286	0	0	0	0	0	0	0.714286	0	0	0.809524	0.809524	0	0	0	0	0	0	0	0.809524	0	0.714286	0	0	0.714286	0	0	0	0	0	0	0	0	0	0	0	0	0	0	0	0	0	0	0.714286	0.809524	0	0
c_CEAm	1	0.714286	0	0	0	0	0	0	0	0	0	0	0.714286	0.714286	0	0	0	0	0	0	0	0.714286	0	0	0	0	0	0	0	0	0	0	0	0	0	0	0	0	0	0	0.714286	0.714286	0	0.714286	0	0	0.714286	0	0
c_IA	0.809524	0	0	0	0	0	0	0	0	0	0	0	0	0	0	0	0	0	0.714286	0	0.714286	0.714286	0	0	0.714286	0	0.809524	0	0	0	0	0	0	0	0	0	0	0	0	0	0.904762	0.714286	0	0.714286	0	0	0.714286	0	0
c_MEA	0.904762	0	0	0	0	0	0	0	0	0	0	0	0	0	0	0	0	0	0	0	0	0	0	0	0	0	0.714286	0	0	0	0	0	0	0	0	0	0	0	0	0	0.809524	0	0	0	0	0	0	0	0
c_PALd	0	0	0.714286	0	0	0	0.809524	0.809524	0	0.714286	0.714286	0	0	0	0	0	0.714286	0.714286	0	0	0	0	0.809524	0.714286	0	0.714286	0	0.714286	0	0	0	0	0	0	0	0	0	0	0	0	0	0	0.714286	0	0.714286	0.714286	0	0.809524	0
c_GPe	0	0	0	0	0	0	0.714286	0.714286	0	0	0	0	0	0	0	0	0.809524	0.809524	0.714286	0	0.714286	0	0.904762	0	0.714286	0.809524	0	0.809524	0	0	0	0	0	0	0	0	0	0	0	0	0	0	0.809524	0	0	0	0	0.714286	0
c_GPi	0	0	0	0	0	0	0.714286	0.714286	0	0	0	0	0	0	0	0	0	0	0	0	0	0	0.714286	0	0	0	0	0	0	0	0	0	0	0	0	0	0	0	0	0	0	0.714286	0	0.714286	0.809524	0	0	0.714286	0
c_PALv	0	0	0	0	0	0	0	0	0	0	0	0	0	0	0	0	0	0.809524	0.714286	0	0.714286	0.714286	0.714286	0	0.714286	0	0.809524	0.809524	0	0	0	0	0	0	0	0	0	0	0	0	0.714286	0.714286	0	0.714286	0.809524	0	0.714286	0	0
c_SI	0.714286	0	0	0	0	0	0	0	0	0	0	0	0	0	0	0	0	0.714286	0	0	0	0	0	0	0	0	0.714286	0.714286	0	0	0	0	0	0	0	0	0	0	0	0	0.809524	0	0	0	0.714286	0	0	0	0
c_MA	0	0	0	0	0	0	0	0	0	0	0	0	0	0	0	0	0	0	0	0	0	0	0	0	0	0	0	0	0	0	0	0	0	0	0	0	0	0	0	0	0.714286	0.714286	0	0.714286	0.809524	0	0	0	0
c_PALm	0	0	0	0	0	0	0	0	0	0	0	0	0	0	0	0.809524	0.809524	0.809524	0.904762	0	0.904762	0.714286	0.714286	0	0.904762	0.809524	0.809524	0.809524	0	0	0	0	0	0	0	0	0	0	0	0	0.714286	0	0.809524	0	0	0	0.714286	0	0.809524
c_MSC	0	0	0	0	0	0	0	0	0	0	0	0	0	0	0	0.809524	0.809524	0.809524	0.904762	0	0.904762	0.714286	0.714286	0	0.904762	0.809524	0.809524	0.809524	0	0	0	0	0	0	0	0	0	0	0	0	0.714286	0	0.809524	0	0	0	0.714286	0	0.809524
c_MS	0	0	0	0	0	0	0	0	0	0	0	0	0	0	0	0.714286	0.714286	0.714286	0.809524	0	0.809524	0	0	0	0.809524	0.714286	0.714286	0.714286	0	0	0	0	0	0	0	0	0	0	0	0	0	0	0.714286	0	0	0	0	0	0.714286
c_NDB	0	0	0	0	0	0	0	0	0	0	0	0	0	0	0	0	0	0.809524	0.714286	0	0.714286	0	0.714286	0	0.714286	0	0	0.809524	0	0	0	0	0	0	0	0	0	0	0	0	0.714286	0	0	0	0	0	0	0	0
c_TRS	0	0	0	0	0	0	0.714286	0	0	0	0	0	0	0	0	0	0.809524	0.809524	0.714286	0	0.714286	0	0.904762	0	0.714286	0.809524	0	0.809524	0	0	0	0	0	0	0	0	0	0	0	0	0	0	0.809524	0	0	0	0	0	0
c_PALc	0	0	0	0	0	0	0	0	0	0	0	0	0	0	0	0.714286	0.714286	0.904762	0.809524	0	0.809524	0	0.809524	0	0.809524	0.714286	0.714286	0.904762	0	0	0	0	0	0	0	0	0	0	0	0	0	0	0.714286	0	0	0	0	0	0.714286
c_BST	0	0	0	0	0	0	0	0	0	0	0	0	0	0	0	0.714286	0.714286	0.904762	0.809524	0	0.809524	0	0.809524	0	0.809524	0.714286	0.714286	0.904762	0	0	0	0	0	0	0	0	0	0	0	0	0	0	0.714286	0	0	0	0	0	0.714286
c_BAC	0	0	0	0	0	0	0	0	0	0	0	0	0	0	0	0	0	0	0	0	0	0	0	0	0	0	0	0	0	0	0	0	0	0	0	0	0	0	0	0	0	0	0	0	0	0	0	0	0
c_DORsm	0.714286	0	0	0	0	0	0	0	0	0	0	0	0	0	0	0.714286	0.714286	0.714286	0.809524	0	0.809524	0.809524	0	0.714286	0.809524	0.714286	0.904762	0.714286	0	0	0	0	0	0	0.714286	0	0	0	0	0	0.809524	0.809524	0.714286	0.809524	0.714286	0.714286	0.809524	0	0.714286
c_VENT	0.714286	0.809524	0.714286	0	0	0	0	0	0	0.714286	0	0	0.809524	0	0	0.714286	0.714286	0.714286	0.809524	0	0.809524	1	0	0.904762	0.809524	0.714286	0.904762	0.714286	0	0	0	0	0	0	0	0	0	0	0	0	0	0.809524	0.714286	0.809524	0.714286	0.904762	1	0.809524	0.714286
c_VAL	0	0.714286	0	0	0	0	0	0	0	0	0	0	0.714286	0	0	0.809524	0.809524	0.809524	0.904762	0	0.904762	0.904762	0.714286	0.809524	0.904762	0.809524	1	0.809524	0	0	0	0	0	0	0	0	0	0	0	0	0.714286	0.714286	0.809524	0.714286	0	0.809524	0.904762	0.714286	0.809524
c_VM	0	0	0	0	0	0	0	0	0	0	0	0	0	0	0	0	0	0.809524	0.714286	0	0.714286	0	0.714286	0	0.714286	0	0	0.809524	0	0	0	0	0	0	0	0	0	0	0	0	0	0	0	0	0	0	0	0	0
c_VP	0.904762	0.809524	0.714286	0	0	0	0	0	0	0.714286	0	0	0.809524	0.809524	0	0	0	0	0	0	0	0.809524	0	0.714286	0	0	0.714286	0	0	0	0	0	0	0	0	0	0	0	0	0	0	0	0	0	0	0.714286	0.809524	0	0
c_VPL	0.809524	0.904762	0.809524	0	0.714286	0.714286	0	0	0	0.809524	0	0.714286	0.904762	0.714286	0	0	0	0	0.714286	0	0.714286	0.904762	0	0.809524	0.714286	0	0.809524	0	0	0	0	0	0	0	0	0	0	0	0	0	0	0.714286	0	0.714286	0	0.809524	0.904762	0.714286	0
c_VPLpc	0	0	0	0	0	0	0	0	0	0	0	0	0	0	0	0.904762	0.904762	0.904762	1	0	1	0.809524	0.809524	0.714286	1	0.904762	0.904762	0.904762	0	0	0	0	0	0	0	0	0	0	0	0	0	0	0.904762	0	0	0.714286	0.809524	0	0.904762
c_VPM	0.809524	0.714286	0	0	0.714286	0.714286	0	0	0.714286	0	0	0.714286	0.714286	0.904762	0	0	0	0	0	0	0	0.714286	0	0	0	0	0	0	0	0	0	0	0	0	0	0	0	0	0	0	0	0	0	0	0	0	0.714286	0	0
c_VPMpc	0	0.714286	0	0	0	0	0	0	0	0	0	0	0.714286	0	0	0.809524	0.809524	0.809524	0.904762	0	0.904762	0.904762	0.714286	0.809524	0.904762	0.809524	1	0.809524	0	0	0	0	0	0	0	0	0	0	0	0	0.714286	0.714286	0.809524	0.714286	0	0.809524	0.904762	0.714286	0.809524
c_PoT	0.809524	0.904762	0.809524	0	0.714286	0.714286	0	0	0	0.809524	0	0.714286	0.904762	0.714286	0	0	0	0	0.714286	0	0.714286	0.904762	0	0.809524	0.714286	0	0.809524	0	0	0	0	0	0	0	0	0	0	0	0	0	0	0.714286	0	0.714286	0	0.809524	0.904762	0.714286	0
c_SPF	0	0	0	0	0	0	0	0	0	0	0	0	0	0	0	0	0	0	0	0	0	0	0	0	0	0	0	0	0.809524	0.809524	0.714286	0	0	0.904762	1	0.904762	0.809524	0	0	0	0	0	0	0	0	0	0	0	0
c_SPFm	0	0	0	0	0	0	0	0	0	0	0	0	0	0	0	0	0	0	0	0	0	0	0	0	0	0	0	0	0.809524	0.809524	0.714286	0	0	0.904762	1	0.904762	0.809524	0	0	0	0	0	0	0	0	0	0	0	0
c_SPFp	0.904762	0.809524	0.714286	0	0	0	0	0	0	0.714286	0	0	0.809524	0	0	0	0	0	0	0	0	0.809524	0	0.714286	0	0	0.714286	0	0	0	0	0	0	0	0	0	0	0	0	0	0	0.809524	0	0.809524	0.714286	0.714286	0.809524	0	0
c_SPA	0	0	0	0	0	0	0	0	0	0	0	0	0	0	0	0.904762	0.714286	0.714286	0.809524	0	0.809524	0.809524	0	0.714286	0.809524	0.714286	0.904762	0.714286	0.714286	0.714286	0	0	0	0	0.714286	0	0	0	0	0	0	0	0.714286	0	0	0.714286	0.809524	0	0.904762
c_PP	0	0	0	0	0	0	0	0	0	0	0	0	0	0	0	0	0	0.714286	0	0	0	0	0	0	0	0	0	0.714286	0	0	0	0	0	0	0	0	0	0	0	0	0	0	0	0	0	0	0	0	0
c_GENd	0	0	0	0	0	0	0	0	0	0	0	0	0	0	0	0	0	0	0	0	0	0.714286	0	0	0	0	0	0	0	0	0	0	0	0	0	0	0	0	0	0	0	0.904762	0	0.904762	1	0	0.714286	0.714286	0
c_MG	0	0	0	0	0	0	0	0	0	0	0	0	0	0	0	0.714286	0.714286	0.904762	0.809524	0	0.809524	0	0.809524	0	0.809524	0.714286	0.714286	0.904762	0	0	0	0	0	0	0	0	0	0	0	0	0	0	0.714286	0	0.714286	0	0	0	0.714286
c_MGd	0	0	0	0	0	0	0	0	0	0	0	0	0	0	0	0	0.714286	0.714286	0	0	0	0	0.809524	0	0	0.714286	0	0.714286	0	0	0	0	0	0	0	0	0	0	0	0	0	0	0.714286	0	0.714286	0	0	0	0
c_MGv	0	0	0	0	0	0	0.714286	0.714286	0	0	0	0	0	0	0	0	0.809524	0.809524	0.714286	0	0.714286	0	0.904762	0	0.714286	0.809524	0	0.809524	0	0	0	0	0	0	0	0	0	0	0	0	0	0	0.809524	0	0	0	0	0.714286	0
c_MGm	0	0	0	0	0	0	0	0	0	0	0	0	0	0	0	0	0	0.809524	0.714286	0	0.714286	0.714286	0.714286	0	0.714286	0	0.809524	0.809524	0	0	0	0	0	0	0	0	0	0	0	0	0.714286	0.714286	0	0.714286	0.809524	0	0.714286	0	0
c_LGd	0	0	0	0	0	0	0	0	0	0	0	0	0	0	0	0	0	0	0	0	0	0.714286	0	0	0	0	0	0	0	0	0	0	0	0	0	0	0	0	0	0	0	0.904762	0	0.904762	1	0	0.714286	0.714286	0
c_DORpm	0	0.714286	0	0	0	0	0	0	0	0	0	0	0.714286	0	0	0.809524	0.809524	0.809524	0.904762	0	0.904762	0.904762	0.714286	0.809524	0.904762	0.809524	1	0.809524	0	0	0	0	0	0	0	0	0	0	0	0	0.714286	0.714286	0.809524	0.714286	0	0.809524	0.904762	0.714286	0.809524
c_LAT	0	0.714286	0	0	0	0	0	0	0	0	0	0	0.714286	0	0	0.809524	0.809524	0.809524	0.904762	0	0.904762	0.904762	0.714286	0.809524	0.904762	0.809524	1	0.809524	0	0	0	0	0	0	0	0	0	0	0	0	0.714286	0.714286	0.809524	0.714286	0	0.809524	0.904762	0.714286	0.809524
c_LP	0.714286	0	0	0	0	0	0	0	0	0	0	0	0	0	0	0.714286	0.714286	0.714286	0.809524	0	0.809524	0.809524	0	0.714286	0.809524	0.714286	0.904762	0.714286	0	0	0	0	0	0	0	0	0	0	0	0	0.809524	0	0.714286	0	0	0.714286	0.809524	0	0.714286
c_PO	0	0.809524	0.714286	0	0	0	0.809524	0	0	0.714286	0.714286	0	0.809524	0	0	0.714286	0.904762	0.714286	0.809524	0	0.809524	0.809524	0.809524	0.904762	0.809524	0.904762	0.714286	0.714286	0	0	0	0	0	0	0	0	0	0	0	0	0	0	0.904762	0	0	0.904762	0.809524	0.809524	0.714286
c_POL	0.714286	0	0	0	0	0	0	0	0	0	0	0	0	0	0	0.714286	0.714286	0.714286	0.809524	0	0.809524	0.809524	0	0.714286	0.809524	0.714286	0.904762	0.714286	0	0	0	0	0	0	0	0	0	0	0	0	0.809524	0	0.714286	0	0	0.714286	0.809524	0	0.714286
c_SGN	0.904762	0	0	0	0	0	0	0	0	0	0	0	0	0	0	0	0	0	0	0	0	0	0	0	0	0	0.714286	0	0	0	0	0	0	0	0	0	0	0	0	0	0.809524	0	0	0	0	0	0	0	0
c_Eth	0	0.714286	0	0	0	0	0.714286	0	0	0	0	0	0.714286	0	0	0.809524	1	0.809524	0.904762	0	0.904762	0.714286	0.904762	0.809524	0.904762	1	0.809524	0.809524	0	0	0	0	0	0	0	0	0	0	0	0	0	0	1	0	0	0.809524	0.714286	0.714286	0.809524
c_ATN	0	0.714286	0	0	0	0	0	0	0	0	0	0	0.714286	0	0	0.809524	0.809524	0.809524	0.904762	0	0.904762	0.904762	0.714286	0.809524	0.904762	0.809524	1	0.809524	0	0	0	0	0	0	0	0	0	0	0	0	0.714286	0.714286	0.809524	0.714286	0	0.809524	0.904762	0.714286	0.809524
c_AV	0.714286	0	0	0	0	0	0	0	0	0	0	0	0	0	0	0.714286	0.714286	0.714286	0.809524	0	0.809524	0.809524	0	0.714286	0.809524	0.714286	0.904762	0.714286	0	0	0	0	0	0	0.714286	0	0	0	0	0	0.809524	0.809524	0.714286	0.809524	0.714286	0.714286	0.809524	0	0.714286
c_AM	0	0.714286	0	0	0	0	0	0	0	0	0	0	0.714286	0	0	0.809524	0.809524	0.809524	0.904762	0	0.904762	0.904762	0.714286	0.809524	0.904762	0.809524	1	0.809524	0	0	0	0	0	0	0	0	0	0	0	0	0.714286	0.714286	0.809524	0.714286	0	0.809524	0.904762	0.714286	0.809524
c_AMd	0	0	0	0	0	0	0	0	0	0	0	0	0	0	0	0.714286	0.714286	0.904762	0.809524	0	0.809524	0	0.809524	0	0.809524	0.714286	0.714286	0.904762	0	0	0	0	0	0	0	0	0	0	0	0	0	0	0.714286	0	0	0	0	0	0.714286
c_AMv	0	0.714286	0	0	0	0	0	0	0	0	0	0	0.714286	0	0	0.809524	0.809524	0.809524	0.904762	0	0.904762	0.904762	0.714286	0.809524	0.904762	0.809524	1	0.809524	0	0	0	0	0	0	0	0	0	0	0	0	0.714286	0.714286	0.809524	0.714286	0	0.809524	0.904762	0.714286	0.809524
c_AD	0	0	0	0	0	0	0	0	0	0	0	0	0	0	0	0.714286	0.714286	0.714286	0.809524	0	0.809524	0	0	0	0.809524	0.714286	0.714286	0.714286	0	0	0	0	0	0	0	0	0	0	0	0	0	0	0.714286	0	0	0	0	0	0.714286
c_IAM	0	0	0	0	0	0	0	0	0	0	0	0	0	0	0	0	0	0	0	0	0	0	0	0	0	0	0	0	0	0	0	0	0	0	0	0	0	0	0	0	0	0	0	0	0	0	0	0	0
c_IAD	0	0	0	0	0	0	0	0	0	0	0	0	0	0	0	0	0	0	0	0	0	0	0	0	0	0	0	0	0	0	0.714286	0	0	0.714286	0.809524	0.714286	0	0	0	0	0.714286	0	0	0	0	0	0	0	0
c_LD	0	0	0	0	0	0	0.714286	0	0	0	0	0	0	0	0	0	0	0	0	0	0	0	0.714286	0	0	0	0	0	0	0	0	0	0	0	0	0	0	0	0	0	0	0	0	0	0	0	0	0	0
c_MED	0	0	0	0	0	0	0	0	0	0	0	0	0	0	0	0.904762	0.904762	0.904762	1	0	1	0.809524	0.809524	0.714286	1	0.904762	0.904762	0.904762	0	0	0	0	0	0	0	0	0	0	0	0	0	0	0.904762	0	0	0.714286	0.809524	0	0.904762
c_IMD	0	0	0	0	0	0	0	0	0	0	0	0	0	0	0	0	0	0	0	0	0	0	0	0	0	0	0	0	0	0	0	0	0	0	0.714286	0	0	0	0	0	0	0	0	0	0	0	0	0	0
c_MD	0	0	0	0	0	0	0	0	0	0	0	0	0	0	0	0.714286	0.904762	0.904762	0.809524	0.714286	0.809524	0	1	0.714286	0.809524	0.904762	0.714286	0.904762	0	0	0	0	0	0	0	0	0	0	0	0	0	0	0.904762	0	0	0.714286	0	0	0.714286
c_SMT	0	0	0	0	0	0	0	0	0	0	0	0	0	0	0	0	0	0	0.714286	0	0.714286	0.714286	0	0	0.714286	0	0.809524	0	0	0	0	0	0	0	0	0	0	0	0	0	0.904762	0.714286	0	0.714286	0	0	0.714286	0	0
c_PR	0	0	0	0	0	0	0	0	0	0	0	0	0	0	0	0	0	0.809524	0.714286	0	0.714286	0	0.714286	0	0.714286	0	0	0.809524	0	0	0	0	0	0	0	0	0	0	0	0	0	0	0	0	0	0	0	0	0
c_MTN	0	0	0	0	0	0	0	0	0	0	0	0	0	0	0	0.904762	0.714286	0.714286	0.809524	0.714286	0.809524	0	0	0	0.809524	0.714286	0.714286	0.714286	0.714286	0.714286	0	0	0	0	0.714286	0	0	0	0	0	0	0	0.714286	0	0	0	0	0	0.904762
c_PVT	0	0	0	0	0	0	0	0	0	0	0	0	0	0	0	0.904762	0.714286	0.714286	0.809524	0.714286	0.809524	0	0	0	0.809524	0.714286	0.714286	0.714286	0.714286	0.714286	0	0	0	0	0.714286	0	0	0	0	0	0	0	0.714286	0	0	0	0	0	0.904762
c_PT	0	0	0	0	0	0	0	0	0	0	0	0	0	0	0	0.809524	0	0	0.714286	0	0.714286	0.714286	0	0	0.714286	0	0.809524	0	0.809524	0.809524	0.714286	0	0	0.714286	0.809524	0.714286	0	0	0	0	0	0	0	0	0	0	0.714286	0	0.809524
c_RE	0	0	0	0	0	0	0	0	0	0	0	0	0	0	0	0	0	0	0	0	0	0	0	0	0	0	0	0	0.809524	0.809524	0.904762	0.904762	0	0	0	0	0	0	0	0	0	0	0	0	0	0	0	0	0
c_Xi	0	0	0	0	0	0	0	0	0	0	0	0	0	0	0	0.904762	0.904762	0.904762	1	0	1	0.809524	0.809524	0.714286	1	0.904762	0.904762	0.904762	0	0	0	0	0	0	0	0	0	0	0	0	0	0	0.904762	0	0	0.714286	0.809524	0	0.904762
c_ILM	0	0	0	0	0	0	0	0	0	0	0	0	0	0	0	0	0	0	0	0	0	0	0	0	0	0	0	0	0.904762	0.904762	0.809524	0.809524	0.714286	0.809524	0.714286	0.809524	0.714286	0	0	0	0	0	0	0	0	0	0	0	0
c_RH	0	0	0	0	0	0	0	0	0	0	0	0	0	0	0	0	0	0	0	0	0	0	0	0	0	0	0	0	0	0	0	0	0	0.904762	0.809524	0.904762	0.809524	0	0	0	0	0	0	0	0	0	0	0	0
c_CM	0	0	0	0	0	0	0	0	0	0	0	0	0	0	0	0	0	0	0	0	0	0	0	0	0	0	0	0	0	0	0	0	0.809524	0.904762	0.809524	0.904762	1	0	0	0	0	0	0	0	0	0	0	0	0
c_PCN	0	0	0	0	0	0	0	0	0	0	0	0	0	0	0	0	0	0	0	0.714286	0	0	0	0	0	0	0	0	0.714286	0.714286	0	0.809524	0.714286	0	0	0	0.714286	0	0	0	0	0	0	0	0	0	0	0	0
c_CL	0	0	0	0	0	0	0	0	0	0	0	0	0	0	0	0	0	0	0	0	0	0	0	0	0	0	0	0	0.714286	0.714286	0	0	0.714286	0	0	0	0	0	0.809524	0	0	0	0	0	0	0	0	0	0
c_PF	0	0	0	0	0	0	0	0	0	0	0	0	0	0	0	0	0	0	0	0.714286	0	0	0	0	0	0	0	0	0.714286	0.714286	0	0.809524	0	0	0	0	0	0	0	0	0	0	0	0	0	0	0	0	0
c_PIL	0	0	0	0	0	0	0	0	0	0	0	0	0	0	0	0	0	0	0	0	0	0	0	0	0	0	0	0	0	0	0.714286	0.904762	0	0	0	0	0	0	0	0	0	0	0	0	0	0	0	0	0
c_RT	0.809524	0.714286	0	0	0	0	0	0	0	0	0	0	0.714286	0	0	0	0	0	0.714286	0	0.714286	0.904762	0	0.809524	0.714286	0	0.809524	0	0	0	0	0	0	0	0	0	0	0	0	0	0.714286	0.904762	0	0.904762	0.809524	0.809524	0.904762	0.714286	0
c_GENv	1	0.714286	0	0	0	0	0	0	0	0	0	0	0.714286	0.714286	0	0	0	0	0	0	0	0.714286	0	0	0	0	0	0	0	0	0	0	0	0	0	0	0	0	0	0	0.714286	0.714286	0	0.714286	0	0	0.714286	0	0
c_IGL	0.809524	0	0	0	0	0	0	0	0	0	0	0	0	0	0	0	0	0	0	0	0	0	0	0	0	0	0	0	0	0	0	0	0	0	0	0	0	0	0	0	0.904762	0	0	0	0	0	0	0	0
c_IntG	0	0	0	0	0	0	0	0	0	0	0	0	0	0	0	0	0	0	0	0	0	0	0	0	0	0	0	0	0	0	0	0	0	0	0	0	0	0	0	0	0	0.809524	0	0.809524	0.904762	0	0	0	0
c_LGv	1	0.714286	0	0	0	0	0	0	0	0	0	0	0.714286	0.714286	0	0	0	0	0	0	0	0.714286	0	0	0	0	0	0	0	0	0	0	0	0	0	0	0	0	0	0	0.714286	0.714286	0	0.714286	0	0	0.714286	0	0
c_SubG	0	0	0	0	0.714286	0	0.904762	0.714286	0	0	0	0	0	0	0	0	0	0	0	0	0	0	0.714286	0	0	0	0	0	0	0	0	0	0	0	0	0	0	0	0	0	0	0	0	0	0	0	0	0.714286	0
c_EPI	0	0	0	0	0	0	0	0	0	0	0	0	0	0	0	0	0	0.809524	0.714286	0	0.714286	0	0.714286	0	0.714286	0	0	0.809524	0	0	0	0	0	0	0	0	0	0	0	0	0	0	0	0	0	0	0	0	0
c_MH	0	0	0	0	0	0	0	0	0	0	0	0	0	0	0	0	0	0	0	0	0	0	0	0	0	0	0	0	0	0	0	0	0	0	0	0	0	0	0	0	0	0	0	0	0	0	0	0	0
c_LH	0	0	0	0	0	0	0	0	0	0	0	0	0	0	0	0	0	0	0	0	0	0	0	0	0	0	0	0	0	0	0	0	0	0	0	0	0	0	0	0	0	0	0	0	0	0	0	0	0
c_PVZ	0	0	0	0	0	0	0	0	0	0	0	0	0	0	0	0.809524	0.809524	0.809524	0.904762	0	0.904762	0.714286	0.714286	0	0.904762	0.809524	0.809524	0.809524	0	0	0	0	0	0	0	0	0	0	0	0	0.714286	0	0.809524	0	0	0	0.714286	0	0.809524
c_SO	0	0	0	0	0	0	0	0	0	0	0	0	0	0	0	0.809524	0.809524	0.809524	0.904762	0	0.904762	0.714286	0.714286	0	0.904762	0.809524	0.809524	0.809524	0	0	0	0	0	0	0	0	0	0	0	0	0.714286	0	0.809524	0	0	0	0.714286	0	0.809524
c_ASO	0	0	0	0	0	0	0	0	0	0	0	0	0	0	0	0	0	0	0	0	0	0	0	0	0	0	0	0	0	0	0	0	0	0	0	0	0	0	0	0	0.87831	0	0	0	0	0	0	0	0
c_PVH	0.714286	0	0	0	0	0	0	0	0	0	0	0	0	0	0	0	0	0	0	0	0	0	0	0	0	0	0.714286	0	0	0	0	0	0	0	0.714286	0	0	0	0	0	0.809524	0	0	0	0	0	0	0	0
c_PVa	0	0	0	0	0	0	0	0	0	0	0	0	0	0	0	0	0	0.714286	0	0	0	0	0	0	0	0	0	0.714286	0	0	0	0	0	0	0	0	0	0	0	0	0	0	0	0	0	0	0	0	0
c_PVi	0.809524	0.714286	0	0	0	0	0	0	0	0	0	0	0.714286	0.714286	0	0	0	0	0.714286	0	0.714286	0.714286	0	0	0.714286	0	0.809524	0	0	0	0	0	0	0	0	0	0	0	0	0	0.714286	0	0	0	0	0	0.714286	0	0
c_ARH	0	0	0	0	0	0	0	0	0	0	0	0	0	0	0	0	0	0	0	0	0	0	0.714286	0	0	0	0	0	0	0	0	0	0	0	0	0	0	0	0	0	0	0	0	0	0	0	0	0	0
c_PVR	0	0	0	0	0	0	0	0	0	0	0	0	0	0	0	0.714286	0.714286	0.904762	0.809524	0	0.809524	0	0.809524	0	0.809524	0.714286	0.714286	0.904762	0	0	0	0	0	0	0	0	0	0	0	0	0	0	0.714286	0	0	0	0	0	0.714286
c_ADP	0	0	0	0	0	0	0	0	0	0	0	0	0	0	0	0	0	0.809524	0.714286	0	0.714286	0	0.714286	0	0.714286	0	0	0.809524	0	0	0	0	0	0	0	0	0	0	0	0	0	0	0	0	0	0	0	0	0
c_AVP	0	0	0	0	0	0	0	0	0	0	0	0	0	0	0	0	0	0	0	0	0	0	0.714286	0	0	0	0	0	0	0	0	0	0	0	0	0	0	0	0	0	0	0	0	0	0	0	0	0	0
c_AVPV	0	0	0	0	0	0	0	0	0	0	0	0	0	0	0	0	0	0.809524	0.714286	0	0.714286	0	0.714286	0	0.714286	0	0	0.809524	0	0	0	0	0	0	0	0	0	0	0	0	0	0	0	0	0	0	0	0	0
c_DMH	0.809524	0	0	0	0	0	0	0	0	0	0	0	0	0	0	0	0	0	0.714286	0	0.714286	0.714286	0	0	0.714286	0	0.809524	0	0	0	0	0	0	0	0	0	0	0	0	0	0.904762	0.714286	0	0.714286	0	0	0.714286	0	0
c_MEPO	0	0	0	0	0	0	0	0	0	0	0	0	0	0	0	0.714286	0.714286	0.714286	0.809524	0	0.809524	0.809524	0	0.714286	0.809524	0.714286	0.904762	0.714286	0	0	0	0	0	0	0	0	0	0	0	0	0	0	0.714286	0	0	0.714286	0.809524	0	0.714286
c_MPO	0	0	0	0	0	0	0	0	0	0	0	0	0	0	0	0	0	0.809524	0.714286	0	0.714286	0	0.714286	0	0.714286	0	0	0.809524	0	0	0	0	0	0	0	0	0	0	0	0	0.714286	0	0	0	0	0	0	0	0
c_OV	0.904762	0	0	0	0	0	0	0	0	0	0	0	0	0	0	0	0	0	0	0	0	0	0	0	0	0	0.714286	0	0	0	0	0	0	0	0	0	0	0	0	0	0.809524	0	0	0	0	0	0	0	0
c_PD	0	0	0	0	0	0	0	0	0	0	0	0	0	0	0	0	0	0	0	0	0	0	0	0	0	0	0	0	0	0	0	0	0	0	0	0	0	0	0	0	0	0	0	0	0	0	0	0	0
c_PS	0.714286	0	0	0	0	0	0	0	0	0	0	0	0	0	0	0	0	0.714286	0	0	0	0	0	0	0	0	0.714286	0.714286	0	0	0	0	0	0	0	0	0	0	0	0	0.809524	0	0	0	0.714286	0	0	0	0
c_PVp	0	0	0	0	0	0	0	0	0	0	0	0	0	0	0	0	0	0	0	0	0	0	0	0	0	0	0	0	0	0	0	0	0	0	0	0	0	0	0	0	0	0	0	0	0	0	0	0	0
c_PVpo	0	0	0	0	0	0	0	0	0	0	0	0	0	0	0	0	0	0	0	0	0	0	0	0	0	0	0	0	0	0	0	0	0	0	0	0	0	0	0	0	0	0	0	0	0	0	0	0	0
c_SBPV	0.809524	0	0	0	0	0	0	0	0	0	0	0	0	0	0	0	0	0	0.714286	0	0.714286	0.714286	0	0	0.714286	0	0.809524	0	0	0	0	0	0	0	0	0	0	0	0	0	0.904762	0.714286	0	0.714286	0	0	0.714286	0	0
c_SCH	0.714286	0	0.714286	0	0	0	0	0	0	0.714286	0	0	0	0	0	0	0	0	0	0	0	0	0	0	0	0	0	0	0	0	0	0	0	0	0	0	0	0	0	0	0	0.809524	0	0.809524	0.714286	0	0	0	0
c_SFO	0	0	0	0	0	0	0.68313	0	0	0	0	0	0	0	0	0	0	0	0	0	0	0	0.68313	0	0	0	0	0	0	0	0	0	0	0	0	0	0	0	0	0	0	0	0	0	0	0	0	0	0
c_VMPO	0	0	0	0	0	0	0	0	0	0	0	0	0	0	0	0	0	0	0	0	0	0	0.714286	0	0	0	0	0	0	0	0	0	0	0	0	0	0	0	0	0	0	0	0	0	0	0	0	0	0
c_VLPO	0	0	0	0	0	0	0	0	0	0	0	0	0	0.809524	0	0	0.714286	0	0	0	0	0	0	0	0	0.714286	0	0	0	0	0	0	0	0	0	0	0	0	0	0	0	0	0.714286	0	0	0	0	0	0
c_MEZ	0.809524	0	0	0	0	0	0	0	0	0	0	0	0	0	0	0	0	0	0.714286	0	0.714286	0.714286	0	0	0.714286	0	0.809524	0	0	0	0	0	0	0	0	0	0	0	0	0	0.904762	0.714286	0	0.714286	0	0	0.714286	0	0
c_AHN	0.714286	0	0	0	0	0	0	0	0	0	0	0	0	0	0	0	0	0.714286	0	0	0	0	0	0	0	0	0.714286	0.714286	0	0	0	0	0	0	0	0	0	0	0	0	0.809524	0	0	0	0.714286	0	0	0	0
c_MBO	0.809524	0	0	0	0	0	0	0	0	0	0	0	0	0	0	0	0	0	0.714286	0	0.714286	0.714286	0	0	0.714286	0	0.809524	0	0	0	0	0	0	0	0	0	0	0	0	0	0.904762	0.714286	0	0.714286	0	0	0.714286	0	0
c_LM	0	0	0	0	0	0	0	0	0	0	0	0	0	0	0	0	0	0	0.714286	0	0.714286	0.714286	0	0	0.714286	0	0.809524	0	0	0	0	0	0	0	0	0	0	0	0	0	0.904762	0.714286	0	0.714286	0	0	0.714286	0	0
c_MM	0.809524	0	0	0	0	0	0	0	0	0	0	0	0	0	0	0	0	0	0.714286	0	0.714286	0.714286	0	0	0.714286	0	0.809524	0	0	0	0	0	0	0	0	0	0	0	0	0	0.904762	0.714286	0	0.714286	0	0	0.714286	0	0
c_MMme	0.714286	0	0	0	0	0	0	0	0	0	0	0	0	0	0	0	0	0.714286	0	0	0	0	0	0	0	0	0.714286	0.714286	0	0	0	0	0	0	0	0	0	0	0	0	0.809524	0	0	0	0.714286	0	0	0	0
c_MMl	0	0	0	0	0	0	0	0	0	0	0	0	0	0	0	0	0	0	0	0	0	0	0	0	0	0	0	0	0	0	0	0	0	0	0	0	0	0	0	0	0.904762	0	0	0	0	0	0	0	0
c_MMm	0.809524	0	0	0	0	0	0	0	0	0	0	0	0	0	0	0	0	0	0.714286	0	0.714286	0.714286	0	0	0.714286	0	0.809524	0	0	0	0	0	0	0	0	0	0	0	0	0	0.904762	0.714286	0	0.714286	0	0	0.714286	0	0
c_MMp	0.714286	0	0	0	0	0	0	0	0	0	0	0	0	0	0	0	0	0	0	0	0	0	0	0	0	0	0	0	0	0	0	0	0	0	0	0	0	0	0	0	0.809524	0	0	0	0	0	0	0	0
c_MMd	0.714286	0	0	0	0	0	0	0	0	0	0	0	0	0	0	0	0	0	0	0	0	0	0	0	0	0	0	0	0	0	0	0	0	0	0	0	0	0	0	0	0	0	0	0	0	0	0	0	0
c_SUM	0.809524	0	0	0	0	0	0	0	0	0	0	0	0	0	0	0	0	0	0	0	0	0	0	0	0	0	0	0	0	0	0	0	0	0	0	0	0	0	0	0	0.714286	0	0	0	0	0	0	0	0
c_TM	0	0	0	0	0	0	0	0	0	0	0	0	0	0	0	0	0	0	0	0	0	0	0	0	0	0	0	0	0	0	0	0	0	0	0	0	0	0	0	0	0	0	0	0	0	0	0	0	0
c_TMd	0	0	0	0	0	0	0	0	0	0	0	0	0	0	0	0	0	0	0	0	0	0	0	0	0	0	0	0	0	0	0	0	0	0	0	0	0	0	0	0	0	0	0	0	0	0	0	0	0
c_TMv	0	0	0	0	0.714286	0	0.714286	0	0	0	0	0	0	0	0	0	0	0	0	0	0	0	0	0	0	0	0	0	0	0	0	0	0	0	0	0	0	0	0	0	0	0	0	0	0	0	0	0	0
c_MPN	0	0	0	0	0	0	0	0	0	0	0	0	0	0	0	0.714286	0.714286	0.714286	0.809524	0	0.809524	0	0	0	0.809524	0.714286	0.714286	0.714286	0	0	0	0	0	0	0	0	0	0	0	0	0	0	0.714286	0	0	0	0	0	0.714286
c_PMd	0.809524	0	0	0	0	0	0	0	0	0	0	0	0	0	0	0	0	0	0.714286	0	0.714286	0.714286	0	0	0.714286	0	0.809524	0	0	0	0	0	0	0	0	0	0	0	0	0	0.904762	0.714286	0	0.714286	0	0	0.714286	0	0
c_PMv	0	0	0	0	0	0	0	0	0	0	0	0	0	0	0	0	0	0	0	0	0	0	0	0	0	0	0	0	0	0	0	0	0	0	0	0	0	0	0	0	0	0	0	0	0	0	0	0	0
c_PVHd	0.809524	0	0	0	0	0	0	0	0	0	0	0	0	0	0	0	0	0	0.714286	0	0.714286	0.714286	0	0	0.714286	0	0.809524	0	0	0	0	0	0	0	0	0	0	0	0	0	0.904762	0.714286	0	0.714286	0	0	0.714286	0	0
c_VMH	0	0	0	0	0	0	0	0	0	0	0	0	0	0	0	0.809524	0.809524	1	0.904762	0	0.904762	0.714286	0.904762	0	0.904762	0.809524	0.809524	1	0	0	0	0	0	0	0	0	0	0	0	0	0	0	0.809524	0	0	0	0.714286	0	0.809524
c_PH	0	0	0	0	0	0	0	0	0	0	0	0	0	0	0	0.809524	0	0	0.714286	0	0.714286	0.714286	0	0	0.714286	0	0.809524	0	0	0	0	0	0	0.714286	0.809524	0.714286	0	0	0	0	0.714286	0.714286	0	0.714286	0	0	0.714286	0	0.809524
c_LZ	0	0	0	0	0	0	0	0	0	0	0	0	0	0	0	0	0	0.809524	0.714286	0	0.714286	0.714286	0.714286	0	0.714286	0	0.809524	0.809524	0	0	0	0	0	0	0	0	0	0	0	0	0.714286	0.714286	0	0.714286	0.809524	0	0.714286	0	0
c_LHA	0.714286	0	0	0	0	0	0	0	0	0	0	0	0	0	0	0	0	0.714286	0	0	0	0	0	0	0	0	0.714286	0.714286	0	0	0	0	0	0	0	0	0	0	0	0	0.809524	0	0	0	0.714286	0	0	0	0
c_LPO	0	0	0	0	0	0	0	0	0	0	0	0	0	0	0	0	0	0.809524	0.714286	0	0.714286	0.714286	0.714286	0	0.714286	0	0.809524	0.809524	0	0	0	0	0	0	0	0	0	0	0	0	0.714286	0.714286	0	0.714286	0.809524	0	0.714286	0	0
c_PST	0	0	0	0	0	0	0	0	0	0	0	0	0	0	0	0	0	0	0	0	0	0	0	0	0	0	0	0	0	0	0	0	0	0	0	0	0	0	0	0	0.68313	0	0	0	0	0	0	0	0
c_PSTN	0.809524	0	0	0	0	0	0	0	0	0	0	0	0	0	0	0	0	0	0	0	0	0	0	0	0	0	0	0	0	0	0	0	0	0	0	0	0	0	0	0	0.904762	0	0	0	0	0	0	0	0
c_PeF	0	0	0	0	0	0	0	0	0	0	0	0	0	0	0	0.714286	0	0.714286	0	0	0	0	0	0	0	0	0.714286	0.714286	0	0	0	0	0	0	0.714286	0	0.714286	0	0	0	0	0	0	0	0.714286	0	0	0	0.714286
c_RCH	0	0	0	0	0	0	0	0	0	0	0	0	0	0	0	0	0	0	0	0	0	0	0	0	0	0	0	0	0	0	0	0	0	0	0	0	0	0	0	0	0	0	0	0	0	0	0	0	0
c_STN	0.714286	0	0.714286	0	0	0	0	0	0	0.714286	0	0	0	0	0	0	0	0	0	0	0	0.809524	0	0.714286	0	0	0.714286	0	0	0	0	0	0	0	0	0	0	0	0	0	0	1	0	1	0.904762	0.714286	0.809524	0.809524	0
c_TU	0	0	0	0	0	0	0	0	0	0	0	0	0	0	0	0	0	0.809524	0.714286	0	0.714286	0	0.714286	0	0.714286	0	0	0.809524	0	0	0	0	0	0	0	0	0	0	0	0	0.714286	0	0	0	0	0	0	0	0
c_ZI	0	0	0	0	0	0	0	0	0	0	0	0	0	0	0	0.809524	0.809524	1	0.904762	0	0.904762	0.714286	0.904762	0	0.904762	0.809524	0.809524	1	0	0	0	0	0	0	0	0	0	0	0	0	0	0	0.809524	0	0	0	0.714286	0	0.809524
c_FF	0	0	0	0	0	0	0	0	0	0	0	0	0	0	0	0.904762	0.904762	0.904762	1	0	1	0.809524	0.809524	0.714286	1	0.904762	0.904762	0.904762	0	0	0	0	0	0	0	0	0	0	0	0	0	0	0.904762	0	0	0.714286	0.809524	0	0.904762
c_ME	0	0	0	0	0	0	0	0	0	0	0	0	0	0	0	0.714286	0.714286	0.904762	0.809524	0	0.809524	0	0.809524	0	0.809524	0.714286	0.714286	0.904762	0	0	0	0	0	0	0	0	0	0	0	0	0	0	0.714286	0	0	0	0	0	0.714286
c_MBsen	0.904762	0.809524	0.714286	0	0	0	0	0	0	0.714286	0	0	0.809524	0	0	0	0	0	0	0	0	0.809524	0	0.714286	0	0	0.714286	0	0	0	0	0	0	0	0	0	0	0	0	0	0	0.809524	0	0.809524	0.714286	0.714286	0.809524	0	0
c_SCs	0.904762	0.809524	0.714286	0	0	0	0	0	0	0.714286	0	0	0.809524	0	0	0	0	0	0	0	0	0.809524	0	0.714286	0	0	0.714286	0	0	0	0	0	0	0	0	0	0	0	0	0	0	0.809524	0	0.809524	0.714286	0.714286	0.809524	0	0
c_SCop	0.714286	0	0.714286	0	0	0	0	0	0	0.714286	0	0	0	0	0	0	0	0	0	0	0	0.809524	0	0.714286	0	0	0.714286	0	0	0	0	0	0	0	0	0	0	0	0	0	0	1	0	1	0.904762	0.714286	0.809524	0.809524	0
c_SCsg	0.904762	0.809524	0.714286	0	0	0	0	0	0	0.714286	0	0	0.809524	0	0	0	0	0	0	0	0	0.809524	0	0.714286	0	0	0.714286	0	0	0	0	0	0	0	0	0	0	0	0	0	0	0.809524	0	0.809524	0.714286	0.714286	0.809524	0	0
c_SCzo	0.714286	0	0	0	0	0	0	0	0	0	0	0	0	0	0	0.714286	0.714286	0.714286	0.809524	0	0.809524	0.809524	0	0.714286	0.809524	0.714286	0.904762	0.714286	0	0	0	0	0	0	0.714286	0	0	0	0	0	0.809524	0.809524	0.714286	0.809524	0.714286	0.714286	0.809524	0	0.714286
c_IC	0	0	0.714286	0	0.809524	0	1	0	0	0.714286	0.714286	0	0	0	0	0	0.714286	0	0	0	0	0	0	0.714286	0	0.714286	0	0	0	0	0	0	0	0	0	0	0	0	0	0	0	0	0.714286	0	0	0.714286	0	0.809524	0
c_ICe	0	0	0.714286	0	0.809524	0	1	0	0	0.714286	0.714286	0	0	0	0	0	0.714286	0	0	0	0	0	0	0.714286	0	0.714286	0	0	0	0	0	0	0	0	0	0	0	0	0	0	0	0	0.714286	0	0	0.714286	0	0.809524	0
c_NB	0	0	0	0	0	0	0	0	0	0	0	0	0	0	0	0	0	0.714286	0	0	0	0	0	0	0	0	0	0.714286	0	0	0	0	0	0	0	0	0	0	0	0	0	0	0	0	0	0	0	0	0
c_SAG	0.904762	0.809524	0.714286	0	0	0	0	0	0	0.714286	0	0	0.809524	0	0	0	0	0	0	0	0	0.809524	0	0.714286	0	0	0.714286	0	0	0	0	0	0	0	0	0	0	0	0	0	0	0.809524	0	0.809524	0.714286	0.714286	0.809524	0	0
c_PBG	0	0	0	0	0	0	0	0	0	0	0	0	0	0	0	0	0	0	0	0	0	0	0	0	0	0	0	0	0	0	0	0	0	0	0	0	0	0	0	0	0	0	0	0	0	0	0	0	0
c_SCO	0	0	0	0	0	0	0	0	0	0	0	0	0	0	0	0	0	0.714286	0	0	0	0	0	0	0	0	0	0.714286	0	0	0	0	0	0	0	0	0	0	0	0	0	0	0	0	0.714286	0	0	0	0
c_MBmot	0.714286	0.809524	0.714286	0	0	0	0	0	0	0.714286	0	0	0.809524	0	0	0.714286	0.714286	0.714286	0.809524	0	0.809524	1	0	0.904762	0.809524	0.714286	0.904762	0.714286	0	0	0	0	0	0	0	0	0	0	0	0	0	0.809524	0.714286	0.809524	0.714286	0.904762	1	0.809524	0.714286
c_SNr	0.714286	0	0	0	0	0	0	0	0	0	0	0	0	0	0	0.714286	0.714286	0.714286	0.809524	0	0.809524	0.809524	0	0.714286	0.809524	0.714286	0.904762	0.714286	0	0	0	0	0	0	0	0	0	0	0	0	0.809524	0	0.714286	0	0	0.714286	0.809524	0	0.714286
c_VTA	0.904762	0	0	0	0	0	0	0	0	0	0	0	0	0	0	0	0	0	0	0	0	0	0	0	0	0	0.714286	0	0	0	0	0	0	0	0	0	0	0	0	0	0.809524	0	0	0	0	0	0	0	0
c_PN	0	0	0	0	0.714286	0	0.904762	0.714286	0	0	0	0	0	0	0	0	0	0	0	0	0	0	0.714286	0	0	0	0	0	0	0	0	0	0	0	0	0	0	0	0	0	0	0	0	0	0	0	0	0.714286	0
c_RR	0.714286	0	0	0	0	0	0	0	0	0	0	0	0	0	0	0.714286	0.714286	0.714286	0.809524	0	0.809524	0.809524	0	0.714286	0.809524	0.714286	0.904762	0.714286	0	0	0	0	0	0	0	0	0	0	0	0	0.809524	0	0.714286	0	0	0.714286	0.809524	0	0.714286
c_MRN	0.809524	0.904762	0.809524	0	0.714286	0.714286	0	0	0	0.809524	0	0.714286	0.904762	0.714286	0	0	0	0	0.714286	0	0.714286	0.904762	0	0.809524	0.714286	0	0.809524	0	0	0	0	0	0	0	0	0	0	0	0	0	0	0.714286	0	0.714286	0	0.809524	0.904762	0.714286	0
c_SCm	0.714286	0.809524	0.714286	0	0	0	0	0	0	0.714286	0	0	0.809524	0	0	0.714286	0.714286	0.714286	0.809524	0	0.809524	1	0	0.904762	0.809524	0.714286	0.904762	0.714286	0	0	0	0	0	0	0	0	0	0	0	0	0	0.809524	0.714286	0.809524	0.714286	0.904762	1	0.809524	0.714286
c_SCdg	0	0	0	0	0	0	0	0	0	0	0	0	0	0	0	0.809524	0.809524	1	0.904762	0	0.904762	0.714286	0.904762	0	0.904762	0.809524	0.809524	1	0	0	0	0	0	0	0	0	0	0	0	0	0	0	0.809524	0	0	0	0.714286	0	0.809524
c_SCdw	0	0	0	0	0	0	0	0	0	0	0	0	0	0	0	0.809524	0.809524	0.809524	0.904762	0	0.904762	0.714286	0.714286	0	0.904762	0.809524	0.809524	0.809524	0	0	0	0	0	0	0	0	0	0	0	0	0.714286	0	0.809524	0	0	0	0.714286	0	0.809524
c_SCiw	0.714286	1	0.904762	0	0.809524	0.809524	0	0	0	0.904762	0	0.809524	1	0.809524	0	0	0.714286	0	0	0	0	0.809524	0	0.904762	0	0.714286	0.714286	0	0	0	0	0	0	0	0	0	0	0	0	0	0	0	0.714286	0	0	0.904762	0.809524	0.809524	0
c_SCig	0.809524	0.714286	0	0	0	0	0	0	0	0	0	0	0.714286	0	0	0	0	0	0.714286	0	0.714286	0.904762	0	0.809524	0.714286	0	0.809524	0	0	0	0	0	0	0	0	0	0	0	0	0	0.714286	0.904762	0	0.904762	0.809524	0.809524	0.904762	0.714286	0
c_PAG	0	0.714286	0	0	0	0	0	0	0	0	0	0	0.714286	0	0	0.809524	0.809524	0.809524	0.904762	0	0.904762	0.904762	0.714286	0.809524	0.904762	0.809524	1	0.809524	0	0	0	0	0	0	0	0	0	0	0	0	0.714286	0.714286	0.809524	0.714286	0	0.809524	0.904762	0.714286	0.809524
c_PRC	0	0	0	0	0	0	0	0	0	0	0	0	0	0	0	0.714286	0	0.714286	0	0.714286	0	0	0	0	0	0	0	0.714286	0	0	0	0	0	0	0.714286	0	0.714286	0	0	0	0	0	0	0	0	0	0	0	0.714286
c_INC	0	0	0	0	0	0	0	0	0	0	0	0	0	0	0	0.714286	0.904762	0.904762	0.809524	0.714286	0.809524	0	1	0.714286	0.809524	0.904762	0.714286	0.904762	0	0	0	0	0	0	0	0	0	0	0	0	0	0	0.904762	0	0	0.714286	0	0	0.714286
c_ND	0	0	0	0	0	0	0	0	0	0	0	0	0	0	0	0	0.714286	0.714286	0	0	0	0	0.809524	0	0	0.714286	0	0.714286	0	0	0	0	0	0	0	0	0	0	0	0	0	0	0.714286	0	0.714286	0	0	0	0
c_Su3	0	0	0	0	0	0	0	0	0	0	0	0	0	0	0	0.904762	0.714286	0.714286	0.809524	0	0.809524	0.809524	0	0.714286	0.809524	0.714286	0.904762	0.714286	0.714286	0.714286	0	0	0	0	0.714286	0	0	0	0	0	0	0	0.714286	0	0	0.714286	0.809524	0	0.904762
c_PRT	0.714286	0	0	0	0	0	0	0	0	0	0	0	0	0	0	0.714286	0.714286	0.714286	0.809524	0	0.809524	0.809524	0	0.714286	0.809524	0.714286	0.904762	0.714286	0	0	0	0	0	0	0.714286	0	0	0	0	0	0.809524	0.809524	0.714286	0.809524	0.714286	0.714286	0.809524	0	0.714286
c_APN	0.714286	0	0	0	0	0	0	0	0	0	0	0	0	0	0	0.714286	0.714286	0.714286	0.809524	0	0.809524	0.809524	0	0.714286	0.809524	0.714286	0.904762	0.714286	0	0	0	0	0	0	0.714286	0	0	0	0	0	0.809524	0.809524	0.714286	0.809524	0.714286	0.714286	0.809524	0	0.714286
c_MPT	0.714286	0	0	0	0	0	0	0	0	0	0	0	0	0	0	0	0	0	0	0	0	0	0	0	0	0	0.714286	0	0	0	0	0	0	0	0	0	0	0	0	0	1	0	0	0	0	0	0	0	0
c_NOT	0.714286	0	0	0	0	0	0	0	0	0	0	0	0	0	0	0.714286	0.714286	0.714286	0.809524	0	0.809524	0.809524	0	0.714286	0.809524	0.714286	0.904762	0.714286	0	0	0	0	0	0	0.714286	0	0	0	0	0	0.809524	0.809524	0.714286	0.809524	0.714286	0.714286	0.809524	0	0.714286
c_NPC	0	0	0	0	0	0	0	0	0	0	0	0	0	0	0	0.714286	0.714286	0.904762	0.809524	0	0.809524	0	0.809524	0	0.809524	0.714286	0.714286	0.904762	0	0	0	0	0	0	0	0	0	0	0	0	0	0	0.714286	0	0	0	0	0	0.714286
c_OP	0.714286	0	0	0	0	0	0	0	0	0	0	0	0	0	0	0.714286	0.714286	0.714286	0.809524	0	0.809524	0.809524	0	0.714286	0.809524	0.714286	0.904762	0.714286	0	0	0	0	0	0	0	0	0	0	0	0	0.809524	0	0.714286	0	0	0.714286	0.809524	0	0.714286
c_PPT	0.714286	0	0	0	0	0	0	0	0	0	0	0	0	0	0	0.714286	0.714286	0.714286	0.809524	0	0.809524	0.809524	0	0.714286	0.809524	0.714286	0.904762	0.714286	0	0	0	0	0	0	0.714286	0	0	0	0	0	0.809524	0.809524	0.714286	0.809524	0.714286	0.714286	0.809524	0	0.714286
c_RPF	0	0	0	0	0	0	0	0	0	0	0	0	0	0	0	0.809524	0	0.809524	0.714286	0	0.714286	0	0.714286	0	0.714286	0	0	0.809524	0	0	0	0	0	0	0	0	0	0	0	0	0	0	0	0	0	0	0	0	0.809524
c_RN	0	0.809524	0.714286	0	0	0	0.809524	0	0	0.714286	0.714286	0	0.809524	0	0	0.714286	0.904762	0.714286	0.809524	0	0.809524	0.809524	0.809524	0.904762	0.809524	0.904762	0.714286	0.714286	0	0	0	0	0	0	0	0	0	0	0	0	0	0	0.904762	0	0	0.904762	0.809524	0.809524	0.714286
c_III	0	0	0	0	0	0	0	0.714286	0	0	0	0	0	0	0	0	0	0	0	0	0	0	0	0	0	0	0	0	0	0	0	0	0	0	0	0	0	0	0	0	0	0	0	0	0	0	0	0	0
c_MA3	0	0	0	0	0	0	0	0	0	0	0	0	0	0	0	0.809524	0.809524	0.809524	0.904762	0	0.904762	0.714286	0.714286	0	0.904762	0.809524	0.809524	0.809524	0	0	0	0	0	0	0	0	0	0	0	0	0.714286	0	0.809524	0	0	0	0.714286	0	0.809524
c_EW	0	0	0	0	0	0	0	0	0	0	0	0	0	0	0	0	0	0	0	0	0	0	0	0	0	0	0	0	0	0	0	0	0	0	0	0	0	0	0	0	0	0	0	0	0	0	0	0	0
c_LT	0	0.809524	0.714286	0	0.809524	0.809524	0.809524	0	0	0.714286	0	0.809524	0.809524	0.809524	0	0	0.714286	0	0	0	0	0	0	0.714286	0	0.714286	0	0	0	0	0	0	0	0	0	0	0	0	0	0	0	0	0.714286	0	0	0.714286	0	0	0
c_DT	0	0	0	0	0	0	0	0	0	0	0	0	0	0	0	0	0	0	0	0	0	0	0	0	0	0	0	0	0	0	0	0	0	0	0	0	0	0	0	0	0	0	0	0	0	0	0	0	0
c_MT	0.904762	0	0	0	0	0	0	0	0	0	0	0	0	0	0	0	0	0	0	0	0	0	0	0	0	0	0.714286	0	0	0	0	0	0	0	0	0	0	0	0	0	0.809524	0	0	0	0	0	0	0	0
c_MBsta	0	0	0	0	0	0	0	0	0	0	0	0	0	0	0	0.904762	0.904762	0.904762	1	0	1	0.809524	0.809524	0.714286	1	0.904762	0.904762	0.904762	0	0	0	0	0	0	0	0	0	0	0	0	0	0	0.904762	0	0	0.714286	0.809524	0	0.904762
c_SNc	0	0	0	0	0	0	0	0	0	0	0	0	0	0	0	0.904762	0.904762	0.904762	1	0	1	0.809524	0.809524	0.714286	1	0.904762	0.904762	0.904762	0	0	0	0	0	0	0	0	0	0	0	0	0	0	0.904762	0	0	0.714286	0.809524	0	0.904762
c_PPN	0.714286	0.809524	0.714286	0	0	0	0	0	0	0.714286	0	0	0.809524	0	0	0.714286	0.714286	0.714286	0.809524	0	0.809524	1	0	0.904762	0.809524	0.714286	0.904762	0.714286	0	0	0	0	0	0	0	0	0	0	0	0	0	0.809524	0.714286	0.809524	0.714286	0.904762	1	0.809524	0.714286
c_RAmb	0	0	0	0	0	0	0.714286	0	0	0	0	0	0	0.714286	0	0	0.809524	0	0.714286	0	0.714286	0	0.714286	0	0.714286	0.809524	0	0	0	0	0	0	0	0	0	0	0	0	0	0	0	0	0.809524	0	0	0	0	0	0
c_IF	0.809524	0	0	0	0	0	0	0	0	0	0	0	0	0	0	0	0	0	0.714286	0	0.714286	0.714286	0	0	0.714286	0	0.809524	0	0	0	0	0	0	0	0	0	0	0	0	0	0.904762	0.714286	0	0.714286	0	0	0.714286	0	0
c_IPN	0	0	0	0	0	0	0.714286	0	0	0	0	0	0	0	0	0	0.809524	0	0.714286	0	0.714286	0	0.714286	0	0.714286	0.809524	0	0	0	0	0	0	0	0	0	0	0	0	0	0	0	0	0.809524	0	0	0	0	0	0
c_IPR	0.714286	0	0	0	0	0	0	0	0	0	0	0	0	0	0	0.714286	0.714286	0.714286	0.809524	0	0.809524	0.809524	0	0.714286	0.809524	0.714286	0.904762	0.714286	0	0	0	0	0	0	0	0	0	0	0	0	0.809524	0	0.714286	0	0	0.714286	0.809524	0	0.714286
c_IPC	0	0	0	0	0	0	0	0.714286	0	0	0	0	0	0	0	0	0	0	0	0.809524	0	0	0.714286	0	0	0	0	0	0	0	0	0	0	0	0	0	0	0	0	0	0	0	0	0	0	0	0	0	0
c_IPA	0	0	0	0	0	0	0.714286	0.714286	0	0	0.809524	0	0	0	0	0	0	0	0	0	0	0	0	0	0	0	0	0	0	0	0	0	0	0	0	0	0	0	0	0	0	0	0	0	0	0	0	0	0
c_IPL	0	0	0	0	0	0	0	0	0	0	0.714286	0	0	0	0	0	0	0	0	0	0	0	0	0	0	0	0	0	0	0	0	0	0	0	0	0	0	0	0	0	0	0	0	0	0	0	0	0	0
c_IPI	0	0	0	0	0	0	0	0	0	0	0.714286	0	0	0	0	0.714286	0.714286	0	0	0.714286	0	0	0	0	0	0.714286	0	0	0	0	0	0	0	0	0	0	0	0	0	0	0	0	0.714286	0	0	0	0	0	0.714286
c_IPDM	0	0	0	0	0	0	0.714286	0	0	0	0	0	0	0	0	0	0.809524	0	0.714286	0	0.714286	0	0.714286	0	0.714286	0.809524	0	0	0	0	0	0	0	0	0	0	0	0	0	0	0	0	0.809524	0	0	0	0	0	0
c_IPDL	0	0	0	0	0	0	0	0	0	0	0	0	0	0	0	0	0.714286	0	0	0	0	0	0	0	0	0.714286	0	0	0	0	0	0	0	0	0	0	0	0	0	0	0	0	0.714286	0	0	0	0	0	0
c_IPRL	0	0	0	0	0	0	0	0	0	0	0	0	0	0	0	0.714286	0.714286	0.714286	0.809524	0	0.809524	0	0	0	0.809524	0.714286	0.714286	0.714286	0	0	0	0	0	0	0	0	0	0	0	0	0	0	0.714286	0	0	0	0	0	0.714286
c_RL	0	0	0	0	0	0	0	0	0	0	0	0	0	0	0	0	0	0	0	0	0	0	0	0	0	0	0	0	0	0	0	0	0	0	0	0	0	0	0	0	0.714286	0	0	0	0	0	0	0	0
c_CLI	1	0.714286	0	0	0	0	0	0	0	0	0	0	0.714286	0.714286	0	0	0	0	0	0	0	0.714286	0	0	0	0	0	0	0	0	0	0	0	0	0	0	0	0	0	0	0.714286	0.714286	0	0.714286	0	0	0.714286	0	0
c_P	0	0.714286	0	0	0.714286	0.714286	0.904762	0	0	0	0	0.714286	0.714286	0.714286	0	0	0.809524	0	0.714286	0	0.714286	0.714286	0.714286	0.809524	0.714286	0.809524	0	0	0	0	0	0	0	0	0	0	0	0	0	0	0	0	0.809524	0	0	0.809524	0.714286	0.714286	0
c_P-sen	0.904762	0.809524	0.714286	0	0	0	0	0	0	0.714286	0	0	0.809524	0.809524	0	0	0	0	0	0	0	0.809524	0	0.714286	0	0	0.714286	0	0	0	0	0	0	0	0	0	0	0	0	0	0	0	0	0	0	0.714286	0.809524	0	0
c_NLL	0	0.714286	0	0	0	0	0.714286	0	0	0	0	0	0.714286	0	0	0.809524	1	0.809524	0.904762	0	0.904762	0.714286	0.904762	0.809524	0.904762	1	0.809524	0.809524	0	0	0	0	0	0	0	0	0	0	0	0	0	0	1	0	0	0.809524	0.714286	0.714286	0.809524
c_P-mot	0	0	0	0	0	0	0.809524	0	0	0	0.714286	0	0	0	0	0	0.714286	0	0	0	0	0	0	0.714286	0	0.714286	0	0	0	0	0	0	0	0	0	0	0	0	0	0	0	0	0.714286	0	0	0.714286	0	0	0
c_PG	0	0	0	0	0	0	0	0	0	0	0	0	0	0	0.714286	0	0	0	0	0	0	0	0	0	0	0	0	0	0	0	0	0	0	0	0	0	0	0	0	0	0	0	0	0	0	0	0	0	0
c_TRN	0	0.714286	0	0	0	0.714286	0	0	0	0	0	0.714286	0.714286	0	0	0	0	0	0	0	0	0.714286	0	0.809524	0	0	0	0	0	0	0	0	0	0	0	0	0	0	0	0	0	0	0	0	0	0.809524	0.714286	0.714286	0
c_P-sat	0	0	0	0	0	0	0	0	0	0	0	0	0	0	0	0.714286	0.904762	0.714286	0.809524	0	0.809524	0	0.809524	0.714286	0.809524	0.904762	0.714286	0.714286	0	0	0	0	0	0	0	0	0	0	0	0	0	0	0.904762	0	0	0.714286	0	0	0.714286
c_CS	0	0	0	0	0	0	0	0	0	0	0	0	0	0	0	0.904762	0.904762	0.904762	1	0	1	0.809524	0.809524	0.714286	1	0.904762	0.904762	0.904762	0	0	0	0	0	0	0	0	0	0	0	0	0	0	0.904762	0	0	0.714286	0.809524	0	0.904762
c_PRNr	0	0	0	0	0	0.809524	0.809524	0	0	0	0	0.809524	0	0	0	0	0.714286	0	0	0	0	0	0	0.714286	0	0.714286	0	0	0	0	0	0	0	0	0	0	0	0	0	0	0	0	0.714286	0	0	0.714286	0	0	0
[truncated: 575 more columns]
