# Supplementary material for: Deep brain stimulation of the Tbr1-deficient mouse model of autism spectrum disorder at the basolateral amygdala alters amygdalar connectivity, whole-brain synchronization, and social behaviors
Source: PLoS Biol. 2024 Jul 16;22(7):e3002646. doi: 10.1371/journal.pbio.3002646 (PMC11280143; doi:10.1371/journal.pbio.3002646)
Supplement: S4 Data — (XLSX) [file pbio.3002646.s014.xlsx]

## Sheet: RSI_Data
S4 Data. The numerical data of behavioral tests (related to Figs. 8 and S9-S10).
genotype	BLA_st_condition	sample	Supervised behavior	Time (s)
Tbr1	ctrl	Tbr1_0_d1_social	subject_stranger_nose2nose	17.5667
WT	ctrl	WT_0_d1_social	subject_stranger_nose2nose	18.2333
WT	ctrl	WT_8_d1_social	subject_stranger_nose2nose	26.6
Tbr1	ctrl	Tbr1_4_d1_social	subject_stranger_nose2nose	15.6
WT	ctrl	WT_2_d1_social	subject_stranger_nose2nose	23.0667
Tbr1	ctrl	Tbr1_2_d1_social	subject_stranger_nose2nose	18.7333
WT	ctrl	WT_11_d1_social	subject_stranger_nose2nose	26.4667
Tbr1	ctrl	Tbr1_1_d1_social	subject_stranger_nose2nose	12.9
Tbr1	ctrl	Tbr1_18_d1_social	subject_stranger_nose2nose	23.4667
Tbr1	ctrl	Tbr1_17_d1_social	subject_stranger_nose2nose	20.9333
WT	ctrl	WT_3_d1_social	subject_stranger_nose2nose	13.1
Tbr1	ctrl	Tbr1_15_d1_social	subject_stranger_nose2nose	22.8333
WT	ctrl	WT_33_d1_social	subject_stranger_nose2nose	20.5667
WT	ctrl	WT_1_d1_social	subject_stranger_nose2nose	22.6667
Tbr1	ctrl	Tbr1_0_d1_social	subject_stranger_sidebyside	6.06667
WT	ctrl	WT_0_d1_social	subject_stranger_sidebyside	13.8333
WT	ctrl	WT_8_d1_social	subject_stranger_sidebyside	14.5667
Tbr1	ctrl	Tbr1_4_d1_social	subject_stranger_sidebyside	25.5667
WT	ctrl	WT_2_d1_social	subject_stranger_sidebyside	9.53333
Tbr1	ctrl	Tbr1_2_d1_social	subject_stranger_sidebyside	21.4667
WT	ctrl	WT_11_d1_social	subject_stranger_sidebyside	30.9667
Tbr1	ctrl	Tbr1_1_d1_social	subject_stranger_sidebyside	15.1
Tbr1	ctrl	Tbr1_18_d1_social	subject_stranger_sidebyside	5.53333
Tbr1	ctrl	Tbr1_17_d1_social	subject_stranger_sidebyside	19.4667
WT	ctrl	WT_3_d1_social	subject_stranger_sidebyside	15.5333
Tbr1	ctrl	Tbr1_15_d1_social	subject_stranger_sidebyside	17.9333
WT	ctrl	WT_33_d1_social	subject_stranger_sidebyside	15.8333
WT	ctrl	WT_1_d1_social	subject_stranger_sidebyside	21.9667
Tbr1	ctrl	Tbr1_0_d1_social	subject_stranger_sidereside	12.3667
WT	ctrl	WT_0_d1_social	subject_stranger_sidereside	15.2333
WT	ctrl	WT_8_d1_social	subject_stranger_sidereside	29.0333
Tbr1	ctrl	Tbr1_4_d1_social	subject_stranger_sidereside	9.7
WT	ctrl	WT_2_d1_social	subject_stranger_sidereside	8.56667
Tbr1	ctrl	Tbr1_2_d1_social	subject_stranger_sidereside	11.5
WT	ctrl	WT_11_d1_social	subject_stranger_sidereside	8.96667
Tbr1	ctrl	Tbr1_1_d1_social	subject_stranger_sidereside	15.3333
Tbr1	ctrl	Tbr1_18_d1_social	subject_stranger_sidereside	12
Tbr1	ctrl	Tbr1_17_d1_social	subject_stranger_sidereside	16.9
WT	ctrl	WT_3_d1_social	subject_stranger_sidereside	14.4667
Tbr1	ctrl	Tbr1_15_d1_social	subject_stranger_sidereside	15.1667
WT	ctrl	WT_33_d1_social	subject_stranger_sidereside	10.9667
WT	ctrl	WT_1_d1_social	subject_stranger_sidereside	12.3667
Tbr1	ctrl	Tbr1_0_d1_social	subject_stranger_nose2tail	90.6
WT	ctrl	WT_0_d1_social	subject_stranger_nose2tail	108.267
WT	ctrl	WT_8_d1_social	subject_stranger_nose2tail	71.0667
Tbr1	ctrl	Tbr1_4_d1_social	subject_stranger_nose2tail	73.7
WT	ctrl	WT_2_d1_social	subject_stranger_nose2tail	74.3
Tbr1	ctrl	Tbr1_2_d1_social	subject_stranger_nose2tail	119.967
WT	ctrl	WT_11_d1_social	subject_stranger_nose2tail	64.5667
Tbr1	ctrl	Tbr1_1_d1_social	subject_stranger_nose2tail	91.8333
Tbr1	ctrl	Tbr1_18_d1_social	subject_stranger_nose2tail	54.1333
Tbr1	ctrl	Tbr1_17_d1_social	subject_stranger_nose2tail	120.033
WT	ctrl	WT_3_d1_social	subject_stranger_nose2tail	115.767
Tbr1	ctrl	Tbr1_15_d1_social	subject_stranger_nose2tail	68.1333
WT	ctrl	WT_33_d1_social	subject_stranger_nose2tail	52.4
WT	ctrl	WT_1_d1_social	subject_stranger_nose2tail	67.6333
Tbr1	ctrl	Tbr1_0_d1_social	subject_stranger_nose2body	166.7
WT	ctrl	WT_0_d1_social	subject_stranger_nose2body	160.867
WT	ctrl	WT_8_d1_social	subject_stranger_nose2body	160.8
Tbr1	ctrl	Tbr1_4_d1_social	subject_stranger_nose2body	120.967
WT	ctrl	WT_2_d1_social	subject_stranger_nose2body	164.3
Tbr1	ctrl	Tbr1_2_d1_social	subject_stranger_nose2body	215.567
WT	ctrl	WT_11_d1_social	subject_stranger_nose2body	245.633
Tbr1	ctrl	Tbr1_1_d1_social	subject_stranger_nose2body	147.233
Tbr1	ctrl	Tbr1_18_d1_social	subject_stranger_nose2body	135.5
Tbr1	ctrl	Tbr1_17_d1_social	subject_stranger_nose2body	264.533
WT	ctrl	WT_3_d1_social	subject_stranger_nose2body	224.167
Tbr1	ctrl	Tbr1_15_d1_social	subject_stranger_nose2body	158.867
WT	ctrl	WT_33_d1_social	subject_stranger_nose2body	125.367
WT	ctrl	WT_1_d1_social	subject_stranger_nose2body	173.2
Tbr1	ctrl	Tbr1_0_d1_social	subject_stranger_following	33.3333
WT	ctrl	WT_0_d1_social	subject_stranger_following	43.0667
WT	ctrl	WT_8_d1_social	subject_stranger_following	25.9
Tbr1	ctrl	Tbr1_4_d1_social	subject_stranger_following	33.8333
WT	ctrl	WT_2_d1_social	subject_stranger_following	35.4333
Tbr1	ctrl	Tbr1_2_d1_social	subject_stranger_following	37.5333
WT	ctrl	WT_11_d1_social	subject_stranger_following	23.6333
Tbr1	ctrl	Tbr1_1_d1_social	subject_stranger_following	39.4
Tbr1	ctrl	Tbr1_18_d1_social	subject_stranger_following	21.3667
Tbr1	ctrl	Tbr1_17_d1_social	subject_stranger_following	29.5667
WT	ctrl	WT_3_d1_social	subject_stranger_following	42.1333
Tbr1	ctrl	Tbr1_15_d1_social	subject_stranger_following	25.4333
WT	ctrl	WT_33_d1_social	subject_stranger_following	22.7667
WT	ctrl	WT_1_d1_social	subject_stranger_following	19.7
Tbr1	ctrl	Tbr1_0_d1_social	subject_climbing	16.2333
WT	ctrl	WT_0_d1_social	subject_climbing	6.83333
WT	ctrl	WT_8_d1_social	subject_climbing	6
Tbr1	ctrl	Tbr1_4_d1_social	subject_climbing	9.9
WT	ctrl	WT_2_d1_social	subject_climbing	8.73333
Tbr1	ctrl	Tbr1_2_d1_social	subject_climbing	4.06667
WT	ctrl	WT_11_d1_social	subject_climbing	3.13333
Tbr1	ctrl	Tbr1_1_d1_social	subject_climbing	9.63333
Tbr1	ctrl	Tbr1_18_d1_social	subject_climbing	16.9333
Tbr1	ctrl	Tbr1_17_d1_social	subject_climbing	7.36667
WT	ctrl	WT_3_d1_social	subject_climbing	2.73333
Tbr1	ctrl	Tbr1_15_d1_social	subject_climbing	2.03333
WT	ctrl	WT_33_d1_social	subject_climbing	8.93333
WT	ctrl	WT_1_d1_social	subject_climbing	4.26667
Tbr1	ctrl	Tbr1_0_d1_social	subject_sniffing	30.0667
WT	ctrl	WT_0_d1_social	subject_sniffing	44.4
WT	ctrl	WT_8_d1_social	subject_sniffing	34.5333
Tbr1	ctrl	Tbr1_4_d1_social	subject_sniffing	46.2333
WT	ctrl	WT_2_d1_social	subject_sniffing	29.4
Tbr1	ctrl	Tbr1_2_d1_social	subject_sniffing	25.5
WT	ctrl	WT_11_d1_social	subject_sniffing	12.6333
Tbr1	ctrl	Tbr1_1_d1_social	subject_sniffing	52.2
Tbr1	ctrl	Tbr1_18_d1_social	subject_sniffing	41.3667
Tbr1	ctrl	Tbr1_17_d1_social	subject_sniffing	23.8667
WT	ctrl	WT_3_d1_social	subject_sniffing	29.9667
Tbr1	ctrl	Tbr1_15_d1_social	subject_sniffing	29.3
WT	ctrl	WT_33_d1_social	subject_sniffing	35.7333
WT	ctrl	WT_1_d1_social	subject_sniffing	28.2333
Tbr1	ctrl	Tbr1_0_d1_social	subject_huddle	144.867
WT	ctrl	WT_0_d1_social	subject_huddle	176.533
WT	ctrl	WT_8_d1_social	subject_huddle	151.2
Tbr1	ctrl	Tbr1_4_d1_social	subject_huddle	139.167
WT	ctrl	WT_2_d1_social	subject_huddle	142.5
Tbr1	ctrl	Tbr1_2_d1_social	subject_huddle	149.4
WT	ctrl	WT_11_d1_social	subject_huddle	137.233
Tbr1	ctrl	Tbr1_1_d1_social	subject_huddle	176.833
Tbr1	ctrl	Tbr1_18_d1_social	subject_huddle	158.333
Tbr1	ctrl	Tbr1_17_d1_social	subject_huddle	191
WT	ctrl	WT_3_d1_social	subject_huddle	179.633
Tbr1	ctrl	Tbr1_15_d1_social	subject_huddle	137.067
WT	ctrl	WT_33_d1_social	subject_huddle	144.867
WT	ctrl	WT_1_d1_social	subject_huddle	146.733
Tbr1	ctrl	Tbr1_0_d1_social	subject_lookaround	146.567
WT	ctrl	WT_0_d1_social	subject_lookaround	190
WT	ctrl	WT_8_d1_social	subject_lookaround	122.367
Tbr1	ctrl	Tbr1_4_d1_social	subject_lookaround	178.1
WT	ctrl	WT_2_d1_social	subject_lookaround	231.033
Tbr1	ctrl	Tbr1_2_d1_social	subject_lookaround	112.233
WT	ctrl	WT_11_d1_social	subject_lookaround	105.233
Tbr1	ctrl	Tbr1_1_d1_social	subject_lookaround	231.8
Tbr1	ctrl	Tbr1_18_d1_social	subject_lookaround	165.167
Tbr1	ctrl	Tbr1_17_d1_social	subject_lookaround	139.2
WT	ctrl	WT_3_d1_social	subject_lookaround	146.933
Tbr1	ctrl	Tbr1_15_d1_social	subject_lookaround	128.2
WT	ctrl	WT_33_d1_social	subject_lookaround	149.3
WT	ctrl	WT_1_d1_social	subject_lookaround	153.667
WT	TBS	WT_2_d2_social	subject_stranger_nose2nose	14.7667
WT	TBS	WT_33_d2_social	subject_stranger_nose2nose	19.6333
WT	TBS	WT_3_d2_social	subject_stranger_nose2nose	24.2333
WT	TBS	WT_1_d2_social	subject_stranger_nose2nose	23.6333
Tbr1	TBS	Tbr1_4_d2_social	subject_stranger_nose2nose	22.1667
WT	TBS	WT_0_d2_social	subject_stranger_nose2nose	16.4333
Tbr1	TBS	Tbr1_2_d2_social	subject_stranger_nose2nose	27.5667
Tbr1	TBS	Tbr1_1_d2_social	subject_stranger_nose2nose	19.2333
Tbr1	TBS	Tbr1_18_d2_social	subject_stranger_nose2nose	26.6333
Tbr1	TBS	Tbr1_17_d2_social	subject_stranger_nose2nose	26.8333
Tbr1	TBS	Tbr1_15_d2_social	subject_stranger_nose2nose	27.6667
Tbr1	TBS	Tbr1_0_d2_social	subject_stranger_nose2nose	17
WT	TBS	WT_11_d2_social	subject_stranger_nose2nose	35.8
WT	TBS	WT_8_d2_social	subject_stranger_nose2nose	19.3333
WT	TBS	WT_2_d2_social	subject_stranger_sidebyside	9.93333
WT	TBS	WT_33_d2_social	subject_stranger_sidebyside	11.3333
WT	TBS	WT_3_d2_social	subject_stranger_sidebyside	10
WT	TBS	WT_1_d2_social	subject_stranger_sidebyside	17.8333
Tbr1	TBS	Tbr1_4_d2_social	subject_stranger_sidebyside	10
WT	TBS	WT_0_d2_social	subject_stranger_sidebyside	12.2667
Tbr1	TBS	Tbr1_2_d2_social	subject_stranger_sidebyside	22.7
Tbr1	TBS	Tbr1_1_d2_social	subject_stranger_sidebyside	9.23333
Tbr1	TBS	Tbr1_18_d2_social	subject_stranger_sidebyside	8.1
Tbr1	TBS	Tbr1_17_d2_social	subject_stranger_sidebyside	22.7
Tbr1	TBS	Tbr1_15_d2_social	subject_stranger_sidebyside	19.9333
Tbr1	TBS	Tbr1_0_d2_social	subject_stranger_sidebyside	13.0333
WT	TBS	WT_11_d2_social	subject_stranger_sidebyside	14.3667
WT	TBS	WT_8_d2_social	subject_stranger_sidebyside	9.4
WT	TBS	WT_2_d2_social	subject_stranger_sidereside	7.76667
WT	TBS	WT_33_d2_social	subject_stranger_sidereside	9.06667
WT	TBS	WT_3_d2_social	subject_stranger_sidereside	8.5
WT	TBS	WT_1_d2_social	subject_stranger_sidereside	5.23333
Tbr1	TBS	Tbr1_4_d2_social	subject_stranger_sidereside	10.8333
WT	TBS	WT_0_d2_social	subject_stranger_sidereside	16.3667
Tbr1	TBS	Tbr1_2_d2_social	subject_stranger_sidereside	7.96667
Tbr1	TBS	Tbr1_1_d2_social	subject_stranger_sidereside	12
Tbr1	TBS	Tbr1_18_d2_social	subject_stranger_sidereside	9.33333
Tbr1	TBS	Tbr1_17_d2_social	subject_stranger_sidereside	35.3333
Tbr1	TBS	Tbr1_15_d2_social	subject_stranger_sidereside	19.3667
Tbr1	TBS	Tbr1_0_d2_social	subject_stranger_sidereside	12.8333
WT	TBS	WT_11_d2_social	subject_stranger_sidereside	15.1667
WT	TBS	WT_8_d2_social	subject_stranger_sidereside	18.1333
WT	TBS	WT_2_d2_social	subject_stranger_nose2tail	81.0667
WT	TBS	WT_33_d2_social	subject_stranger_nose2tail	87.3333
WT	TBS	WT_3_d2_social	subject_stranger_nose2tail	63.9
WT	TBS	WT_1_d2_social	subject_stranger_nose2tail	48.9667
Tbr1	TBS	Tbr1_4_d2_social	subject_stranger_nose2tail	66.2
WT	TBS	WT_0_d2_social	subject_stranger_nose2tail	88.5667
Tbr1	TBS	Tbr1_2_d2_social	subject_stranger_nose2tail	79.6
Tbr1	TBS	Tbr1_1_d2_social	subject_stranger_nose2tail	69.4667
Tbr1	TBS	Tbr1_18_d2_social	subject_stranger_nose2tail	52.1
Tbr1	TBS	Tbr1_17_d2_social	subject_stranger_nose2tail	72.2333
Tbr1	TBS	Tbr1_15_d2_social	subject_stranger_nose2tail	52.1333
Tbr1	TBS	Tbr1_0_d2_social	subject_stranger_nose2tail	67.1
WT	TBS	WT_11_d2_social	subject_stranger_nose2tail	66.5333
WT	TBS	WT_8_d2_social	subject_stranger_nose2tail	30
WT	TBS	WT_2_d2_social	subject_stranger_nose2body	183
WT	TBS	WT_33_d2_social	subject_stranger_nose2body	183.2
WT	TBS	WT_3_d2_social	subject_stranger_nose2body	128.6
WT	TBS	WT_1_d2_social	subject_stranger_nose2body	182.3
Tbr1	TBS	Tbr1_4_d2_social	subject_stranger_nose2body	118.833
WT	TBS	WT_0_d2_social	subject_stranger_nose2body	169.533
Tbr1	TBS	Tbr1_2_d2_social	subject_stranger_nose2body	287.3
Tbr1	TBS	Tbr1_1_d2_social	subject_stranger_nose2body	135.733
Tbr1	TBS	Tbr1_18_d2_social	subject_stranger_nose2body	169.1
Tbr1	TBS	Tbr1_17_d2_social	subject_stranger_nose2body	222.7
Tbr1	TBS	Tbr1_15_d2_social	subject_stranger_nose2body	205.1
Tbr1	TBS	Tbr1_0_d2_social	subject_stranger_nose2body	154.867
WT	TBS	WT_11_d2_social	subject_stranger_nose2body	171.467
WT	TBS	WT_8_d2_social	subject_stranger_nose2body	91.2667
WT	TBS	WT_2_d2_social	subject_stranger_following	29.8667
WT	TBS	WT_33_d2_social	subject_stranger_following	32.9667
WT	TBS	WT_3_d2_social	subject_stranger_following	33.8
WT	TBS	WT_1_d2_social	subject_stranger_following	18.7
Tbr1	TBS	Tbr1_4_d2_social	subject_stranger_following	29.7333
WT	TBS	WT_0_d2_social	subject_stranger_following	36.9333
Tbr1	TBS	Tbr1_2_d2_social	subject_stranger_following	30.2
Tbr1	TBS	Tbr1_1_d2_social	subject_stranger_following	37.2
Tbr1	TBS	Tbr1_18_d2_social	subject_stranger_following	23.6333
Tbr1	TBS	Tbr1_17_d2_social	subject_stranger_following	20.7333
Tbr1	TBS	Tbr1_15_d2_social	subject_stranger_following	15.1333
Tbr1	TBS	Tbr1_0_d2_social	subject_stranger_following	20.7333
WT	TBS	WT_11_d2_social	subject_stranger_following	21.4667
WT	TBS	WT_8_d2_social	subject_stranger_following	16.8
WT	TBS	WT_2_d2_social	subject_climbing	10.5667
WT	TBS	WT_33_d2_social	subject_climbing	10.2
WT	TBS	WT_3_d2_social	subject_climbing	3.46667
WT	TBS	WT_1_d2_social	subject_climbing	8.16667
Tbr1	TBS	Tbr1_4_d2_social	subject_climbing	8.06667
WT	TBS	WT_0_d2_social	subject_climbing	15.3
Tbr1	TBS	Tbr1_2_d2_social	subject_climbing	7.2
Tbr1	TBS	Tbr1_1_d2_social	subject_climbing	11.5
Tbr1	TBS	Tbr1_18_d2_social	subject_climbing	11.4333
Tbr1	TBS	Tbr1_17_d2_social	subject_climbing	2.3
Tbr1	TBS	Tbr1_15_d2_social	subject_climbing	8
Tbr1	TBS	Tbr1_0_d2_social	subject_climbing	24.4667
WT	TBS	WT_11_d2_social	subject_climbing	7.8
WT	TBS	WT_8_d2_social	subject_climbing	11.3667
WT	TBS	WT_2_d2_social	subject_sniffing	25.4
WT	TBS	WT_33_d2_social	subject_sniffing	28.9
WT	TBS	WT_3_d2_social	subject_sniffing	43.4333
WT	TBS	WT_1_d2_social	subject_sniffing	26.2
Tbr1	TBS	Tbr1_4_d2_social	subject_sniffing	34.9
WT	TBS	WT_0_d2_social	subject_sniffing	58.7
Tbr1	TBS	Tbr1_2_d2_social	subject_sniffing	22.0333
Tbr1	TBS	Tbr1_1_d2_social	subject_sniffing	45.5667
Tbr1	TBS	Tbr1_18_d2_social	subject_sniffing	26.9667
Tbr1	TBS	Tbr1_17_d2_social	subject_sniffing	24.1667
Tbr1	TBS	Tbr1_15_d2_social	subject_sniffing	25.4667
Tbr1	TBS	Tbr1_0_d2_social	subject_sniffing	39.1667
WT	TBS	WT_11_d2_social	subject_sniffing	25.0333
WT	TBS	WT_8_d2_social	subject_sniffing	27
WT	TBS	WT_2_d2_social	subject_huddle	151.067
WT	TBS	WT_33_d2_social	subject_huddle	158.567
WT	TBS	WT_3_d2_social	subject_huddle	161.533
WT	TBS	WT_1_d2_social	subject_huddle	150.733
Tbr1	TBS	Tbr1_4_d2_social	subject_huddle	119.367
WT	TBS	WT_0_d2_social	subject_huddle	216.8
Tbr1	TBS	Tbr1_2_d2_social	subject_huddle	199.1
Tbr1	TBS	Tbr1_1_d2_social	subject_huddle	138.533
Tbr1	TBS	Tbr1_18_d2_social	subject_huddle	101.567
Tbr1	TBS	Tbr1_17_d2_social	subject_huddle	185.433
Tbr1	TBS	Tbr1_15_d2_social	subject_huddle	140.7
Tbr1	TBS	Tbr1_0_d2_social	subject_huddle	155.3
WT	TBS	WT_11_d2_social	subject_huddle	161.933
WT	TBS	WT_8_d2_social	subject_huddle	106.233
WT	TBS	WT_2_d2_social	subject_lookaround	218
WT	TBS	WT_33_d2_social	subject_lookaround	167.067
WT	TBS	WT_3_d2_social	subject_lookaround	167.9
WT	TBS	WT_1_d2_social	subject_lookaround	145.8
Tbr1	TBS	Tbr1_4_d2_social	subject_lookaround	248.4
WT	TBS	WT_0_d2_social	subject_lookaround	218.767
Tbr1	TBS	Tbr1_2_d2_social	subject_lookaround	128.9
Tbr1	TBS	Tbr1_1_d2_social	subject_lookaround	239.133
Tbr1	TBS	Tbr1_18_d2_social	subject_lookaround	185.433
Tbr1	TBS	Tbr1_17_d2_social	subject_lookaround	177.967
Tbr1	TBS	Tbr1_15_d2_social	subject_lookaround	169.133
Tbr1	TBS	Tbr1_0_d2_social	subject_lookaround	204.367
WT	TBS	WT_11_d2_social	subject_lookaround	157.133
WT	TBS	WT_8_d2_social	subject_lookaround	153.2

## Sheet: priorRSI_Data
genotype	BLA_st_condition	sample	period	Supervised behavior	Time (s)
WT	ctrl	1_preTBS_gray	preTBS	climbing	5.3
Tbr1	ctrl	2_preTBS_gray	preTBS	climbing	8.23333
WT	ctrl	3_preTBS_gray	preTBS	climbing	33.6667
WT	ctrl	4_preTBS_gray	preTBS	climbing	11.9667
Tbr1	ctrl	Tbr1_0_d1_preTBS	preTBS	climbing	23.0333
Tbr1	ctrl	Tbr1_15_d1_preTBS	preTBS	climbing	21.2667
Tbr1	ctrl	Tbr1_17_d1_preTBS	preTBS	climbing	23.0333
Tbr1	ctrl	Tbr1_18_d1_preTBS	preTBS	climbing	14.8667
Tbr1	ctrl	Tbr1_2_d1_preTBS	preTBS	climbing	15.6667
Tbr1	ctrl	Tbr1_4_d1_preTBS	preTBS	climbing	26.5
WT	ctrl	WT_11_d1_preTBS	preTBS	climbing	20.3333
WT	ctrl	WT_1_d1_preTBS	preTBS	climbing	14.1
WT	ctrl	WT_3_d1_preTBS	preTBS	climbing	34.7333
WT	ctrl	WT_8_d1_preTBS	preTBS	climbing	26.1333
WT	ctrl	1_postTBS_gray	postTBS	climbing	7.26667
Tbr1	ctrl	2_postTBS_gray	postTBS	climbing	20.2667
WT	ctrl	3_postTBS_gray	postTBS	climbing	19.6667
WT	ctrl	4_postTBS_gray	postTBS	climbing	11.7
Tbr1	ctrl	Tbr1_0_d1_postTBS	postTBS	climbing	19.7
Tbr1	ctrl	Tbr1_15_d1_postTBS	postTBS	climbing	14.8
Tbr1	ctrl	Tbr1_17_d1_postTBS	postTBS	climbing	11.6333
Tbr1	ctrl	Tbr1_18_d1_postTBS	postTBS	climbing	8.96667
Tbr1	ctrl	Tbr1_2_d1_postTBS	postTBS	climbing	16.6667
Tbr1	ctrl	Tbr1_4_d1_postTBS	postTBS	climbing	18.8667
WT	ctrl	WT_11_d1_postTBS	postTBS	climbing	24.6667
WT	ctrl	WT_1_d1_postTBS	postTBS	climbing	16.1
WT	ctrl	WT_3_d1_postTBS	postTBS	climbing	14.9333
WT	ctrl	WT_4_d1_postTBS	postTBS	climbing	17.9
WT	ctrl	WT_8_d1_postTBS	postTBS	climbing	16.5667
WT	ctrl	1_preTBS_gray	preTBS	sniffing	67.4333
Tbr1	ctrl	2_preTBS_gray	preTBS	sniffing	83.3333
WT	ctrl	3_preTBS_gray	preTBS	sniffing	48.3333
WT	ctrl	4_preTBS_gray	preTBS	sniffing	73.3333
Tbr1	ctrl	Tbr1_0_d1_preTBS	preTBS	sniffing	83.9667
Tbr1	ctrl	Tbr1_15_d1_preTBS	preTBS	sniffing	77.5667
Tbr1	ctrl	Tbr1_17_d1_preTBS	preTBS	sniffing	83.5
Tbr1	ctrl	Tbr1_18_d1_preTBS	preTBS	sniffing	78.7667
Tbr1	ctrl	Tbr1_2_d1_preTBS	preTBS	sniffing	48.1667
Tbr1	ctrl	Tbr1_4_d1_preTBS	preTBS	sniffing	71.3
WT	ctrl	WT_11_d1_preTBS	preTBS	sniffing	53.5667
WT	ctrl	WT_1_d1_preTBS	preTBS	sniffing	46
WT	ctrl	WT_3_d1_preTBS	preTBS	sniffing	50.2
WT	ctrl	WT_8_d1_preTBS	preTBS	sniffing	57.2333
WT	ctrl	1_postTBS_gray	postTBS	sniffing	87.9
Tbr1	ctrl	2_postTBS_gray	postTBS	sniffing	87.7
WT	ctrl	3_postTBS_gray	postTBS	sniffing	43.4333
WT	ctrl	4_postTBS_gray	postTBS	sniffing	85.6333
Tbr1	ctrl	Tbr1_0_d1_postTBS	postTBS	sniffing	66.7667
Tbr1	ctrl	Tbr1_15_d1_postTBS	postTBS	sniffing	75.1
Tbr1	ctrl	Tbr1_17_d1_postTBS	postTBS	sniffing	73.3333
Tbr1	ctrl	Tbr1_18_d1_postTBS	postTBS	sniffing	66.2667
Tbr1	ctrl	Tbr1_2_d1_postTBS	postTBS	sniffing	63.9667
Tbr1	ctrl	Tbr1_4_d1_postTBS	postTBS	sniffing	83.0667
WT	ctrl	WT_11_d1_postTBS	postTBS	sniffing	75.8
WT	ctrl	WT_1_d1_postTBS	postTBS	sniffing	68.4333
WT	ctrl	WT_3_d1_postTBS	postTBS	sniffing	73.0667
WT	ctrl	WT_4_d1_postTBS	postTBS	sniffing	70.3667
WT	ctrl	WT_8_d1_postTBS	postTBS	sniffing	54.7667
WT	ctrl	1_preTBS_gray	preTBS	huddle	128.667
Tbr1	ctrl	2_preTBS_gray	preTBS	huddle	101.433
WT	ctrl	3_preTBS_gray	preTBS	huddle	111.2
WT	ctrl	4_preTBS_gray	preTBS	huddle	98.8
Tbr1	ctrl	Tbr1_0_d1_preTBS	preTBS	huddle	101.9
Tbr1	ctrl	Tbr1_15_d1_preTBS	preTBS	huddle	110.633
Tbr1	ctrl	Tbr1_17_d1_preTBS	preTBS	huddle	98.5
Tbr1	ctrl	Tbr1_18_d1_preTBS	preTBS	huddle	110.6
Tbr1	ctrl	Tbr1_2_d1_preTBS	preTBS	huddle	157.867
Tbr1	ctrl	Tbr1_4_d1_preTBS	preTBS	huddle	109.8
WT	ctrl	WT_11_d1_preTBS	preTBS	huddle	117.767
WT	ctrl	WT_1_d1_preTBS	preTBS	huddle	106.9
WT	ctrl	WT_3_d1_preTBS	preTBS	huddle	127.167
WT	ctrl	WT_8_d1_preTBS	preTBS	huddle	117.5
WT	ctrl	1_postTBS_gray	postTBS	huddle	120.767
Tbr1	ctrl	2_postTBS_gray	postTBS	huddle	112.6
WT	ctrl	3_postTBS_gray	postTBS	huddle	145.633
WT	ctrl	4_postTBS_gray	postTBS	huddle	84.8
Tbr1	ctrl	Tbr1_0_d1_postTBS	postTBS	huddle	111.233
Tbr1	ctrl	Tbr1_15_d1_postTBS	postTBS	huddle	103.2
Tbr1	ctrl	Tbr1_17_d1_postTBS	postTBS	huddle	89.4333
Tbr1	ctrl	Tbr1_18_d1_postTBS	postTBS	huddle	95.0333
Tbr1	ctrl	Tbr1_2_d1_postTBS	postTBS	huddle	104.333
Tbr1	ctrl	Tbr1_4_d1_postTBS	postTBS	huddle	117.533
WT	ctrl	WT_11_d1_postTBS	postTBS	huddle	130.333
WT	ctrl	WT_1_d1_postTBS	postTBS	huddle	139.2
WT	ctrl	WT_3_d1_postTBS	postTBS	huddle	107.933
WT	ctrl	WT_4_d1_postTBS	postTBS	huddle	129.367
WT	ctrl	WT_8_d1_postTBS	postTBS	huddle	75.7
WT	ctrl	1_preTBS_gray	preTBS	lookaround	408.167
Tbr1	ctrl	2_preTBS_gray	preTBS	lookaround	301.933
WT	ctrl	3_preTBS_gray	preTBS	lookaround	397.267
WT	ctrl	4_preTBS_gray	preTBS	lookaround	326.567
Tbr1	ctrl	Tbr1_0_d1_preTBS	preTBS	lookaround	262.467
Tbr1	ctrl	Tbr1_15_d1_preTBS	preTBS	lookaround	331.667
Tbr1	ctrl	Tbr1_17_d1_preTBS	preTBS	lookaround	347.267
Tbr1	ctrl	Tbr1_18_d1_preTBS	preTBS	lookaround	314.367
Tbr1	ctrl	Tbr1_2_d1_preTBS	preTBS	lookaround	371.6
Tbr1	ctrl	Tbr1_4_d1_preTBS	preTBS	lookaround	322.1
WT	ctrl	WT_11_d1_preTBS	preTBS	lookaround	367.133
WT	ctrl	WT_1_d1_preTBS	preTBS	lookaround	432.167
WT	ctrl	WT_3_d1_preTBS	preTBS	lookaround	365.5
WT	ctrl	WT_8_d1_preTBS	preTBS	lookaround	312.533
WT	ctrl	1_postTBS_gray	postTBS	lookaround	304.367
Tbr1	ctrl	2_postTBS_gray	postTBS	lookaround	303.633
WT	ctrl	3_postTBS_gray	postTBS	lookaround	376.667
WT	ctrl	4_postTBS_gray	postTBS	lookaround	253.533
Tbr1	ctrl	Tbr1_0_d1_postTBS	postTBS	lookaround	233.367
Tbr1	ctrl	Tbr1_15_d1_postTBS	postTBS	lookaround	277.9
Tbr1	ctrl	Tbr1_17_d1_postTBS	postTBS	lookaround	241.6
Tbr1	ctrl	Tbr1_18_d1_postTBS	postTBS	lookaround	268.867
Tbr1	ctrl	Tbr1_2_d1_postTBS	postTBS	lookaround	283.533
Tbr1	ctrl	Tbr1_4_d1_postTBS	postTBS	lookaround	261.567
WT	ctrl	WT_11_d1_postTBS	postTBS	lookaround	335.933
WT	ctrl	WT_1_d1_postTBS	postTBS	lookaround	307.2
WT	ctrl	WT_3_d1_postTBS	postTBS	lookaround	267.867
WT	ctrl	WT_4_d1_postTBS	postTBS	lookaround	283.633
WT	ctrl	WT_8_d1_postTBS	postTBS	lookaround	291.2
WT	TBS	1d2_preTBS_gray	preTBS	climbing	7.53333
Tbr1	TBS	2d2_preTBS_gray	preTBS	climbing	21.3667
WT	TBS	3d2_preTBS_gray	preTBS	climbing	26.4333
WT	TBS	4d2_preTBS_gray	preTBS	climbing	13.7
Tbr1	TBS	Tbr1_0_d2_preTBS	preTBS	climbing	22.8
Tbr1	TBS	Tbr1_15_d2_preTBS	preTBS	climbing	12.3
Tbr1	TBS	Tbr1_17_d2_preTBS	preTBS	climbing	0
Tbr1	TBS	Tbr1_18_d2_preTBS	preTBS	climbing	19.0333
Tbr1	TBS	Tbr1_2_d2_preTBS	preTBS	climbing	25.4667
Tbr1	TBS	Tbr1_4_d2_preTBS	preTBS	climbing	0
WT	TBS	WT_11_d2_preTBS	preTBS	climbing	17.3667
WT	TBS	WT_1_d2_preTBS	preTBS	climbing	22
WT	TBS	WT_3_d2_preTBS	preTBS	climbing	25.8333
WT	TBS	WT_8_d2_preTBS	preTBS	climbing	16.5333
WT	TBS	1d2_postTBS_gray	postTBS	climbing	8.56667
Tbr1	TBS	2d2_postTBS_gray	postTBS	climbing	46.3
WT	TBS	3d2_postTBS_gray	postTBS	climbing	24.8667
WT	TBS	4d2_postTBS_gray	postTBS	climbing	10.7333
Tbr1	TBS	Tbr1_0_d2_postTBS	postTBS	climbing	23.4667
Tbr1	TBS	Tbr1_15_d2_postTBS	postTBS	climbing	16.8
Tbr1	TBS	Tbr1_17_d2_postTBS	postTBS	climbing	16.3
Tbr1	TBS	Tbr1_18_d2_postTBS	postTBS	climbing	11.2667
Tbr1	TBS	Tbr1_2_d2_postTBS	postTBS	climbing	9.63333
Tbr1	TBS	Tbr1_4_d2_postTBS	postTBS	climbing	6.26667
WT	TBS	WT_11_d2_postTBS	postTBS	climbing	17.8
WT	TBS	WT_1_d2_postTBS	postTBS	climbing	5.86667
WT	TBS	WT_3_d2_postTBS	postTBS	climbing	32.0667
WT	TBS	WT_8_d2_postTBS	postTBS	climbing	7.33333
WT	TBS	1d2_preTBS_gray	preTBS	sniffing	71.8333
Tbr1	TBS	2d2_preTBS_gray	preTBS	sniffing	91.1333
WT	TBS	3d2_preTBS_gray	preTBS	sniffing	52.8667
WT	TBS	4d2_preTBS_gray	preTBS	sniffing	81.3
Tbr1	TBS	Tbr1_0_d2_preTBS	preTBS	sniffing	71.1667
Tbr1	TBS	Tbr1_15_d2_preTBS	preTBS	sniffing	42.4667
Tbr1	TBS	Tbr1_17_d2_preTBS	preTBS	sniffing	16.8
Tbr1	TBS	Tbr1_18_d2_preTBS	preTBS	sniffing	83.7
Tbr1	TBS	Tbr1_2_d2_preTBS	preTBS	sniffing	53.5333
Tbr1	TBS	Tbr1_4_d2_preTBS	preTBS	sniffing	15.3667
WT	TBS	WT_11_d2_preTBS	preTBS	sniffing	60.3333
WT	TBS	WT_1_d2_preTBS	preTBS	sniffing	56.8667
WT	TBS	WT_3_d2_preTBS	preTBS	sniffing	66.5333
WT	TBS	WT_8_d2_preTBS	preTBS	sniffing	50.1
WT	TBS	1d2_postTBS_gray	postTBS	sniffing	94.3333
Tbr1	TBS	2d2_postTBS_gray	postTBS	sniffing	90.5333
WT	TBS	3d2_postTBS_gray	postTBS	sniffing	39.1333
WT	TBS	4d2_postTBS_gray	postTBS	sniffing	52.8667
Tbr1	TBS	Tbr1_0_d2_postTBS	postTBS	sniffing	60.5667
Tbr1	TBS	Tbr1_15_d2_postTBS	postTBS	sniffing	81.0333
Tbr1	TBS	Tbr1_17_d2_postTBS	postTBS	sniffing	60.7
Tbr1	TBS	Tbr1_18_d2_postTBS	postTBS	sniffing	61.5333
Tbr1	TBS	Tbr1_2_d2_postTBS	postTBS	sniffing	52.6667
Tbr1	TBS	Tbr1_4_d2_postTBS	postTBS	sniffing	31.4667
WT	TBS	WT_11_d2_postTBS	postTBS	sniffing	71.9333
WT	TBS	WT_1_d2_postTBS	postTBS	sniffing	42.0333
WT	TBS	WT_3_d2_postTBS	postTBS	sniffing	51.4667
WT	TBS	WT_8_d2_postTBS	postTBS	sniffing	42.3667
WT	TBS	1d2_preTBS_gray	preTBS	huddle	136.533
Tbr1	TBS	2d2_preTBS_gray	preTBS	huddle	126.3
WT	TBS	3d2_preTBS_gray	preTBS	huddle	112.733
WT	TBS	4d2_preTBS_gray	preTBS	huddle	101.733
Tbr1	TBS	Tbr1_0_d2_preTBS	preTBS	huddle	103.733
Tbr1	TBS	Tbr1_15_d2_preTBS	preTBS	huddle	129.133
Tbr1	TBS	Tbr1_17_d2_preTBS	preTBS	huddle	149.4
Tbr1	TBS	Tbr1_18_d2_preTBS	preTBS	huddle	104.233
Tbr1	TBS	Tbr1_2_d2_preTBS	preTBS	huddle	168.367
Tbr1	TBS	Tbr1_4_d2_preTBS	preTBS	huddle	115.467
WT	TBS	WT_11_d2_preTBS	preTBS	huddle	88.9
WT	TBS	WT_1_d2_preTBS	preTBS	huddle	87.0667
WT	TBS	WT_3_d2_preTBS	preTBS	huddle	111.533
WT	TBS	WT_8_d2_preTBS	preTBS	huddle	156.533
WT	TBS	1d2_postTBS_gray	postTBS	huddle	95.1333
Tbr1	TBS	2d2_postTBS_gray	postTBS	huddle	123.833
WT	TBS	3d2_postTBS_gray	postTBS	huddle	148.433
WT	TBS	4d2_postTBS_gray	postTBS	huddle	100.433
Tbr1	TBS	Tbr1_0_d2_postTBS	postTBS	huddle	148.533
Tbr1	TBS	Tbr1_15_d2_postTBS	postTBS	huddle	130.167
Tbr1	TBS	Tbr1_17_d2_postTBS	postTBS	huddle	147.933
Tbr1	TBS	Tbr1_18_d2_postTBS	postTBS	huddle	92.5333
Tbr1	TBS	Tbr1_2_d2_postTBS	postTBS	huddle	147.467
Tbr1	TBS	Tbr1_4_d2_postTBS	postTBS	huddle	134.967
WT	TBS	WT_11_d2_postTBS	postTBS	huddle	143.867
WT	TBS	WT_1_d2_postTBS	postTBS	huddle	95.0667
WT	TBS	WT_3_d2_postTBS	postTBS	huddle	121.533
WT	TBS	WT_8_d2_postTBS	postTBS	huddle	149.033
WT	TBS	1d2_preTBS_gray	preTBS	lookaround	353.967
Tbr1	TBS	2d2_preTBS_gray	preTBS	lookaround	329.067
WT	TBS	3d2_preTBS_gray	preTBS	lookaround	417.3
WT	TBS	4d2_preTBS_gray	preTBS	lookaround	330.2
Tbr1	TBS	Tbr1_0_d2_preTBS	preTBS	lookaround	324.433
Tbr1	TBS	Tbr1_15_d2_preTBS	preTBS	lookaround	382.933
Tbr1	TBS	Tbr1_17_d2_preTBS	preTBS	lookaround	369.233
Tbr1	TBS	Tbr1_18_d2_preTBS	preTBS	lookaround	283.2
Tbr1	TBS	Tbr1_2_d2_preTBS	preTBS	lookaround	383.333
Tbr1	TBS	Tbr1_4_d2_preTBS	preTBS	lookaround	190.667
WT	TBS	WT_11_d2_preTBS	preTBS	lookaround	354.7
WT	TBS	WT_1_d2_preTBS	preTBS	lookaround	354.733
WT	TBS	WT_3_d2_preTBS	preTBS	lookaround	388.4
WT	TBS	WT_8_d2_preTBS	preTBS	lookaround	358.233
WT	TBS	1d2_postTBS_gray	postTBS	lookaround	306.8
Tbr1	TBS	2d2_postTBS_gray	postTBS	lookaround	292.767
WT	TBS	3d2_postTBS_gray	postTBS	lookaround	406.367
WT	TBS	4d2_postTBS_gray	postTBS	lookaround	274.333
Tbr1	TBS	Tbr1_0_d2_postTBS	postTBS	lookaround	277.633
Tbr1	TBS	Tbr1_15_d2_postTBS	postTBS	lookaround	306.633
Tbr1	TBS	Tbr1_17_d2_postTBS	postTBS	lookaround	342.9
Tbr1	TBS	Tbr1_18_d2_postTBS	postTBS	lookaround	323.067
Tbr1	TBS	Tbr1_2_d2_postTBS	postTBS	lookaround	304.5
Tbr1	TBS	Tbr1_4_d2_postTBS	postTBS	lookaround	297.567
WT	TBS	WT_11_d2_postTBS	postTBS	lookaround	307.567
WT	TBS	WT_1_d2_postTBS	postTBS	lookaround	337.2
WT	TBS	WT_3_d2_postTBS	postTBS	lookaround	361.933
WT	TBS	WT_8_d2_postTBS	postTBS	lookaround	355.033
